# Supplementary material for: Canine osteosarcoma genome sequencing identifies recurrent mutations in DMD and the histone methyltransferase gene SETD2
Source: Commun Biol. 2019 Jul 19;2:266. doi: 10.1038/s42003-019-0487-2 (PMC6642146; doi:10.1038/s42003-019-0487-2)
Supplement: Supplementary file 5 — Supplementary Data 1 [file 42003_2019_487_MOESM5_ESM.xls]

## Sheet: STATS_RNA
Sample Name	File Name	Type	Sequencing	TOTAL_READS.PAIR	PCT_PF_READS.PAIR	PCT_PF_READS_ALIGNED.PAIR	MEAN_READ_LENGTH.PAIR	MEAN_INSERT_SIZE
E1	HPCI_0001	TUMOR-3	RNA	154277088	1	0.945685	82	320.248
E2	HPCI_0002	TUMOR-2	RNA	171205458	1	0.95727	82	318.008
E3	HPCI_0003	TUMOR-2	RNA	183740122	1	0.956551	82	271.031
E5	HPCI_0005	TUMOR-1	RNA	159549764	1	0.967204	82	333.287
E6	HPCI_0007	TUMOR-1	RNA	188104016	1	0.961243	82	282.897
E8	HPCI_0009	TUMOR-1	RNA	149678446	1	0.9078	82	283.43
E13	HPCI_0013	TUMOR-1	RNA	188586468	1	0.963163	82	278.902
E14	HPCI_0014	TUMOR-1	RNA	171097110	1	0.968465	82	356.039
E51	HPCI_0051	TUMOR-1	RNA	141328410	1	0.9709	82	309.13
E52	HPCI_0052	TUMOR-1	RNA	126616408	1	0.9709	82	311.6
E53	HPCI_0053	TUMOR-1	RNA	61089008	1	0.9679	82	469.475
E54	HPCI_0054	TUMOR-1	RNA	124589248	1	0.9685	82	300.65
WLJ_001_XJFOSA001-V1T-1_S21_L004	WLJ_001_XJFOSA001-V1T-1_S21_L004	TUMOR-3	RNA	55946096	1	0.959747	49.5376	264.659
WLJ_002_XJFOSA002-V1T-1_S28_L005	WLJ_002_XJFOSA002-V1T-1_S28_L005	TUMOR-3	RNA	68935728	1	0.972649	49.5454	286.239
WLJ_007_XJFOSA007-V1T-1_S10_L002	WLJ_007_XJFOSA007-V1T-1_S10_L002	TUMOR-3	RNA	76749626	1	0.965926	49.5447	276.899
WLJ_008_XJFOSA008-V1T-1_S11_L002	WLJ_008_XJFOSA008-V1T-1_S11_L002	TUMOR-3	RNA	82169360	1	0.965605	49.5518	262.628
WLJ_010_XJFOSA010-V1T-1_S12_L002	WLJ_010_XJFOSA010-V1T-1_S12_L002	TUMOR-3	RNA	72100330	1	0.957307	49.5548	276.424
WLJ_013_XJFOSA013-V1T-1_S13_L002	WLJ_013_XJFOSA013-V1T-1_S13_L002	TUMOR-3	RNA	60505128	1	0.96146	49.5474	244.154
WLJ_015_XJFOSA015-V1T-1_S14_L002	WLJ_015_XJFOSA015-V1T-1_S14_L002	TUMOR-3	RNA	91677060	1	0.96058	49.5423	237.909
WLJ_026_XJFOSA026-V1T-1_S1_L001	WLJ_026_XJFOSA026-V1T-1_S1_L001	TUMOR-3	RNA	66640386	1	0.97196	50	230.678
WLJ_027_XJFOSA027-V1T-1_S2_L001	WLJ_027_XJFOSA027-V1T-1_S2_L001	TUMOR-3	RNA	98297722	1	0.979799	50	261.715
WLJ_029_XJFOSA029-V1T-1_S3_L001	WLJ_029_XJFOSA029-V1T-1_S3_L001	TUMOR-3	RNA	83042490	1	0.97502	50	246.705
WLJ_030_XJFOSA030-V1T-1_S4_L001	WLJ_030_XJFOSA030-V1T-1_S4_L001	TUMOR-3	RNA	99250746	1	0.973016	50	250.322
WLJ_047_XJFOSA047-V1T-1_S5_L001	WLJ_047_XJFOSA047-V1T-1_S5_L001	TUMOR-3	RNA	121381574	1	0.971712	50	300.772
WLJ_050_XJFOSA050-V1T-1_S6_L001	WLJ_050_XJFOSA050-V1T-1_S6_L001	TUMOR-3	RNA	82608310	1	0.963932	50	277.943
WLJ_054_XJFOSA054-V1T-1_S7_L002	WLJ_054_XJFOSA054-V1T-1_S7_L002	TUMOR-3	RNA	41224638	1	0.896225	50	324.773
WLJ_055_XJFOSA055-V1T-1_S8_L002	WLJ_055_XJFOSA055-V1T-1_S8_L002	TUMOR-3	RNA	43522472	1	0.971002	50	260.335
WLJ_056_XJFOSA056-V1T-1_S9_L002	WLJ_056_XJFOSA056-V1T-1_S9_L002	TUMOR-3	RNA	86531316	1	0.976447	50	263.292
WLJ_059_XJFOSA059-V1T-1_S10_L002	WLJ_059_XJFOSA059-V1T-1_S10_L002	TUMOR-3	RNA	84563378	1	0.97195	50	204.482
WLJ_106_XJFOSA106-V1T-1_S11_L002	WLJ_106_XJFOSA106-V1T-1_S11_L002	TUMOR-3	RNA	96696590	1	0.940446	50	256.893
1	WLOS_0001	TUMOR-3	RNA	313962330	1	0.94954	101	826.83
2	WLOS_0002	TUMOR-3	RNA	305507322	1	0.940229	101	635.72
3	WLOS_0003	TUMOR-3	RNA	305463924	1	0.971378	101	1107.41
4	WLOS_0004	TUMOR-3	RNA	312194864	1	0.956494	101	594.243
5	WLOS_0005	TUMOR-3	RNA	313981352	1	0.963821	101	784.545
6	WLOS_0006	TUMOR-3	RNA	259367648	1	0.969494	101	1010.16
7	WLOS_0007	TUMOR-3	RNA	324178532	1	0.954709	101	827.695
8	WLOS_0008	TUMOR-3	RNA	325146496	1	0.961029	101	683.037
9	WLOS_0009	TUMOR-3	RNA	295939502	1	0.966138	101	921.299
10	WLOS_0010	TUMOR-3	RNA	285365458	1	0.969589	101	1041.22
11	WLOS_0011	TUMOR-3	RNA	315905508	1	0.960403	101	984.691
12	WLOS_0012	TUMOR-3	RNA	321732312	1	0.965141	101	993.764
13	WLOS_0013	TUMOR-3	RNA	270255234	1	0.966308	101	911.035
14	WLOS_0014	TUMOR-3	RNA	301357392	1	0.92434	101	655.688
15	WLOS_0015	TUMOR-3	RNA	307767550	1	0.960819	101	1011.3
16	WLOS_0016	TUMOR-3	RNA	331384538	1	0.949861	101	581.379
17	WLOS_0017	TUMOR-3	RNA	278873340	1	0.969673	101	886.462
18	WLOS_0018	TUMOR-3	RNA	309008476	1	0.964503	101	732.198
19	WLOS_0019	TUMOR-3	RNA	260423826	1	0.951213	101	499.541
20	WLOS_0020	TUMOR-3	RNA	290527688	1	0.970755	101	1108.15
21	WLOS_0021	TUMOR-3	RNA	315149712	1	0.958257	101	659.519
22	WLOS_0022	TUMOR-3	RNA	300301118	1	0.962559	101	931.99
23	WLOS_0023	TUMOR-3	RNA	284911646	1	0.967355	101	963.867
24	WLOS_0024	TUMOR-3	RNA	343674152	1	0.952359	101	482.84
WLOS_CONSRNA_K09OB	WLOS_CONSRNA_K09OB	Control	RNA	99456324	1	0.970191	101	1311.79

## Sheet: STATS_WGS
Sample Name	File Name	Type	Sequencing	TOTAL_READS.PAIR	PCT_PF_READS.PAIR	PCT_PF_READS_ALIGNED.PAIR	PCT_TARGET_BASES_40X	MEAN_TARGET_COVERAGE	MEAN_READ_LENGTH.PAIR
1	WLOS_0001	Control	DNA	1012736842	1	0.991037	0.850002	49.0701	151
2	WLOS_0002	Control	DNA	914069128	1	0.98941	0.631353	42.3693	151
3	WLOS_0003	Control	DNA	1028908586	1	0.9873	0.792579	46.8803	151
4	WLOS_0004	Control	DNA	875952678	1	0.98582	0.640959	42.321	151
5	WLOS_0005	Control	DNA	992739780	1	0.981582	0.777156	45.8896	151
6	WLOS_0006	Control	DNA	991865384	1	0.986551	0.800136	47.2922	151
7	WLOS_0007	Control	DNA	1532790406	1	0.990042	0.960898	71.1918	151
8	WLOS_0008	Control	DNA	886572424	1	0.990218	0.63216	42.1173	151
9	WLOS_0009	Control	DNA	992247490	1	0.987373	0.790783	46.7117	151
10	WLOS_0010	Control	DNA	1224757974	1	0.989925	0.935969	58.354	151
11	WLOS_0011	Control	DNA	990990090	1	0.987754	0.783431	46.1588	151
12	WLOS_0012	Control	DNA	1000044662	1	0.981882	0.782567	45.9484	151
13	WLOS_0013	Control	DNA	1192605102	1	0.990763	0.954821	57.2009	151
14	WLOS_0014	Control	DNA	1081492540	1	0.987239	0.887907	54.1963	151
15	WLOS_0015	Control	DNA	924266990	1	0.981638	0.745952	46.1463	151
16	WLOS_0016	Control	DNA	995582782	1	0.989444	0.771822	45.7778	151
17	WLOS_0017	Control	DNA	978854764	1	0.987964	0.831759	47.98	151
18	WLOS_0018	Control	DNA	1008077368	1	0.987803	0.816242	47.8427	151
19	WLOS_0019	Control	DNA	972695982	1	0.991282	0.701414	44.6718	151
20	WLOS_0020	Control	DNA	914666508	1	0.988137	0.655294	42.9	151
21	WLOS_0021	Control	DNA	956318678	1	0.985044	0.752551	45.3873	151
22	WLOS_0022	Control	DNA	897037056	1	0.986693	0.753867	45.9734	151
23	WLOS_0023	Control	DNA	894302476	1	0.990416	0.586381	41.3173	151
24	WLOS_0024	Control	DNA	1154664752	1	0.991107	0.89948	54.2792	151
1	WLOS_0001	Tumor-1	DNA	1677536972	1	0.98929	0.97652	81.5019	151
2	WLOS_0002	Tumor-1	DNA	2175513830	1	0.989844	0.989622	113.105	151
3	WLOS_0003	Tumor-1	DNA	1794519896	1	0.99126	0.979313	89.5782	151
4	WLOS_0004	Tumor-1	DNA	2017714814	1	0.990354	0.992668	98.384	151
5	WLOS_0005	Tumor-1	DNA	1793582722	1	0.990414	0.98305	89.2595	151
6	WLOS_0006	Tumor-1	DNA	2428317920	1	0.988532	0.988585	116.929	151
7	WLOS_0007	Tumor-1	DNA	2655966552	1	0.988192	0.990746	131.562	151
8	WLOS_0008	Tumor-1	DNA	1621841068	1	0.990483	0.986182	82.8041	151
9	WLOS_0009	Tumor-1	DNA	1971610800	1	0.98577	0.983488	96.3823	151
10	WLOS_0010	Tumor-1	DNA	2039969894	1	0.988521	0.988059	98.4925	151
11	WLOS_0011	Tumor-1	DNA	1743168522	1	0.989969	0.981046	83.5877	151
12	WLOS_0012	Tumor-1	DNA	1809115554	1	0.99102	0.980745	79.7614	151
13	WLOS_0013	Tumor-1	DNA	1772361208	1	0.98921	0.988216	87.1628	151
14	WLOS_0014	Tumor-1	DNA	2320531048	1	0.989343	0.991819	116.789	151
15	WLOS_0015	Tumor-1	DNA	2232797902	1	0.992601	0.9882	106.389	151
16	WLOS_0016	Tumor-1	DNA	1709886086	1	0.987468	0.982547	88.3857	151
17	WLOS_0017	Tumor-1	DNA	1882317044	1	0.989234	0.978463	92.7467	151
18	WLOS_0018	Tumor-1	DNA	1934086428	1	0.993031	0.985339	92.7278	151
19	WLOS_0019	Tumor-1	DNA	1741580370	1	0.991403	0.967377	83.6829	151
20	WLOS_0020	Tumor-1	DNA	1723271226	1	0.991226	0.97764	86.4733	151
21	WLOS_0021	Tumor-1	DNA	1954400588	1	0.990983	0.983126	95.3767	151
22	WLOS_0022	Tumor-1	DNA	1766935996	1	0.983384	0.976873	87.8963	151
23	WLOS_0023	Tumor-1	DNA	1885181598	1	0.988388	0.977842	95.8358	151
24	WLOS_0024	Tumor-1	DNA	1772151148	1	0.990112	0.981306	88.9536	151

## Sheet: STATS_WES
Sample Name	File Name	Type	Tumor Type	Sequencing	TOTAL_READS.PAIR	PCT_PF_READS.PAIR	PCT_PF_READS_ALIGNED.PAIR	PCT_TARGET_BASES_40X	MEAN_TARGET_COVERAGE	MEAN_READ_LENGTH.PAIR
E1	HPCI_0001	CONTROL-5		DNA	142622356	1	0.994543	0.961776	141.656	82
E2	HPCI_0002	CONTROL-5		DNA	164883614	1	0.990856	0.959599	129.203	82
E3	HPCI_0003	CONTROL-5		DNA	135619116	1	0.993683	0.953455	129.566	82
E4	HPCI_0004	CONTROL-4		DNA	140536400	1	0.993432	0.956626	133.053	82
E5	HPCI_0005	CONTROL-4		DNA	158891040	1	0.993831	0.96862	151.452	82
E6	HPCI_0006	CONTROL-3		DNA	181142110	1	0.993404	0.977932	165.924	82
E8	HPCI_0008	CONTROL-3		DNA	161802562	1	0.993318	0.968535	150.077	82
E12	HPCI_0012	CONTROL-4		DNA	142136522	1	0.99441	0.958273	134.022	82
E13	HPCI_0013	CONTROL-3		DNA	129290986	1	0.993851	0.939591	117.714	82
E14	HPCI_0014	CONTROL-3		DNA	163925814	1	0.991877	0.963483	134.787	82
E41	HPCI_0041	CONTROL-3		DNA	166589232	1	0.994394	0.973017	158.451	82
E44	HPCI_0044	CONTROL-2		DNA	167102822	1	0.993968	0.974232	156.802	82
E45	HPCI_0045	CONTROL-1		DNA	160421074	1	0.994095	0.968427	150.325	82
E1	HPCI_0001	TUMOR-4	Metastatic	DNA	171970748	1	0.993867	0.969863	163.027	82
E1	HPCI_0001	TUMOR-6	Primary	DNA	208327256	1	0.993186	0.982277	180.882	82
E2	HPCI_0002	TUMOR-3	Metastatic	DNA	139834186	1	0.993923	0.946589	138.203	82
E2	HPCI_0002	TUMOR-4	Primary	DNA	165793214	1	0.992347	0.972084	155.958	82
E3	HPCI_0003	TUMOR-3	Metastatic	DNA	146696636	1	0.994108	0.958819	143.367	82
E3	HPCI_0003	TUMOR-4	Primary	DNA	108538550	1	0.991123	0.814027	105.809	82
E4	HPCI_0004	TUMOR-3	Metastatic	DNA	136716930	1	0.993676	0.950596	133.025	82
E4	HPCI_0004	TUMOR-5	Primary	DNA	167998884	1	0.992917	0.973942	152.836	82
E5	HPCI_0005	TUMOR-2	Metastatic	DNA	161615382	1	0.993021	0.961683	150.908	82
E5	HPCI_0005	TUMOR-3	Primary	DNA	128466550	1	0.993765	0.933423	123.632	82
E6	HPCI_0006	TUMOR-2	Metastatic	DNA	175594878	1	0.99335	0.975596	163.321	82
E6	HPCI_0007	TUMOR-2	Primary	DNA	154149682	1	0.993616	0.954671	147.821	82
E8	HPCI_0008	TUMOR-2	Metastatic	DNA	141824578	1	0.993257	0.954477	135.425	82
E8	HPCI_0009	TUMOR-2	Primary	DNA	116042836	1	0.991071	0.777338	70.8954	82
E12	HPCI_0012	TUMOR-3	Primary	DNA	120670232	1	0.994649	0.817768	107.6	82
E12	HPCI_0012	TUMOR-5	Metastatic	DNA	173577490	1	0.993084	0.966852	139.934	82
E13	HPCI_0013	TUMOR-2	Primary	DNA	175252190	1	0.992737	0.957747	132.424	82
E14	HPCI_0014	TUMOR-2	Primary	DNA	159147624	1	0.993062	0.964922	135.355	82
E14	HPCI_0015	TUMOR-4	Metastatic	DNA	199535970	1	0.993377	0.963933	184.045	82
E41	HPCI_0041	TUMOR-2	Primary	DNA	158400052	1	0.991561	0.910097	149.117	82
E41	HPCI_0042	TUMOR-1	Metastatic	DNA	163334258	1	0.992475	0.966668	152.153	82
E44	HPCI_0044	TUMOR-1	Primary	DNA	174634676	1	0.992121	0.924402	154.522	82
E45	HPCI_0045	TUMOR-2	Primary	DNA	173850302	1	0.992444	0.957742	150.472	82
