# Supplementary material for: Canine osteosarcoma genome sequencing identifies recurrent mutations in DMD and the histone methyltransferase gene SETD2
Source: Commun Biol. 2019 Jul 19;2:266. doi: 10.1038/s42003-019-0487-2 (PMC6642146; doi:10.1038/s42003-019-0487-2)
Supplement: Supplementary file 6 — Supplementary Data 2 [file 42003_2019_487_MOESM6_ESM.xlsx]

## Sheet: Analysis Tools
Sequencing Platform	Tool	Version	Flags	Flag Purpose and/or Parameters where Applicable	Reference
WGS and WES	BWA	0.7.8	-R "${RGTAG}"	RGTAGs consists of the flowcell ID, lane number and the library tag ID specific for every library prep and assay type	http://bio-bwa.sourceforge.net/
			-M
			-t	8
	GATK - Recalibrate	3.3.0	-nct	8	Van der Auwera, Geraldine A et al. “From FastQ data to high confidence variant calls: the Genome Analysis Toolkit best practices pipeline” Current protocols in bioinformatics vol. 43,1110 (2013): 11.10.1-33.
			--disable_indel_quals
			-knownsites	Known SNPs from dbSNP
			-cov	QualityScoreCovariate
			-cov	ReadGroupCovariate
			-cov	CycleCovariate
			-cov	ContextCovariate
	GATK - MarkDups	3.3.0	ASSUME_SORTED	TRUE
			REMOVE_DUPLICATES	FALSE
			MAX_RECORDS_IN_RAM	18000000
			CREATE_INDEX	TRUE
			VALIDATION_STRINGENCY	SILENT
	GATK - RealignerTargetCreator	3.3.0	-nt	16
			--maxIntervalSize	350
			-DBQ	1
	GATK - IndelRealigner	3.3.0	-DBQ	1
			--maxReadsInMemory	5000000
			--maxConsensuses	24
			--maxReadsForConsensuses	80
			--maxReadsForRealignment	12000
			-model	KNOWNS_ONLY
			-known	Known INDELs from dbSNP
	GATK - HaplotypeCaller	3.3.0	-nct	8
			-D	KNOWN
			-mbq	10
	SAMtools-mpileup	1.2	-DSS0G		http://www.htslib.org
			-C	50
			-F	0.01
			-vmO	v
	Freebayes		--ploidy	2	https://github.com/ekg/freebayes
			--min-repeat-entropy	1
	Strelka	1.0.13	--normal		Saunders, C. T. et al. Strelka: accurate somatic small-variant calling from sequenced tumor-normal sample pairs. Bioinformatics 28, 1811-1817, doi:10.1093/bioinformatics/bts271 (2012).
			--tumor
			--ref
			--config
	Seurat	2.6	--both_strands		Butler, A., Hoffman, P., Smibert, P., Papalexi, E. & Satija, R. Integrating single-cell transcriptomic data across different conditions, technologies, and species. Nat Biotechnol 36, 411-420, doi:10.1038/nbt.4096 (2018).
			--metrics
			--indels
			--allele-metrics
	SnpEff	4.3T	canFam3.1		Cingolani, P. et al. A program for annotating and predicting the effects of single nucleotide polymorphisms, SnpEff: SNPs in the genome of Drosophila melanogaster strain w1118; iso-2; iso-3. Fly (Austin) 6, 80-92, doi:10.4161/fly.19695 (2012).
	MuTect	1.1.4	--cosmic	cosmicVCF	Cibulskis, K. et al. Sensitive detection of somatic point mutations in impure and heterogeneous cancer samples. Nat Biotechnol 31, 213-219, doi:10.1038/nbt.2514 (2013).
			--dbsnp	dbSNP variants
			--fraction_contamination	0.02
			--minimum_mutation_cell_fraction	0
			--minimum_normal_allele_fraction	0
			--min_qscore	5
			--gap_events_threshold	3
			--heavily_clipped_read_fraction	0.3
			--required_maximum_alt_allele_mapping_quality_score	20
			--max_alt_alleles_in_normal_count	2
			--max_alt_alleles_in_normal_qscore_sum	20
			--max_alt_alleles_in_normal_fraction	0.03
	Picard - MultiMetrics	1.128	PROGRAM	CollectInsertSizeMetrics	https://github.com/broadinstitute/picard
			PROGRAM	CollectlignmentSummaryMetrics
			PROGRAM	QualityScoreDistribution
			PROGRAM	MeanQualityByCycle
			ASSUME_SORTED	TRUE
	tCoNuT		Default		https://github.com/tgen/tCoNuT
	GISTIC	2	Default		Mermel CH, Schumacher SE, Hill B, Meyerson ML, Beroukhim R, Getz G. GISTIC2. 0 facilitates sensitive and confident localization of the targets of focal somatic copy-number alteration in human cancers. Genome Biol. 2011;12(4):R41.
	Nexus	10	Multi-scale BAM reference		https://www.biodiscovery.com/products/Nexus-Copy-Number
			Systematic correction	Quadratic correction
			Default settings for Gain and Loss
			Gistic 1.0
	DELLY	0.7.7	-q	20	https://github.com/dellytools/delly
	SomaticSignatures	3.8	Default		Gehring, J. S., Fischer, B., Lawrence, M. & Huber, W. SomaticSignatures: inferring mutational signatures from single-nucleotide variants. Bioinformatics 31, 3673-3675, doi:10.1093/bioinformatics/btv408 (2015).
	KaryoploteR		Default		Gel, B. & Serra, E. karyoploteR: an R/Bioconductor package to plot customizable genomes displaying arbitrary data. Bioinformatics 33, 3088-3090, doi:10.1093/bioinformatics/btx346 (2017).
	GraphPad Prism	7.04	Default		https://www.graphpad.com
	Mutation Mapper (cBioPortal)		Default		Gao, J. et al. Integrative analysis of complex cancer genomics and clinical profiles using the cBioPortal. Sci Signal 6, pl1, doi:10.1126/scisignal.2004088 (2013).
					Cerami, E. et al. The cBio cancer genomics portal: an open platform for exploring multidimensional cancer genomics data. Cancer Discov 2, 401-404, doi:10.1158/2159-8290.CD-12-0095 (2012).
	Circos	0.69	Default		Krzywinski, M. et al. Circos: an information aesthetic for comparative genomics. Genome Res 19, 1639-1645, doi:10.1101/gr.092759.109 (2009).
RNA-seq
	STAR	2.4	--limitOutSAMoneReadBytes	90000000	https://github.com/alexdobin/STAR
			--readFilesCommand	zcat
			--outFilterType	BySJout
			--outFilterMultimapNmax	10
			--outFilterMismatchNmax	10
			--outFilterMismatchNoverLmax	0.1
			--alignIntronMin	20
			--alignIntronMax	1000000
			--alignMatesGapMax	1000000
			--alignSJoverhangMin	8
			--alignSJDBoverhangMin	8
			--seedSearchStartLmax	30
			--chimSegmentMin	15
			--chinJunctionOverhangMin	15
			--runThreadn	14
			--genomeLoad	NoSharedMemory
			--outSAMstrandField	intronMotif
			--outSAmunmapped	Within
			--outSAMmapUnique	255
			--outSAMattrRGline	$Rgtags
			--outSAMmode	Full
	GATK - MarkDups	3.3.0	ASSUME_SORTED	TRUE	Van der Auwera, Geraldine A et al. “From FastQ data to high confidence variant calls: the Genome Analysis Toolkit best practices pipeline” Current protocols in bioinformatics vol. 43,1110 (2013): 11.10.1-33.
			REMOVE_DUPLICATES	FALSE
			MAX_RECORDS_IN_RAM	18000000
			CREATE_INDEX	TRUE
			VALIDATION_STRINGENCY	SILENT
	GATK - Recalibrate	3.3.0	-nct	8
			--disable_indel_quals
			-knownsites	Known SNPs from dbSNP
			-cov	QualityScoreCovariate
			-cov	ReadGroupCovariate
			-cov	CycleCovariate
			-cov	ContextCovariate
	GATK HaplotypeCaller	3.3.0	nct	8
			D	known
			dontUseSoftClippedBases
			stand_call_conf	20
			stand_emit_conf	20
			mbq	10
	snpEff	4.3T	CanFam3.1		Cingolani, P. et al. A program for annotating and predicting the effects of single nucleotide polymorphisms, SnpEff: SNPs in the genome of Drosophila melanogaster strain w1118; iso-2; iso-3. Fly (Austin) 6, 80-92, doi:10.4161/fly.19695 (2012).
	DESeq2	2.0	Default		Love, M. I., Huber, W. & Anders, S. Moderated estimation of fold change and dispersion for RNA-seq data with DESeq2. Genome Biol 15, 550, doi:10.1186/s13059-014-0550-8 (2014).
	Hierarchical Clustering	6.0	column distance measure	Spearman's rank correlation	Reich, M. et al. GenePattern 2.0. Nat Genet 38, 500-501, doi:10.1038/ng0506-500 (2006).
			row distance measure	Spearman's rank correlation
			clustering method	Pairwise average-linkage
			log transformation	yes
			row center	subtract mean of each row
			row normalize	yes
			column center	substract mean of each column
			column normalize	yes
	DAVID	6.8			Huang DW, Sherman BT, Lempicki RA. Systematic and integrative analysis of large gene lists using DAVID Bioinformatics Resources. Nature Protoc. 2009;4(1):44-57 Huang DW, Sherman BT, Lempicki RA. Bioinformatics enrichment tools: paths toward the comprehensive functional analysis of large gene lists. Nucleic Acids Res. 2009;37(1):1-13
	PANTHER	14			Mi, H. et al. PANTHER version 11: expanded annotation data from Gene Ontology and Reactome pathways, and data analysis tool enhancements. Nucleic Acids Res 45, D183-D189, doi:10.1093/nar/gkw1138 (2017).
