# Supplementary material for: Canine osteosarcoma genome sequencing identifies recurrent mutations in DMD and the histone methyltransferase gene SETD2
Source: Commun Biol. 2019 Jul 19;2:266. doi: 10.1038/s42003-019-0487-2 (PMC6642146; doi:10.1038/s42003-019-0487-2)
Supplement: Supplementary file 7 — Supplementary Data 3 [file 42003_2019_487_MOESM7_ESM.xlsx]

## Sheet: Table S3
Category	Feature	Number of Dogs
		WGS (n=24)	WES (n=13)	RNA-seq (n=54)	Total Samples (n=59)
Age (yrs)	Median	7.5	8.2	7.5	7.7
	Range	4-12	6.5-10.4	1-12	1-12
Sex	Female spayed	10	5	22	25
	Female intact	0	0	3	3
	Male neutered	13	7	27	29
	Male intact	1	1	2	2
Breed	Mixed Breed	5	2	8	9
	Great Dane	4	0	5	5
	Golden Retriever	3	3	8	8
	Old English Sheepdog	2	1	3	3
	Greyhound	1	3	8	9
	Labrador Retriever	2	1	5	5
	Rottweiler	1	1	3	4
	St. Bernard	1	0	1	1
	Newfoundland	1	0	2	2
	Doberman	1	0	2	2
	Great Pyrenees	1	1	5	6
	Bull Mastiff	1	0	1	1
	English Mastiff	1	0	1	1
	German Shepherd	0	0	2	2
	Labradoodle	0	1	0	1
Primary Tumor Location	Radius	7	5	17	18
	Tibia	7	2	14	15
	Humerus	5	5	14	17
	Femur	3	1	7	7
	Ulna	2	0	2	2
Location of Metastasis	Lungs	12	9	31	33
	Bone	4	1	5	5
	Lymph node	1	0	2	2
	Abdominal	0	1	1	2
	Dermal/subcutaneous	0	1	0	1
	N/A	6	1	15	16
