# Supplementary material for: Canine osteosarcoma genome sequencing identifies recurrent mutations in DMD and the histone methyltransferase gene SETD2
Source: Commun Biol. 2019 Jul 19;2:266. doi: 10.1038/s42003-019-0487-2 (PMC6642146; doi:10.1038/s42003-019-0487-2)
Supplement: Supplementary file 8 — Supplementary Data 4 [file 42003_2019_487_MOESM8_ESM.xlsx]

## Sheet: Somatic Gene List
TP53
RB1
PTEN
RHOC
RUNX2
TUSC3
EGFR
NOTCH1
MET
IGF1
HER2
MTOR
NTRK1
EZR
CXCR4
MMP2
MMP9
RANKL
CTNNB1
PD-L1
COX2
PDGFR
MYC
CDKN2A
CDKN2B
TGFB1
CXCL8
TP63
BRCA1
BRCA2
PIK3CA
FAS
FASLG
DLG2
CDK4
CDK6
MDM2
CARD11
CCNE1
COPS3
AKT1
E1F
SMAD4
ATM
ATRX
FANCA
RECQL4
NF1
TSC2
MLLT2
MLLT3

## Sheet: Germline Gene List
TP53
APC
BRCA2
NF1
PMS2
RB1
RUNX1
KRAS
NF2
RET
VHL
ALK
BRCA1
BRCA2
CDH1
MSH2
MSH6
NRAS
PALB2
PTCH1
SDHA
SDHB
CDKN2A
CDKN2B
GRM4
NFIB
BLM
WRN
