# Supplementary material for: Canine osteosarcoma genome sequencing identifies recurrent mutations in DMD and the histone methyltransferase gene SETD2
Source: Commun Biol. 2019 Jul 19;2:266. doi: 10.1038/s42003-019-0487-2 (PMC6642146; doi:10.1038/s42003-019-0487-2)
Supplement: Supplementary file 9 — Supplementary Data 5 [file 42003_2019_487_MOESM9_ESM.xlsx]

## Sheet: Germline Variants
Dog ID	Callers	Chromosome	Position	REF	ALT	SNV Type	Gene Annotation	Gene ID	Impact	Feature ID	Coding Nucleotide	Coding Amino Acid	cDNA Position
E14	haplotypeCaller-freebayes	20	57387051	GTCC	G	disruptive inframe deletion	APC2	ENSCAFG00000019523	MODERATE	ENSCAFT00000031029	c.582 584delGGA	p.Glu194del	584
2	haplotypeCaller-mpileup	20	57384953	C	T	missense variant	APC2	ENSCAFG00000019523	MODERATE	ENSCAFT00000031029	c.2683G>A	p.Ala895Thr	2683
2	haplotypeCaller-mpileup	20	57387381	GTCGGCC	G	disruptive inframe deletion	APC2	ENSCAFG00000019523	MODERATE	ENSCAFT00000031029	c.249 254delGGCCGA	p.Glu83 Ala84del	254
7	haplotypeCaller-mpileup	20	57384953	C	T	missense variant	APC2	ENSCAFG00000019523	MODERATE	ENSCAFT00000031029	c.2683G>A	p.Ala895Thr	2683
7	haplotypeCaller-mpileup	20	57387381	GTCGGCC	G	disruptive inframe deletion	APC2	ENSCAFG00000019523	MODERATE	ENSCAFT00000031029	c.249 254delGGCCGA	p.Glu83 Ala84del	254
11	haplotypeCaller-mpileup	20	57383702	C	T	missense variant	APC2	ENSCAFG00000019523	MODERATE	ENSCAFT00000031029	c.3934G>A	p.Gly1312Ser	3934
12	haplotypeCaller-mpileup	20	57383702	C	T	missense variant	APC2	ENSCAFG00000019523	MODERATE	ENSCAFT00000031029	c.3934G>A	p.Gly1312Ser	3934
13	haplotypeCaller-mpileup	20	57384953	C	T	missense variant	APC2	ENSCAFG00000019523	MODERATE	ENSCAFT00000031029	c.2683G>A	p.Ala895Thr	2683
13	haplotypeCaller-mpileup	20	57387381	GTCGGCC	G	disruptive inframe deletion	APC2	ENSCAFG00000019523	MODERATE	ENSCAFT00000031029	c.249 254delGGCCGA	p.Glu83 Ala84del	254
15	haplotypeCaller-mpileup	20	57384953	C	T	missense variant	APC2	ENSCAFG00000019523	MODERATE	ENSCAFT00000031029	c.2683G>A	p.Ala895Thr	2683
15	haplotypeCaller-mpileup	20	57387381	GTCGGCC	G	disruptive inframe deletion	APC2	ENSCAFG00000019523	MODERATE	ENSCAFT00000031029	c.249 254delGGCCGA	p.Glu83 Ala84del	254
18	haplotypeCaller-mpileup	20	57383702	C	T	missense variant	APC2	ENSCAFG00000019523	MODERATE	ENSCAFT00000031029	c.3934G>A	p.Gly1312Ser	3934
19	haplotypeCaller-mpileup	20	57383944	G	A	missense variant	APC2	ENSCAFG00000019523	MODERATE	ENSCAFT00000031029	c.3692C>T	p.Pro1231Leu	3692
20	haplotypeCaller-mpileup	20	57383702	C	T	missense variant	APC2	ENSCAFG00000019523	MODERATE	ENSCAFT00000031029	c.3934G>A	p.Gly1312Ser	3934
22	haplotypeCaller-mpileup	20	57383702	C	T	missense variant	APC2	ENSCAFG00000019523	MODERATE	ENSCAFT00000031029	c.3934G>A	p.Gly1312Ser	3934
1	haplotypeCaller-mpileup	3	53430686	C	G	missense variant	BLM	ENSCAFG00000012385	MODERATE	ENSCAFT00000042800	c.3149G>C	p.Ser1050Thr	3255
2	haplotypeCaller-mpileup	3	53471234	C	T	missense variant	BLM	ENSCAFG00000012385	MODERATE	ENSCAFT00000042800	c.691G>A	p.Asp231Asn	797
3	haplotypeCaller-mpileup	3	53471234	C	T	missense variant	BLM	ENSCAFG00000012385	MODERATE	ENSCAFT00000042800	c.691G>A	p.Asp231Asn	797
6	haplotypeCaller-mpileup	3	53430686	C	G	missense variant	BLM	ENSCAFG00000012385	MODERATE	ENSCAFT00000042800	c.3149G>C	p.Ser1050Thr	3255
10	haplotypeCaller-mpileup	3	53471234	C	T	missense variant	BLM	ENSCAFG00000012385	MODERATE	ENSCAFT00000042800	c.691G>A	p.Asp231Asn	797
12	haplotypeCaller-mpileup	3	53471234	C	T	missense variant	BLM	ENSCAFG00000012385	MODERATE	ENSCAFT00000042800	c.691G>A	p.Asp231Asn	797
13	haplotypeCaller-mpileup	3	53471234	C	T	missense variant	BLM	ENSCAFG00000012385	MODERATE	ENSCAFT00000042800	c.691G>A	p.Asp231Asn	797
17	haplotypeCaller-mpileup	3	53471234	C	T	missense variant	BLM	ENSCAFG00000012385	MODERATE	ENSCAFT00000042800	c.691G>A	p.Asp231Asn	797
21	haplotypeCaller-mpileup	3	53471234	C	T	missense variant	BLM	ENSCAFG00000012385	MODERATE	ENSCAFT00000042800	c.691G>A	p.Asp231Asn	797
15	haplotypeCaller-mpileup	9	19987314	T	C	missense variant	BRCA1	ENSCAFG00000014600	MODERATE	ENSCAFT00000023190	c.2980T>C	p.Cys994Arg	2980
15	haplotypeCaller-mpileup	9	19988343	G	A	missense variant	BRCA1	ENSCAFG00000014600	MODERATE	ENSCAFT00000023190	c.4009G>A	p.Val1337Ile	4009
15	haplotypeCaller-mpileup	9	20000085	C	A	missense variant	BRCA1	ENSCAFG00000014600	MODERATE	ENSCAFT00000023190	c.4446C>A	p.Asp1482Glu	4446
1	haplotypeCaller-mpileup	25	7735412	C	CTTT	disruptive inframe insertion	BRCA2	ENSCAFG00000006383	MODERATE	ENSCAFT00000010309	c.9995 9996insAAA	p.Met3332delinsIleLys	10203
2	haplotypeCaller-mpileup	25	7735412	C	CTTT	disruptive inframe insertion	BRCA2	ENSCAFG00000006383	MODERATE	ENSCAFT00000010309	c.9995 9996insAAA	p.Met3332delinsIleLys	10203
3	haplotypeCaller-mpileup	25	7735412	C	CTTT	disruptive inframe insertion	BRCA2	ENSCAFG00000006383	MODERATE	ENSCAFT00000010309	c.9995 9996insAAA	p.Met3332delinsIleLys	10203
3	haplotypeCaller-mpileup	25	7768690	TAAC	T	disruptive inframe deletion	BRCA2	ENSCAFG00000006383	MODERATE	ENSCAFT00000010309	c.6918 6920delGTT	p.Leu2307del	7128
3	haplotypeCaller-mpileup	25	7774121	A	C	missense variant	BRCA2	ENSCAFG00000006383	MODERATE	ENSCAFT00000010309	c.3330T>G	p.Ile1110Met	3538
4	haplotypeCaller-mpileup	25	7735412	C	CTTT	disruptive inframe insertion	BRCA2	ENSCAFG00000006383	MODERATE	ENSCAFT00000010309	c.9995 9996insAAA	p.Met3332delinsIleLys	10203
5	haplotypeCaller-mpileup	25	7735412	C	CTTT	disruptive inframe insertion	BRCA2	ENSCAFG00000006383	MODERATE	ENSCAFT00000010309	c.9995 9996insAAA	p.Met3332delinsIleLys	10203
6	haplotypeCaller-mpileup	25	7735412	C	CTTT	disruptive inframe insertion	BRCA2	ENSCAFG00000006383	MODERATE	ENSCAFT00000010309	c.9995 9996insAAA	p.Met3332delinsIleLys	10203
6	haplotypeCaller-mpileup	25	7768690	TAAC	T	disruptive inframe deletion	BRCA2	ENSCAFG00000006383	MODERATE	ENSCAFT00000010309	c.6918 6920delGTT	p.Leu2307del	7128
7	haplotypeCaller-mpileup	25	7735412	C	CTTT	disruptive inframe insertion	BRCA2	ENSCAFG00000006383	MODERATE	ENSCAFT00000010309	c.9995 9996insAAA	p.Met3332delinsIleLys	10203
8	haplotypeCaller-mpileup	25	7735412	C	CTTT	disruptive inframe insertion	BRCA2	ENSCAFG00000006383	MODERATE	ENSCAFT00000010309	c.9995 9996insAAA	p.Met3332delinsIleLys	10203
9	haplotypeCaller-mpileup	25	7735412	C	CTTT	disruptive inframe insertion	BRCA2	ENSCAFG00000006383	MODERATE	ENSCAFT00000010309	c.9995 9996insAAA	p.Met3332delinsIleLys	10203
9	haplotypeCaller-mpileup	25	7768690	TAAC	T	disruptive inframe deletion	BRCA2	ENSCAFG00000006383	MODERATE	ENSCAFT00000010309	c.6918 6920delGTT	p.Leu2307del	7128
10	haplotypeCaller-mpileup	25	7735412	C	CTTT	disruptive inframe insertion	BRCA2	ENSCAFG00000006383	MODERATE	ENSCAFT00000010309	c.9995 9996insAAA	p.Met3332delinsIleLys	10203
10	haplotypeCaller-mpileup	25	7768690	TAAC	T	disruptive inframe deletion	BRCA2	ENSCAFG00000006383	MODERATE	ENSCAFT00000010309	c.6918 6920delGTT	p.Leu2307del	7128
11	haplotypeCaller-mpileup	25	7735412	C	CTTT	disruptive inframe insertion	BRCA2	ENSCAFG00000006383	MODERATE	ENSCAFT00000010309	c.9995 9996insAAA	p.Met3332delinsIleLys	10203
13	haplotypeCaller-mpileup	25	7735412	C	CTTT	disruptive inframe insertion	BRCA2	ENSCAFG00000006383	MODERATE	ENSCAFT00000010309	c.9995 9996insAAA	p.Met3332delinsIleLys	10203
13	haplotypeCaller-mpileup	25	7768690	TAAC	T	disruptive inframe deletion	BRCA2	ENSCAFG00000006383	MODERATE	ENSCAFT00000010309	c.6918 6920delGTT	p.Leu2307del	7128
14	haplotypeCaller-mpileup	25	7735412	C	CTTT	disruptive inframe insertion	BRCA2	ENSCAFG00000006383	MODERATE	ENSCAFT00000010309	c.9995 9996insAAA	p.Met3332delinsIleLys	10203
15	haplotypeCaller-mpileup	25	7735412	C	CTTT	disruptive inframe insertion	BRCA2	ENSCAFG00000006383	MODERATE	ENSCAFT00000010309	c.9995 9996insAAA	p.Met3332delinsIleLys	10203
15	haplotypeCaller-mpileup	25	7768690	TAAC	T	disruptive inframe deletion	BRCA2	ENSCAFG00000006383	MODERATE	ENSCAFT00000010309	c.6918 6920delGTT	p.Leu2307del	7128
16	haplotypeCaller-mpileup	25	7735412	C	CTTT	disruptive inframe insertion	BRCA2	ENSCAFG00000006383	MODERATE	ENSCAFT00000010309	c.9995 9996insAAA	p.Met3332delinsIleLys	10203
16	haplotypeCaller-mpileup	25	7768690	TAAC	T	disruptive inframe deletion	BRCA2	ENSCAFG00000006383	MODERATE	ENSCAFT00000010309	c.6918 6920delGTT	p.Leu2307del	7128
17	haplotypeCaller-mpileup	25	7735412	C	CTTT	disruptive inframe insertion	BRCA2	ENSCAFG00000006383	MODERATE	ENSCAFT00000010309	c.9995 9996insAAA	p.Met3332delinsIleLys	10203
17	haplotypeCaller-mpileup	25	7768690	TAAC	T	disruptive inframe deletion	BRCA2	ENSCAFG00000006383	MODERATE	ENSCAFT00000010309	c.6918 6920delGTT	p.Leu2307del	7128
18	haplotypeCaller-mpileup	25	7735412	C	CTTT	disruptive inframe insertion	BRCA2	ENSCAFG00000006383	MODERATE	ENSCAFT00000010309	c.9995 9996insAAA	p.Met3332delinsIleLys	10203
19	haplotypeCaller-mpileup	25	7735412	C	CTTT	disruptive inframe insertion	BRCA2	ENSCAFG00000006383	MODERATE	ENSCAFT00000010309	c.9995 9996insAAA	p.Met3332delinsIleLys	10203
20	haplotypeCaller-mpileup	25	7735412	C	CTTT	disruptive inframe insertion	BRCA2	ENSCAFG00000006383	MODERATE	ENSCAFT00000010309	c.9995 9996insAAA	p.Met3332delinsIleLys	10203
20	haplotypeCaller-mpileup	25	7768690	TAAC	T	disruptive inframe deletion	BRCA2	ENSCAFG00000006383	MODERATE	ENSCAFT00000010309	c.6918 6920delGTT	p.Leu2307del	7128
21	haplotypeCaller-mpileup	25	7735412	C	CTTT	disruptive inframe insertion	BRCA2	ENSCAFG00000006383	MODERATE	ENSCAFT00000010309	c.9995 9996insAAA	p.Met3332delinsIleLys	10203
21	haplotypeCaller-mpileup	25	7768690	TAAC	T	disruptive inframe deletion	BRCA2	ENSCAFG00000006383	MODERATE	ENSCAFT00000010309	c.6918 6920delGTT	p.Leu2307del	7128
22	haplotypeCaller-mpileup	25	7735412	C	CTTT	disruptive inframe insertion	BRCA2	ENSCAFG00000006383	MODERATE	ENSCAFT00000010309	c.9995 9996insAAA	p.Met3332delinsIleLys	10203
22	haplotypeCaller-mpileup	25	7768690	TAAC	T	disruptive inframe deletion	BRCA2	ENSCAFG00000006383	MODERATE	ENSCAFT00000010309	c.6918 6920delGTT	p.Leu2307del	7128
23	haplotypeCaller-mpileup	25	7735412	C	CTTT	disruptive inframe insertion	BRCA2	ENSCAFG00000006383	MODERATE	ENSCAFT00000010309	c.9995 9996insAAA	p.Met3332delinsIleLys	10203
24	haplotypeCaller-mpileup	25	7735412	C	CTTT	disruptive inframe insertion	BRCA2	ENSCAFG00000006383	MODERATE	ENSCAFT00000010309	c.9995 9996insAAA	p.Met3332delinsIleLys	10203
24	haplotypeCaller-mpileup	25	7768690	TAAC	T	disruptive inframe deletion	BRCA2	ENSCAFG00000006383	MODERATE	ENSCAFT00000010309	c.6918 6920delGTT	p.Leu2307del	7128
E4	haplotypeCaller-mpileup	11	41264288	TCGCCGCCGTCCC	T	disruptive inframe deletion	CDKN2B	ENSCAFG00000001680	MODERATE	ENSCAFT00000002632	c.32 43delGGGACGGCGGCG	p.Gly11 Gly14del	43
E12	haplotypeCaller-mpileup	11	41264288	TCGCCGCCGTCCC	T	disruptive inframe deletion	CDKN2B	ENSCAFG00000001680	MODERATE	ENSCAFT00000002632	c.32 43delGGGACGGCGGCG	p.Gly11 Gly14del	43
E14	haplotypeCaller-mpileup	11	41264288	TCGCCGCCGTCCC	T	disruptive inframe deletion	CDKN2B	ENSCAFG00000001680	MODERATE	ENSCAFT00000002632	c.32 43delGGGACGGCGGCG	p.Gly11 Gly14del	43
E41	haplotypeCaller-mpileup	11	41264288	TCGCCGCCGTCCC	T	disruptive inframe deletion	CDKN2B	ENSCAFG00000001680	MODERATE	ENSCAFT00000002632	c.32 43delGGGACGGCGGCG	p.Gly11 Gly14del	43
E45	haplotypeCaller-mpileup	11	41264288	TCGCCGCCGTCCC	T	disruptive inframe deletion	CDKN2B	ENSCAFG00000001680	MODERATE	ENSCAFT00000002632	c.32 43delGGGACGGCGGCG	p.Gly11 Gly14del	43
2	haplotypeCaller-mpileup	11	41264288	TCGCCGCCGTCCC	T	disruptive inframe deletion	CDKN2B	ENSCAFG00000001680	MODERATE	ENSCAFT00000002632	c.32 43delGGGACGGCGGCG	p.Gly11 Gly14del	43
3	haplotypeCaller-mpileup	11	41264288	TCGCCGCCGTCCC	T	disruptive inframe deletion	CDKN2B	ENSCAFG00000001680	MODERATE	ENSCAFT00000002632	c.32 43delGGGACGGCGGCG	p.Gly11 Gly14del	43
4	haplotypeCaller-mpileup	11	41264288	TCGCCGCCGTCCC	T	disruptive inframe deletion	CDKN2B	ENSCAFG00000001680	MODERATE	ENSCAFT00000002632	c.32 43delGGGACGGCGGCG	p.Gly11 Gly14del	43
6	haplotypeCaller-mpileup	11	41264288	TCGCCGCCGTCCC	T	disruptive inframe deletion	CDKN2B	ENSCAFG00000001680	MODERATE	ENSCAFT00000002632	c.32 43delGGGACGGCGGCG	p.Gly11 Gly14del	43
7	haplotypeCaller-mpileup	11	41264288	TCGCCGCCGTCCC	T	disruptive inframe deletion	CDKN2B	ENSCAFG00000001680	MODERATE	ENSCAFT00000002632	c.32 43delGGGACGGCGGCG	p.Gly11 Gly14del	43
8	haplotypeCaller-mpileup	11	41264288	TCGCCGCCGTCCC	T	disruptive inframe deletion	CDKN2B	ENSCAFG00000001680	MODERATE	ENSCAFT00000002632	c.32 43delGGGACGGCGGCG	p.Gly11 Gly14del	43
10	haplotypeCaller-mpileup	11	41264288	TCGCCGCCGTCCC	T	disruptive inframe deletion	CDKN2B	ENSCAFG00000001680	MODERATE	ENSCAFT00000002632	c.32 43delGGGACGGCGGCG	p.Gly11 Gly14del	43
12	haplotypeCaller-mpileup	11	41264288	TCGCCGCCGTCCC	T	disruptive inframe deletion	CDKN2B	ENSCAFG00000001680	MODERATE	ENSCAFT00000002632	c.32 43delGGGACGGCGGCG	p.Gly11 Gly14del	43
13	haplotypeCaller-mpileup	11	41264288	TCGCCGCCGTCCC	T	disruptive inframe deletion	CDKN2B	ENSCAFG00000001680	MODERATE	ENSCAFT00000002632	c.32 43delGGGACGGCGGCG	p.Gly11 Gly14del	43
16	haplotypeCaller-mpileup	11	41264288	TCGCCGCCGTCCC	T	disruptive inframe deletion	CDKN2B	ENSCAFG00000001680	MODERATE	ENSCAFT00000002632	c.32 43delGGGACGGCGGCG	p.Gly11 Gly14del	43
1	haplotypeCaller-mpileup	X	27498389	C	T	missense variant	DMD	ENSCAFG00000023562	MODERATE	ENSCAFT00000036277	c.4863G>A	p.Met1621Ile	4863
5	haplotypeCaller-mpileup	X	27498389	C	T	missense variant	DMD	ENSCAFG00000023562	MODERATE	ENSCAFT00000036277	c.4863G>A	p.Met1621Ile	4863
E1	freebayes-mpileup	12	3375911	C	CA	frameshift variant	GRM4	ENSCAFG00000001202	HIGH	ENSCAFT00000001868	c.1057 1058insT	p.Arg353fs	1057
E2	freebayes-mpileup	12	3375911	C	CA	frameshift variant	GRM4	ENSCAFG00000001202	HIGH	ENSCAFT00000001868	c.1057 1058insT	p.Arg353fs	1057
E3	freebayes-mpileup	12	3375911	C	CA	frameshift variant	GRM4	ENSCAFG00000001202	HIGH	ENSCAFT00000001868	c.1057 1058insT	p.Arg353fs	1057
E4	freebayes-mpileup	12	3375911	C	CA	frameshift variant	GRM4	ENSCAFG00000001202	HIGH	ENSCAFT00000001868	c.1057 1058insT	p.Arg353fs	1057
E5	freebayes-mpileup	12	3375911	C	CA	frameshift variant	GRM4	ENSCAFG00000001202	HIGH	ENSCAFT00000001868	c.1057 1058insT	p.Arg353fs	1057
E6	freebayes-mpileup	12	3375911	C	CA	frameshift variant	GRM4	ENSCAFG00000001202	HIGH	ENSCAFT00000001868	c.1057 1058insT	p.Arg353fs	1057
E8	freebayes-mpileup	12	3375911	C	CA	frameshift variant	GRM4	ENSCAFG00000001202	HIGH	ENSCAFT00000001868	c.1057 1058insT	p.Arg353fs	1057
E12	freebayes-mpileup	12	3375911	C	CA	frameshift variant	GRM4	ENSCAFG00000001202	HIGH	ENSCAFT00000001868	c.1057 1058insT	p.Arg353fs	1057
E13	freebayes-mpileup	12	3375911	C	CA	frameshift variant	GRM4	ENSCAFG00000001202	HIGH	ENSCAFT00000001868	c.1057 1058insT	p.Arg353fs	1057
E14	freebayes-mpileup	12	3375911	C	CA	frameshift variant	GRM4	ENSCAFG00000001202	HIGH	ENSCAFT00000001868	c.1057 1058insT	p.Arg353fs	1057
E41	freebayes-mpileup	12	3375911	C	CA	frameshift variant	GRM4	ENSCAFG00000001202	HIGH	ENSCAFT00000001868	c.1057 1058insT	p.Arg353fs	1057
E44	freebayes-mpileup	12	3375911	C	CA	frameshift variant	GRM4	ENSCAFG00000001202	HIGH	ENSCAFT00000001868	c.1057 1058insT	p.Arg353fs	1057
E45	freebayes-mpileup	12	3375911	C	CA	frameshift variant	GRM4	ENSCAFG00000001202	HIGH	ENSCAFT00000001868	c.1057 1058insT	p.Arg353fs	1057
8	freebayes-mpileup	12	3375911	C	CA	frameshift variant	GRM4	ENSCAFG00000001202	HIGH	ENSCAFT00000001868	c.1057 1058insT	p.Arg353fs	1057
12	freebayes-mpileup	12	3375911	C	CA	frameshift variant	GRM4	ENSCAFG00000001202	HIGH	ENSCAFT00000001868	c.1057 1058insT	p.Arg353fs	1057
13	freebayes-mpileup	12	3375911	C	CA	frameshift variant	GRM4	ENSCAFG00000001202	HIGH	ENSCAFT00000001868	c.1057 1058insT	p.Arg353fs	1057
16	freebayes-mpileup	12	3375911	C	CA	frameshift variant	GRM4	ENSCAFG00000001202	HIGH	ENSCAFT00000001868	c.1057 1058insT	p.Arg353fs	1057
19	freebayes-mpileup	12	3375911	C	CA	frameshift variant	GRM4	ENSCAFG00000001202	HIGH	ENSCAFT00000001868	c.1057 1058insT	p.Arg353fs	1057
24	freebayes-mpileup	12	3375911	C	CA	frameshift variant	GRM4	ENSCAFG00000001202	HIGH	ENSCAFT00000001868	c.1057 1058insT	p.Arg353fs	1057
15	haplotypeCaller-mpileup	5	32564656	A	AG	frameshift variant	P53	ENSCAFG00000016714	HIGH	ENSCAFT00000026465	c.252dupC	p.Ser85fs	402
E44	haplotypeCaller-mpileup	6	11411718	C	A	missense variant	PMS2	ENSCAFG00000015559	MODERATE	ENSCAFT00000024721	c.2608G>T	p.Gly870Cys	2608
E1	freebayes-mpileup	22	3206481	T	C	missense variant	RB1	ENSCAFG00000004436	MODERATE	ENSCAFT00000007150	c.19A>G	p.Thr7Ala	19
E2	freebayes-mpileup	22	3206481	T	C	missense variant	RB1	ENSCAFG00000004436	MODERATE	ENSCAFT00000007150	c.19A>G	p.Thr7Ala	19
E3	haplotypeCaller-mpileup	22	3205682	T	C	missense variant&splice region variant	RB1	ENSCAFG00000004436	MODERATE	ENSCAFT00000007150	c.142A>G	p.Ser48Gly	142
E3	haplotypeCaller-mpileup	22	3206481	T	C	missense variant	RB1	ENSCAFG00000004436	MODERATE	ENSCAFT00000007150	c.19A>G	p.Thr7Ala	19
E4	freebayes-mpileup	22	3206481	T	C	missense variant	RB1	ENSCAFG00000004436	MODERATE	ENSCAFT00000007150	c.19A>G	p.Thr7Ala	19
E13	haplotypeCaller-freebayes	22	3206481	T	C	missense variant	RB1	ENSCAFG00000004436	MODERATE	ENSCAFT00000007150	c.19A>G	p.Thr7Ala	19
E13	haplotypeCaller-freebayes	22	3206487	T	G	missense variant	RB1	ENSCAFG00000004436	MODERATE	ENSCAFT00000007150	c.13A>C	p.Thr5Pro	13
E14	freebayes-mpileup	22	3206481	T	C	missense variant	RB1	ENSCAFG00000004436	MODERATE	ENSCAFT00000007150	c.19A>G	p.Thr7Ala	19
2	freebayes-mpileup	22	3206481	T	C	missense variant	RB1	ENSCAFG00000004436	MODERATE	ENSCAFT00000007150	c.19A>G	p.Thr7Ala	19
4	haplotypeCaller-freebayes	22	3206487	T	G	missense variant	RB1	ENSCAFG00000004436	MODERATE	ENSCAFT00000007150	c.13A>C	p.Thr5Pro	13
7	haplotypeCaller-mpileup	22	3205682	T	C	missense variant&splice region variant	RB1	ENSCAFG00000004436	MODERATE	ENSCAFT00000007150	c.142A>G	p.Ser48Gly	142
8	haplotypeCaller-mpileup	22	3206481	T	C	missense variant	RB1	ENSCAFG00000004436	MODERATE	ENSCAFT00000007150	c.19A>G	p.Thr7Ala	19
10	haplotypeCaller-freebayes	22	3206487	T	G	missense variant	RB1	ENSCAFG00000004436	MODERATE	ENSCAFT00000007150	c.13A>C	p.Thr5Pro	13
11	freebayes-mpileup	22	3206481	T	C	missense variant	RB1	ENSCAFG00000004436	MODERATE	ENSCAFT00000007150	c.19A>G	p.Thr7Ala	19
13	haplotypeCaller-freebayes	22	3206481	T	C	missense variant	RB1	ENSCAFG00000004436	MODERATE	ENSCAFT00000007150	c.19A>G	p.Thr7Ala	19
14	haplotypeCaller-freebayes	22	3206487	T	G	missense variant	RB1	ENSCAFG00000004436	MODERATE	ENSCAFT00000007150	c.13A>C	p.Thr5Pro	13
18	haplotypeCaller-mpileup	22	3205682	T	C	missense variant&splice region variant	RB1	ENSCAFG00000004436	MODERATE	ENSCAFT00000007150	c.142A>G	p.Ser48Gly	142
18	haplotypeCaller-mpileup	22	3206481	T	C	missense variant	RB1	ENSCAFG00000004436	MODERATE	ENSCAFT00000007150	c.19A>G	p.Thr7Ala	19
19	haplotypeCaller-mpileup	22	3205682	T	C	missense variant&splice region variant	RB1	ENSCAFG00000004436	MODERATE	ENSCAFT00000007150	c.142A>G	p.Ser48Gly	142
20	freebayes-mpileup	22	3206481	T	C	missense variant	RB1	ENSCAFG00000004436	MODERATE	ENSCAFT00000007150	c.19A>G	p.Thr7Ala	19
22	haplotypeCaller-freebayes	22	3206487	T	G	missense variant	RB1	ENSCAFG00000004436	MODERATE	ENSCAFT00000007150	c.13A>C	p.Thr5Pro	13
23	haplotypeCaller-freebayes	22	3206487	T	G	missense variant	RB1	ENSCAFG00000004436	MODERATE	ENSCAFT00000007150	c.13A>C	p.Thr5Pro	13
24	freebayes-mpileup	22	3206481	T	C	missense variant	RB1	ENSCAFG00000004436	MODERATE	ENSCAFT00000007150	c.19A>G	p.Thr7Ala	19
21	haplotypeCaller-mpileup	20	41712888	C	T	missense variant	SETD2	ENSCAFG00000013392	MODERATE	ENSCAFT00000021260	c.3178C>T	p.Arg1060Cys	3178
E1	haplotypeCaller-mpileup	16	33246424	C	CTT	frameshift variant	WRN	ENSCAFG00000006410	HIGH	ENSCAFT00000010395	c.1577 1578dupAA	p.Asp527fs	1578
E2	haplotypeCaller-mpileup	16	33194914	TGG	T	frameshift variant&splice donor variant&intron variant	WRN	ENSCAFG00000006410	HIGH	ENSCAFT00000010396	c.3328 3328+1delCC	p.Leu1110fs	-1
E13	haplotypeCaller-mpileup	16	33194914	TGG	T	frameshift variant&splice donor variant&intron variant	WRN	ENSCAFG00000006410	HIGH	ENSCAFT00000010396	c.3328 3328+1delCC	p.Leu1110fs	-1
E14	haplotypeCaller-mpileup	16	33194914	TGG	T	frameshift variant&splice donor variant&intron variant	WRN	ENSCAFG00000006410	HIGH	ENSCAFT00000010396	c.3328 3328+1delCC	p.Leu1110fs	-1
E41	haplotypeCaller-mpileup	16	33194914	TGG	T	frameshift variant&splice donor variant&intron variant	WRN	ENSCAFG00000006410	HIGH	ENSCAFT00000010396	c.3328 3328+1delCC	p.Leu1110fs	-1
E45	haplotypeCaller-mpileup	16	33194914	TGGG	T	frameshift variant&splice donor variant&intron variant	WRN	ENSCAFG00000006410	HIGH	ENSCAFT00000010396	c.3327 3328+1delCCC	p.Leu1110fs	-1
3	haplotypeCaller-mpileup	16	33194914	TGG	T	frameshift variant&splice donor variant&intron variant	WRN	ENSCAFG00000006410	HIGH	ENSCAFT00000010396	c.3328 3328+1delCC	p.Leu1110fs	-1
3	haplotypeCaller-mpileup	16	33246424	C	CTT	frameshift variant	WRN	ENSCAFG00000006410	HIGH	ENSCAFT00000010395	c.1577 1578dupAA	p.Asp527fs	1578
6	haplotypeCaller-mpileup	16	33194914	TGG	T	frameshift variant&splice donor variant&intron variant	WRN	ENSCAFG00000006410	HIGH	ENSCAFT00000010396	c.3328 3328+1delCC	p.Leu1110fs	-1
6	haplotypeCaller-mpileup	16	33250651	C	T	missense variant	WRN	ENSCAFG00000006410	MODERATE	ENSCAFT00000037050	c.1432G>A	p.Gly478Arg	1432
7	haplotypeCaller-mpileup	16	33194914	TGG	T	frameshift variant&splice donor variant&intron variant	WRN	ENSCAFG00000006410	HIGH	ENSCAFT00000010396	c.3328 3328+1delCC	p.Leu1110fs	-1
8	haplotypeCaller-mpileup	16	33194914	TGG	T	frameshift variant&splice donor variant&intron variant	WRN	ENSCAFG00000006410	HIGH	ENSCAFT00000010396	c.3328 3328+1delCC	p.Leu1110fs	-1
8	haplotypeCaller-mpileup	16	33250651	C	T	missense variant	WRN	ENSCAFG00000006410	MODERATE	ENSCAFT00000037050	c.1432G>A	p.Gly478Arg	1432
11	haplotypeCaller-mpileup	16	33194914	TGG	T	frameshift variant&splice donor variant&intron variant	WRN	ENSCAFG00000006410	HIGH	ENSCAFT00000010396	c.3328 3328+1delCC	p.Leu1110fs	-1
11	haplotypeCaller-mpileup	16	33246424	C	CTT	frameshift variant	WRN	ENSCAFG00000006410	HIGH	ENSCAFT00000010395	c.1577 1578dupAA	p.Asp527fs	1578
12	haplotypeCaller-mpileup	16	33194914	TGG	T	frameshift variant&splice donor variant&intron variant	WRN	ENSCAFG00000006410	HIGH	ENSCAFT00000010396	c.3328 3328+1delCC	p.Leu1110fs	-1
12	haplotypeCaller-mpileup	16	33246424	C	CTT	frameshift variant	WRN	ENSCAFG00000006410	HIGH	ENSCAFT00000010395	c.1577 1578dupAA	p.Asp527fs	1578
13	haplotypeCaller-mpileup	16	33194914	TGG	T	frameshift variant&splice donor variant&intron variant	WRN	ENSCAFG00000006410	HIGH	ENSCAFT00000010396	c.3328 3328+1delCC	p.Leu1110fs	-1
14	haplotypeCaller-mpileup	16	33194914	TGG	T	frameshift variant&splice donor variant&intron variant	WRN	ENSCAFG00000006410	HIGH	ENSCAFT00000010396	c.3328 3328+1delCC	p.Leu1110fs	-1
16	haplotypeCaller-mpileup	16	33194914	TGG	T	frameshift variant&splice donor variant&intron variant	WRN	ENSCAFG00000006410	HIGH	ENSCAFT00000010396	c.3328 3328+1delCC	p.Leu1110fs	-1
18	haplotypeCaller-mpileup	16	33194914	TGG	T	frameshift variant&splice donor variant&intron variant	WRN	ENSCAFG00000006410	HIGH	ENSCAFT00000010396	c.3328 3328+1delCC	p.Leu1110fs	-1
18	haplotypeCaller-mpileup	16	33246424	C	CTT	frameshift variant	WRN	ENSCAFG00000006410	HIGH	ENSCAFT00000010395	c.1577 1578dupAA	p.Asp527fs	1578
21	haplotypeCaller-mpileup	16	33194914	TGG	T	frameshift variant&splice donor variant&intron variant	WRN	ENSCAFG00000006410	HIGH	ENSCAFT00000010396	c.3328 3328+1delCC	p.Leu1110fs	-1
23	haplotypeCaller-mpileup	16	33194914	TGG	T	frameshift variant&splice donor variant&intron variant	WRN	ENSCAFG00000006410	HIGH	ENSCAFT00000010396	c.3328 3328+1delCC	p.Leu1110fs	-1
24	haplotypeCaller-mpileup	16	33194914	TGG	T	frameshift variant&splice donor variant&intron variant	WRN	ENSCAFG00000006410	HIGH	ENSCAFT00000010396	c.3328 3328+1delCC	p.Leu1110fs	-1

## Sheet: Unique Germline Variants
Location	Allele	Consequence	IMPACT	SYMBOL	Gene	Feature Type	Feature	BIOTYPE	EXON	INTRON	HGVSc	HGVSp	cDNA Position	CDS Position	Protein Position	Amino Acids	Codons	Existing Variation	DISTANCE	STRAND	FLAGS	SYMBOL SOURCE	HGNC ID	TSL	APPRIS	SIFT	CLIN SIG	SOMATIC	PHENO
12:3375910-3375911	CA	frameshift variant	HIGH	GRM4	ENSCAFG00000001202	Transcript	ENSCAFT00000001868	protein_coding	5/12	-	-	-	1058	1058	353	R/LX	cGg/cTGg	rs852793414	-	-1	-	VGNC	-	-	-	-	-	-	-
16:33246423-33246424	CTT	frameshift variant	HIGH	WRN	ENSCAFG00000006410	Transcript	ENSCAFT00000010395	protein_coding	36/12	-	-	-	1579	1579	527	D/KX	Gat/AAGat	rs851450451	-	-1	-	VGNC	-	-	-	-	-	-	-
16:33246423-33246424	CTT	intron variant	MODIFIER	WRN	ENSCAFG00000006410	Transcript	ENSCAFT00000010396	protein_coding	-	36/10	-	-	-	-	-	-	-	rs851450451	-	-1	-	VGNC	-	-	-	-	-	-	-
16:33246423-33246424	CTT	intron variant	MODIFIER	WRN	ENSCAFG00000006410	Transcript	ENSCAFT00000037050	protein_coding	-	34/10	-	-	-	-	-	-	-	rs851450451	-	-1	-	VGNC	-	-	-	-	-	-	-
16:33246423-33246424	CTT	downstream gene variant	MODIFIER	-	ENSCAFG00000038864	Transcript	ENSCAFT00000052994	lincRNA	-	-	-	-	-	-	-	-	-	rs851450451	2142	1	-	-	-	-	-	-	-	-	-
16:33250651-33250651	T	missense variant	MODERATE	WRN	ENSCAFG00000006410	Transcript	ENSCAFT00000010395	protein_coding	36/8	-	-	-	1075	1075	359	G/R	Gga/Aga	-	-	-1	-	VGNC	-	-	-	tolerated(0.42)	-	-	-
16:33250651-33250651	T	missense variant	MODERATE	WRN	ENSCAFG00000006410	Transcript	ENSCAFT00000010396	protein_coding	37/9	-	-	-	1090	1090	364	G/R	Gga/Aga	-	-	-1	-	VGNC	-	-	-	tolerated(0.41)	-	-	-
16:33250651-33250651	T	missense variant	MODERATE	WRN	ENSCAFG00000006410	Transcript	ENSCAFT00000037050	protein_coding	35/9	-	-	-	1432	1432	478	G/R	Gga/Aga	-	-	-1	-	VGNC	-	-	-	tolerated_low_confidence(0.24)	-	-	-
20:41712888-41712888	T	missense variant	MODERATE	SETD2	ENSCAFG00000013392	Transcript	ENSCAFT00000021260	protein_coding	3/21	-	-	-	3178	3178	1060	R/C	Cgt/Tgt	-	-	1	-	VGNC	-	-	-	-	-	-	-
20:57383702-57383702	T	missense variant	MODERATE	APC2	ENSCAFG00000019523	Transcript	ENSCAFT00000031029	protein_coding	1/1	-	-	-	3934	3934	1312	G/S	Ggt/Agt	-	-	-1	-	VGNC	-	-	-	tolerated(1)	-	-	-
20:57383944-57383944	A	missense variant	MODERATE	APC2	ENSCAFG00000019523	Transcript	ENSCAFT00000031029	protein_coding	1/1	-	-	-	3692	3692	1231	P/L	cCg/cTg	-	-	-1	-	VGNC	-	-	-	tolerated(0.1)	-	-	-
20:57384953-57384953	T	missense variant	MODERATE	APC2	ENSCAFG00000019523	Transcript	ENSCAFT00000031029	protein_coding	1/1	-	-	-	2683	2683	895	A/T	Gct/Act	-	-	-1	-	VGNC	-	-	-	tolerated(0.51)	-	-	-
22:3205682-3205682	C	missense variant,splice region variant	MODERATE	RB1	ENSCAFG00000004436	Transcript	ENSCAFT00000007150	protein_coding	2/28	-	-	-	142	142	48	S/G	Agt/Ggt	rs23059042	-	-1	-	VGNC	-	-	-	tolerated_low_confidence(0.48)	-	-	-
22:3205682-3205682	C	upstream gene variant	MODIFIER	RB1	ENSCAFG00000004436	Transcript	ENSCAFT00000045816	protein_coding	-	-	-	-	-	-	-	-	-	rs23059042	802	-1	-	VGNC	-	-	-	-	-	-	-
22:3205682-3205682	C	upstream gene variant	MODIFIER	-	ENSCAFG00000038323	Transcript	ENSCAFT00000056951	lincRNA	-	-	-	-	-	-	-	-	-	rs23059042	2195	1	-	-	-	-	-	-	-	-	-
22:3206481-3206481	C	missense variant	MODERATE	RB1	ENSCAFG00000004436	Transcript	ENSCAFT00000007150	protein_coding	1/28	-	-	-	19	19	7	T/A	Aca/Gca	-	-	-1	-	VGNC	-	-	-	tolerated_low_confidence(0.3)	-	-	-
22:3206481-3206481	C	upstream gene variant	MODIFIER	RB1	ENSCAFG00000004436	Transcript	ENSCAFT00000045816	protein_coding	-	-	-	-	-	-	-	-	-	-	1601	-1	-	VGNC	-	-	-	-	-	-	-
22:3206481-3206481	C	upstream gene variant	MODIFIER	-	ENSCAFG00000038323	Transcript	ENSCAFT00000056951	lincRNA	-	-	-	-	-	-	-	-	-	-	1396	1	-	-	-	-	-	-	-	-	-
22:3206487-3206487	G	missense variant	MODERATE	RB1	ENSCAFG00000004436	Transcript	ENSCAFT00000007150	protein_coding	1/28	-	-	-	13	13	5	T/P	Acc/Ccc	-	-	-1	-	VGNC	-	-	-	tolerated_low_confidence(0.08)	-	-	-
22:3206487-3206487	G	upstream gene variant	MODIFIER	RB1	ENSCAFG00000004436	Transcript	ENSCAFT00000045816	protein_coding	-	-	-	-	-	-	-	-	-	-	1607	-1	-	VGNC	-	-	-	-	-	-	-
22:3206487-3206487	G	upstream gene variant	MODIFIER	-	ENSCAFG00000038323	Transcript	ENSCAFT00000056951	lincRNA	-	-	-	-	-	-	-	-	-	-	1390	1	-	-	-	-	-	-	-	-	-
25:7735411-7735412	CTTT	downstream gene variant	MODIFIER	N4BP2L1	ENSCAFG00000006379	Transcript	ENSCAFT00000010304	protein_coding	-	-	-	-	-	-	-	-	-	rs853007536	3765	1	-	HGNC	HGNC:25037	-	-	-	-	-	-
25:7735411-7735412	CTTT	protein altering variant	MODERATE	BRCA2	ENSCAFG00000006383	Transcript	ENSCAFT00000010309	protein_coding	27/27	-	-	-	10204	9996	3332	M/IK	atG/atAAAG	rs853007536	-	-1	-	VGNC	-	-	-	-	-	-	-
25:7774121-7774121	C	missense variant	MODERATE	BRCA2	ENSCAFG00000006383	Transcript	ENSCAFT00000010309	protein_coding	11/27	-	-	-	3538	3330	1110	I/M	atT/atG	-	-	-1	-	VGNC	-	-	-	deleterious(0)	-	-	-
3:53430686-53430686	G	missense variant	MODERATE	BLM	ENSCAFG00000012385	Transcript	ENSCAFT00000019677	protein_coding	16/22	-	-	-	3110	3110	1037	S/T	aGt/aCt	rs852112907	-	-1	-	VGNC	-	-	-	tolerated(1)	-	-	-
3:53430686-53430686	G	missense variant	MODERATE	BLM	ENSCAFG00000012385	Transcript	ENSCAFT00000042800	protein_coding	16/22	-	-	-	3255	3149	1050	S/T	aGt/aCt	rs852112907	-	-1	-	VGNC	-	-	-	tolerated(1)	-	-	-
3:53471234-53471234	T	missense variant	MODERATE	BLM	ENSCAFG00000012385	Transcript	ENSCAFT00000019677	protein_coding	2/22	-	-	-	691	691	231	D/N	Gat/Aat	rs851213283	-	-1	-	VGNC	-	-	-	tolerated(0.11)	-	-	-
3:53471234-53471234	T	missense variant	MODERATE	BLM	ENSCAFG00000012385	Transcript	ENSCAFT00000042800	protein_coding	3/22	-	-	-	797	691	231	D/N	Gat/Aat	rs851213283	-	-1	-	VGNC	-	-	-	tolerated(0.09)	-	-	-
5:32564655-32564656	AG	frameshift variant	HIGH	TP53	ENSCAFG00000016714	Transcript	ENSCAFT00000026465	protein_coding	4/11	-	-	-	403	253	85	S/LX	Tct/CTct	-	-	-1	-	VGNC	-	-	-	-	-	-	-
5:32564655-32564656	AG	intron variant	MODIFIER	WRAP53	ENSCAFG00000016722	Transcript	ENSCAFT00000026478	protein_coding	-	1/10	-	-	-	-	-	-	-	-	-	1	-	VGNC	-	-	-	-	-	-	-
6:11411718-11411718	A	upstream gene variant	MODIFIER	-	ENSCAFG00000015477	Transcript	ENSCAFT00000024549	protein_coding	-	-	-	-	-	-	-	-	-	-	3228	-1	-	-	-	-	-	-	-	-	-
6:11411718-11411718	A	missense variant	MODERATE	PMS2	ENSCAFG00000015559	Transcript	ENSCAFT00000024713	protein_coding	15/15	-	-	-	2515	2515	839	G/C	Ggc/Tgc	-	-	-1	-	VGNC	-	-	-	deleterious(0)	-	-	-
6:11411718-11411718	A	missense variant	MODERATE	PMS2	ENSCAFG00000015559	Transcript	ENSCAFT00000024721	protein_coding	14/14	-	-	-	2608	2608	870	G/C	Ggc/Tgc	-	-	-1	-	VGNC	-	-	-	deleterious(0)	-	-	-
9:19987314-19987314	C	missense variant	MODERATE	BRCA1	ENSCAFG00000014600	Transcript	ENSCAFT00000023190	protein_coding	9/22	-	-	-	2980	2980	994	C/R	Tgt/Cgt	-	-	1	-	VGNC	-	-	-	tolerated(0.21)	-	-	-
9:19987314-19987314	C	missense variant	MODERATE	BRCA1	ENSCAFG00000014600	Transcript	ENSCAFT00000043953	protein_coding	1/13	-	-	-	2313	2098	700	C/R	Tgt/Cgt	-	-	1	-	VGNC	-	-	-	tolerated(0.14)	-	-	-
9:19988343-19988343	A	missense variant	MODERATE	BRCA1	ENSCAFG00000014600	Transcript	ENSCAFT00000023190	protein_coding	9/22	-	-	-	4009	4009	1337	V/I	Gtt/Att	-	-	1	-	VGNC	-	-	-	tolerated(0.22)	-	-	-
9:19988343-19988343	A	missense variant	MODERATE	BRCA1	ENSCAFG00000014600	Transcript	ENSCAFT00000043953	protein_coding	1/13	-	-	-	3342	3127	1043	V/I	Gtt/Att	-	-	1	-	VGNC	-	-	-	tolerated(0.17)	-	-	-
9:20000085-20000085	A	missense variant	MODERATE	BRCA1	ENSCAFG00000014600	Transcript	ENSCAFT00000023190	protein_coding	12/22	-	-	-	4446	4446	1482	D/E	gaC/gaA	-	-	1	-	VGNC	-	-	-	deleterious(0)	-	-	-
9:20000085-20000085	A	missense variant	MODERATE	BRCA1	ENSCAFG00000014600	Transcript	ENSCAFT00000043953	protein_coding	4/13	-	-	-	3770	3555	1185	D/E	gaC/gaA	-	-	1	-	VGNC	-	-	-	deleterious(0)	-	-	-
X:27498389-27498389	T	missense variant	MODERATE	DMD	ENSCAFG00000023562	Transcript	ENSCAFT00000036277	protein_coding	35/79	-	-	-	4947	4947	1649	M/I	atG/atA	-	-	-1	-	VGNC	-	-	-	-	-	-	-
