# Supplementary material for: Canine osteosarcoma genome sequencing identifies recurrent mutations in DMD and the histone methyltransferase gene SETD2
Source: Commun Biol. 2019 Jul 19;2:266. doi: 10.1038/s42003-019-0487-2 (PMC6642146; doi:10.1038/s42003-019-0487-2)
Supplement: Supplementary file 10 — Supplementary Data 6 [file 42003_2019_487_MOESM10_ESM.xlsx]

## Sheet: Primary Tumor
Dog ID	Chromosome	Position	Reference Allele	Alternate Allele	Number of Callers	AF	Gene Name	Ensembl Gene ID	Ensembl Transcript ID	Effect	Coding Variant Position	Protein Variant	Human Equivalent Codon for Select Cancer Genes*	Human Equivalent COSMIC v87 # of Somatic Mutations at this Site
1	1	65853863	C	T	3	0.178	ENSCAFG00000030574	ENSCAFG00000030574	ENSCAFT00000045143	stop gained	c.466C>T	p.Gln156*
1	1	68164331	C	A	2	0.191	ENSCAFG00000029164	ENSCAFG00000029164	ENSCAFT00000043954	missense variant	c.129C>A	p.Asn43Lys
1	1	102140017	G	A	3	0.376	ZNF579	ENSCAFG00000002561	ENSCAFT00000004042	missense variant	c.1256G>A	p.Arg419Gln
1	1	113554040	C	T	3	0.296	PSMC4	ENSCAFG00000005398	ENSCAFT00000008685	missense variant	c.599G>A	p.Arg200Gln
1	5	2639628	G	T	2	0.075	OPCML	ENSCAFG00000009842	ENSCAFT00000015635	missense variant	c.465G>T	p.Gln155His
1	5	32563056	G	A	2	0.462	P53	ENSCAFG00000016714	ENSCAFT00000026465	missense variant	c.787C>T	p.Arg263Cys	p.Arg273	2538
1	5	77629838	C	T	3	0.274	ZNF821	ENSCAFG00000020210	ENSCAFT00000046448	missense variant	c.923G>A	p.Arg308His
1	6	10092366	G	T	3	0.237	ENSCAFG00000028533	ENSCAFG00000028533	ENSCAFT00000047428	missense variant	c.392C>A	p.Ala131Asp
1	6	72296088	T	G	3	0.11	LRRIQ3	ENSCAFG00000020410	ENSCAFT00000032506	missense variant	c.1658T>G	p.Ile553Ser
1	7	58164003	A	C	3	0.413	DSG1	ENSCAFG00000018064	ENSCAFT00000028696	missense variant	c.2178T>G	p.Asp726Glu
1	7	59922899	G	A	2	0.095	ENSCAFG00000023359	ENSCAFG00000023359	ENSCAFT00000016046	missense variant	c.647C>T	p.Thr216Met
1	7	63263944	A	AG	2	0.145	ZNF521	ENSCAFG00000018158	ENSCAFT00000028840	frameshift variant	c.2237 2238insG	p.His746fs
1	8	3670500	A	T	3	0.155	MYH7	ENSCAFG00000011619	ENSCAFT00000027883	missense variant	c.2510T>A	p.Met837Lys
1	8	17358914	A	T	3	0.253	PNN	ENSCAFG00000013878	ENSCAFT00000022021	missense variant	c.840A>T	p.Lys280Asn
1	8	30783877	C	T	3	0.423	GCH1	ENSCAFG00000014965	ENSCAFT00000023750	missense variant	c.41G>A	p.Gly14Asp
1	9	9926580	A	G	3	0.255	NSF	ENSCAFG00000013494	ENSCAFT00000021411	5 prime UTR premature start codon gain variant	c.-488A>G	.
1	9	15554863	T	G	3	0.113	ABCA9	ENSCAFG00000010877	ENSCAFT00000017398	missense variant	c.2117A>C	p.Lys706Thr
1	12	27179432	C	T	2	0.053	PHF3	ENSCAFG00000002493	ENSCAFT00000003930	missense variant	c.5483C>T	p.Pro1828Leu
1	14	722014	G	A	3	0.134	OBSCN	ENSCAFG00000001161	ENSCAFT00000050108	missense variant	c.9454C>T	p.His3152Tyr
1	15	58153580	A	T	2	0.074	FSTL5	ENSCAFG00000008759	ENSCAFT00000013937	missense variant	c.929T>A	p.Val310Asp
1	15	61915721	G	A	3	0.091	TLL1	ENSCAFG00000008883	ENSCAFT00000014157	missense variant	c.2143G>A	p.Gly715Arg
1	16	12571469	C	A	3	0.375	SLC13A4	ENSCAFG00000003306	ENSCAFT00000005315	missense variant	c.1289C>A	p.Pro430His
1	21	28035155	C	A	3	0.107	ENSCAFG00000032056	ENSCAFG00000032056	ENSCAFT00000039541	splice region variant&intron variant	c.34+4G>T	.
1	24	30006349	G	T	3	0.303	PTPRT	ENSCAFG00000009280	ENSCAFT00000014756	missense variant&splice region variant	c.3832C>A	p.Leu1278Ile
1	26	4667689	C	A	3	0.417	TMEM132B	ENSCAFG00000006859	ENSCAFT00000011029	5 prime UTR premature start codon gain variant	c.-231G>T	.
1	27	22056280	A	C	3	0.545	IFLTD1	ENSCAFG00000011421	ENSCAFT00000018133	splice region variant&intron variant	c.995+6A>C	.
1	27	33960727	C	T	3	0.194	MANSC1	ENSCAFG00000031211	ENSCAFT00000049146	missense variant	c.776C>T	p.Pro259Leu
1	28	36917673	T	C	3	0.14	MKI67	ENSCAFG00000013255	ENSCAFT00000021024	missense variant	c.5518A>G	p.Met1840Val
1	30	19556257	C	A	3	0.115	UNC13C	ENSCAFG00000015890	ENSCAFT00000025186	missense variant	c.808C>A	p.Leu270Ile
1	31	38291552	G	A	3	0.145	TSPEAR	ENSCAFG00000011010	ENSCAFT00000017519	missense variant	c.755C>T	p.Pro252Leu
2	1	49677601	G	A	3	0.528	MAP3K4	ENSCAFG00000000760	ENSCAFT00000035541	missense variant	c.3131G>A	p.Arg1044Gln	p.Arg1071	2
2	2	65007818	G	A	3	0.296	ADCY7	ENSCAFG00000009913	ENSCAFT00000015776	missense variant	c.2813C>T	p.Thr938Met
2	2	65008993	T	C	3	0.293	ADCY7	ENSCAFG00000009913	ENSCAFT00000015776	missense variant	c.2681A>G	p.Tyr894Cys
2	3	60927416	C	A	3	0.421	RGS12	ENSCAFG00000029577	ENSCAFT00000048451	missense variant	c.3523G>T	p.Gly1175Trp
2	3	88665520	T	G	3	0.331	KCNIP4	ENSCAFG00000016537	ENSCAFT00000026195	missense variant	c.80T>G	p.Leu27Arg
2	4	6374744	T	C	3	0.478	PCNXL2	ENSCAFG00000011585	ENSCAFT00000018397	missense variant	c.170T>C	p.Val57Ala
2	5	32564779	C	A	3	0.888	P53	ENSCAFG00000016714	ENSCAFT00000026465	stop gained	c.130G>T	p.Glu44*	no equiv.	-
2	5	47873838	T	A	3	0.884	ENSCAFG00000023278	ENSCAFG00000023278	ENSCAFT00000035695	missense variant	c.662A>T	p.Lys221Ile
2	5	77201371	G	GA	2	0.253	CALB2	ENSCAFG00000020177	ENSCAFT00000037364	frameshift variant	c.689dupA	p.Asn230fs
2	6	8897109	G	T	3	0.432	TRIP6	ENSCAFG00000014039	ENSCAFT00000022289	splice region variant&intron variant	c.364-6C>A	.
2	6	38633274	G	A	3	0.377	ENSCAFG00000019376	ENSCAFG00000019376	ENSCAFT00000030792	missense variant	c.1918C>T	p.Arg640Trp
2	7	48063885	A	T	3	0.459	RIT2	ENSCAFG00000017685	ENSCAFT00000044906	missense variant	c.618A>T	p.Lys206Asn
2	8	64016113	G	A	3	0.101	DICER1	ENSCAFG00000017701	ENSCAFT00000028082	missense variant	c.11C>T	p.Pro4Leu
2	9	49708999	G	T	3	0.306	LCN1	ENSCAFG00000019756	ENSCAFT00000031415	missense variant&splice region variant	c.221C>A	p.Thr74Lys
2	10	41470672	T	C	2	0.147	UBE2N	ENSCAFG00000030703	ENSCAFT00000049365	missense variant	c.7A>G	p.Arg3Gly
2	10	54172839	G	A	2	0.368	ENSCAFG00000029777	ENSCAFG00000029777	ENSCAFT00000004306	missense variant	c.52G>A	p.Val18Met
2	12	5030243	C	T	2	0.152	SRPK1	ENSCAFG00000001364	ENSCAFT00000002114	missense variant	c.13G>A	p.Glu5Lys
2	12	32255409	T	C	2	0.099	ENSCAFG00000028656	ENSCAFG00000028656	ENSCAFT00000045673	splice region variant&intron variant	c.493+7T>C	.
2	12	67114740	C	T	3	0.659	SLC22A16	ENSCAFG00000003892	ENSCAFT00000006259	splice region variant&intron variant	c.1530+7G>A	.
2	13	38089932	T	G	3	0.446	ZNF517	ENSCAFG00000029690	ENSCAFT00000044249	missense variant	c.851A>C	p.Lys284Thr
2	14	7944850	C	T	3	0.355	FAM71F2	ENSCAFG00000001645	ENSCAFT00000002584	missense variant	c.107G>A	p.Arg36Gln
2	16	45758366	G	A	3	0.714	ACSL1	ENSCAFG00000007662	ENSCAFT00000012314	missense variant	c.68G>A	p.Arg23His
2	17	61096861	C	T	2	0.065	ENSCAFG00000030636	ENSCAFG00000030636	ENSCAFT00000047418	missense variant	c.530C>T	p.Ala177Val
2	18	41513253	C	T	3	0.63	OR4X1	ENSCAFG00000029481	ENSCAFT00000037935	missense variant	c.695G>A	p.Arg232His
2	19	2224262	C	A	3	0.46	TBC1D9	ENSCAFG00000003662	ENSCAFT00000047686	stop gained	c.1626C>A	p.Tyr542*
2	19	38407745	A	C	3	0.398	R3HDM1	ENSCAFG00000005075	ENSCAFT00000008201	missense variant	c.884A>C	p.Asp295Ala
2	20	2341438	G	A	3	0.321	EEFSEC	ENSCAFG00000004135	ENSCAFT00000006626	missense variant	c.1786G>A	p.Val596Ile
2	20	41762908	A	AG	2	0.834	SETD2	ENSCAFG00000013392	ENSCAFT00000021260	frameshift variant	c.6121dupG	p.Asp2041fs	p.Asp2043	0
2	20	49741902	G	A	3	0.357	ENSCAFG00000032123	ENSCAFG00000032123	ENSCAFT00000048964	missense variant	c.1727G>A	p.Arg576Gln
2	20	53572744	C	T	3	0.451	C3	ENSCAFG00000018625	ENSCAFT00000029568	missense variant	c.1771C>T	p.Arg591Cys
2	21	28396179	T	G	3	0.369	ENSCAFG00000030467	ENSCAFG00000030467	ENSCAFT00000037933	missense variant	c.193T>G	p.Phe65Val
2	21	28436948	G	A	3	0.577	UBQLNL	ENSCAFG00000030151	ENSCAFT00000045670	missense variant	c.1817G>A	p.Arg606His
2	22	59060765	C	T	3	0.455	ANKRD10	ENSCAFG00000006095	ENSCAFT00000009867	missense variant	c.950G>A	p.Arg317Gln
2	24	32256465	G	C	2	0.123	RIMS4	ENSCAFG00000009526	ENSCAFT00000015133	5 prime UTR premature start codon gain variant	c.-19C>G	.
2	24	47249270	ACG	A	2	0.375	TNFRSF6B	ENSCAFG00000029380	ENSCAFT00000044566	frameshift variant	c.51 52delGC	p.Leu18fs
2	29	28973063	T	C	2	0.074	ENSCAFG00000002182	ENSCAFG00000002182	ENSCAFT00000003440	missense variant	c.815A>G	p.Tyr272Cys
2	31	2118321	C	T	3	0.406	CADM2	ENSCAFG00000007806	ENSCAFT00000012473	stop gained	c.177G>A	p.Trp59*
2	33	6563930	C	T	3	0.441	FILIP1L	ENSCAFG00000009242	ENSCAFT00000044891	missense variant	c.229G>A	p.Glu77Lys
2	36	13781650	G	A	3	0.353	ABCB11	ENSCAFG00000011980	ENSCAFT00000019045	missense variant	c.1822C>T	p.His608Tyr
2	37	5933006	C	T	3	0.4605	HECW2	ENSCAFG00000010673	ENSCAFT00000045680	missense variant	c.2630G>A	p.Arg877Gln
2	X	25400982	C	G	2	0.282	NR0B1	ENSCAFG00000013658	ENSCAFT00000021662	missense variant	c.349G>C	p.Gly117Arg
2	X	32860863	C	G	3	0.389	SYTL5	ENSCAFG00000013969	ENSCAFT00000022158	missense variant	c.1281C>G	p.Asn427Lys
3	1	28855551	C	T	3	0.272	BCLAF1	ENSCAFG00000000245	ENSCAFT00000000383	missense variant	c.2627G>A	p.Arg876His
3	1	31461663	C	G	3	0.133	TXLNB	ENSCAFG00000000283	ENSCAFT00000000441	missense variant	c.364G>C	p.Ala122Pro
3	1	80443009	T	G	3	0.206	CEP78	ENSCAFG00000001577	ENSCAFT00000002473	missense variant	c.2192A>C	p.Asp731Ala
3	3	57739792	G	A	3	0.309	KIAA1024	ENSCAFG00000013988	ENSCAFT00000022195	missense variant	c.2702C>T	p.Thr901Met
3	4	34878286	T	TG	2	0.292	ENSCAFG00000016149	ENSCAFG00000016149	ENSCAFT00000025659	frameshift variant	c.76dupC	p.His26fs
3	4	82718789	C	G	3	0.453	CDH12	ENSCAFG00000019028	ENSCAFT00000030227	5 prime UTR premature start codon gain variant	c.-278C>G	.
3	5	32563920	G	A	3	0.729	P53	ENSCAFG00000016714	ENSCAFT00000026465	missense variant	c.487C>T	p.Arg163Trp	p.Arg174	54
3	6	39094332	G	C	3	0.167	ENSCAFG00000030458	ENSCAFG00000030458	ENSCAFT00000046174	missense variant	c.829C>G	p.Leu277Val
3	7	26405012	T	G	3	0.271	SUCO	ENSCAFG00000014685	ENSCAFT00000023323	splice region variant&intron variant	c.1852+4A>C	.
3	7	38897542	C	T	3	0.444	ENSCAFG00000016127	ENSCAFG00000016127	ENSCAFT00000025590	missense variant	c.776C>T	p.Thr259Met
3	8	71344110	G	T	3	0.319	APOPT1	ENSCAFG00000030884	ENSCAFT00000049061	stop gained	c.208G>T	p.Glu70*
3	9	20391976	G	C	3	0.094	MLX	ENSCAFG00000029102	ENSCAFT00000023708	stop gained	c.894C>G	p.Tyr298*
3	10	45153575	G	T	3	0.257	CNNM3	ENSCAFG00000023414	ENSCAFT00000003775	missense variant	c.1038C>A	p.Ser346Arg
3	12	28708112	C	T	2	0.088	ENSCAFG00000023580	ENSCAFG00000023580	ENSCAFT00000036335	missense variant	c.402G>A	p.Met134Ile
3	13	12406802	T	G	3	0.514	CSMD3	ENSCAFG00000000786	ENSCAFT00000001238	splice region variant&intron variant	c.10964+4A>C	.
3	15	17729971	C	T	3	0.376	TEP1	ENSCAFG00000005404	ENSCAFT00000008693	missense variant&splice region variant	c.3803G>A	p.Arg1268Gln
3	17	29046999	A	T	3	0.184	FEZ2	ENSCAFG00000005904	ENSCAFT00000009524	missense variant	c.1052T>A	p.Leu351His
3	19	46432267	C	CT	2	0.326	ZEB2	ENSCAFG00000005497	ENSCAFT00000008867	frameshift variant	c.2913dupA	p.Glu972fs
3	20	58074527	C	CG	2	0.412	MIER2	ENSCAFG00000019729	ENSCAFT00000031374	splice region variant&intron variant	c.261+7 261+8insG	.
3	22	58224421	C	G	3	0.333	IRS2	ENSCAFG00000006058	ENSCAFT00000009800	missense variant	c.3112G>C	p.Ala1038Pro
3	23	48471867	G	A	3	0.402	GPR149	ENSCAFG00000008688	ENSCAFT00000013790	missense variant	c.2024C>T	p.Thr675Met
3	26	13412199	G	T	2	0.081	RNFT2	ENSCAFG00000009290	ENSCAFT00000044155	splice region variant	c.-148G>T	.
3	27	38468990	T	A	2	0.088	GAPDH	ENSCAFG00000015077	ENSCAFT00000023939	splice acceptor variant&intron variant	c.924-2A>T	.
3	31	11350389	C	A	3	0.333	ENSCAFG00000008026	ENSCAFG00000008026	ENSCAFT00000012811	missense variant	c.3202C>A	p.Pro1068Thr
3	31	25072944	T	A	3	0.32	ENSCAFG00000008814	ENSCAFG00000008814	ENSCAFT00000014012	missense variant	c.523A>T	p.Ile175Phe
3	32	26751313	G	A	3	0.11	NPNT	ENSCAFG00000010936	ENSCAFT00000017406	splice region variant&intron variant	c.692-7G>A	.
4	18	24660957	T	C	2	0.125	ENSCAFG00000031180	ENSCAFG00000031180	ENSCAFT00000049078	missense variant	c.292T>C	p.Phe98Leu
4	19	2584340	T	C	2	0.15	ENSCAFG00000028984	ENSCAFG00000028984	ENSCAFT00000043842	missense variant	c.1541T>C	p.Leu514Pro
4	19	25423538	T	C	2	0.108	ENSCAFG00000004640	ENSCAFG00000004640	ENSCAFT00000007474	splice donor variant&intron variant	c.788+2T>C	.
4	24	34662742	T	C	2	0.25	RPL27A	ENSCAFG00000010850	ENSCAFT00000017254	missense variant	c.185A>G	p.His62Arg
4	27	17295620	C	T	2	0.118	DENND5B	ENSCAFG00000010680	ENSCAFT00000016977	splice region variant&intron variant	c.973-3C>T	.
4	31	39836405	C	G	2	0.087	PRMT2	ENSCAFG00000012237	ENSCAFT00000019439	missense variant	c.1062C>G	p.Asp354Glu
5	1	41704780	T	C	2	0.08	AKAP12	ENSCAFG00000000419	ENSCAFT00000000664	missense variant	c.1126T>C	p.Ser376Pro
5	1	110602451	A	G	2	0.067	CBLC	ENSCAFG00000004651	ENSCAFT00000007480	missense variant	c.530T>C	p.Leu177Ser
5	1	113100506	C	T	2	0.076	NUMBL	ENSCAFG00000005123	ENSCAFT00000008245	missense variant	c.1127C>T	p.Ala376Val
5	1	116961020	C	T	2	0.09	ENSCAFG00000006913	ENSCAFG00000006913	ENSCAFT00000011454	missense variant	c.230G>A	p.Arg77Gln
5	7	19208382	C	T	2	0.075	HMCN1	ENSCAFG00000013655	ENSCAFT00000021686	missense variant	c.13421C>T	p.Thr4474Ile
5	8	22620890	A	G	2	0.056	FANCM	ENSCAFG00000014062	ENSCAFT00000046644	missense variant	c.5705A>G	p.Lys1902Arg
5	8	33813782	A	G	3	0.083	KIAA0586	ENSCAFG00000015377	ENSCAFT00000024449	missense variant	c.2882A>G	p.Asn961Ser
5	9	4936068	G	A	3	0.094	RECQL5	ENSCAFG00000004860	ENSCAFT00000007842	missense variant	c.1366G>A	p.Gly456Arg
5	9	47061793	G	A	2	0.067	ENSCAFG00000019310	ENSCAFG00000019310	ENSCAFT00000030682	missense variant	c.644C>T	p.Thr215Met
5	10	47924093	G	C	2	0.065	SRBD1	ENSCAFG00000002554	ENSCAFT00000004029	missense variant	c.403C>G	p.Leu135Val
5	10	54173248	A	G	2	0.118	ENSCAFG00000029777	ENSCAFG00000029777	ENSCAFT00000004306	missense variant	c.461A>G	p.Tyr154Cys
5	10	67664021	G	A	2	0.068	ARHGAP25	ENSCAFG00000003268	ENSCAFT00000005238	missense variant	c.652G>A	p.Val218Ile
5	16	54088573	C	T	2	0.064	ENSCAFG00000025123	ENSCAFG00000025123	ENSCAFT00000038938	missense variant	c.557G>A	p.Ser186Asn
5	16	54088579	C	T	2	0.063	ENSCAFG00000025123	ENSCAFG00000025123	ENSCAFT00000038938	splice acceptor variant&intron variant	c.552-1G>A	.
5	17	29577028	T	C	2	0.06	CEBPZ	ENSCAFG00000006085	ENSCAFT00000009851	missense variant	c.2016A>G	p.Ile672Met
5	17	30983789	G	T	2	0.058	ARHGEF33	ENSCAFG00000006310	ENSCAFT00000049969	missense variant	c.1519G>T	p.Ala507Ser
5	17	39421630	G	A	2	0.09	SFTPB	ENSCAFG00000007658	ENSCAFT00000012253	missense variant	c.440G>A	p.Gly147Glu
5	17	61805713	C	T	2	0.061	SPRR3	ENSCAFG00000013016	ENSCAFT00000020657	missense variant	c.398C>T	p.Pro133Leu
5	19	35740987	A	C	3	0.083	NCKAP5	ENSCAFG00000005003	ENSCAFT00000008040	missense variant	c.1234T>G	p.Ser412Ala
5	21	23037646	G	A	2	0.069	SERPINH1	ENSCAFG00000005386	ENSCAFT00000008665	missense variant	c.83C>T	p.Ala28Val
5	21	27382292	G	T	2	0.56	ENSCAFG00000012618	ENSCAFG00000012618	ENSCAFT00000020043	missense variant	c.649C>A	p.Leu217Ile
5	21	31220245	A	G	2	0.066	PPFIBP2	ENSCAFG00000006757	ENSCAFT00000046883	splice region variant&intron variant	c.267+8A>G	.
5	21	31379478	G	A	2	0.063	ENSCAFG00000006846	ENSCAFG00000006846	ENSCAFT00000038016	missense variant	c.70C>T	p.Leu24Phe
5	22	9389766	C	T	2	0.061	ENSCAFG00000024949	ENSCAFG00000024949	ENSCAFT00000007732	missense variant	c.935C>T	p.Ala312Val
5	24	4628699	G	A	2	0.072	DTD1	ENSCAFG00000028659	ENSCAFT00000046231	splice region variant&intron variant	c.450-5C>T	.
5	24	35689292	A	T	2	0.065	ARFGEF2	ENSCAFG00000011181	ENSCAFT00000017822	splice region variant&intron variant	c.1666-4A>T	.
5	24	44488572	G	A	2	0.089	SYCP2	ENSCAFG00000012295	ENSCAFT00000019553	missense variant	c.2689C>T	p.Arg897Cys
5	26	17659348	T	C	2	0.085	MYO1H	ENSCAFG00000024173	ENSCAFT00000000252	missense variant	c.710A>G	p.Tyr237Cys
5	30	32779616	G	C	2	0.326	ENSCAFG00000032561	ENSCAFG00000032561	ENSCAFT00000045965	missense variant	c.238C>G	p.Arg80Gly
5	34	11315550	G	A	2	0.068	SLC6A18	ENSCAFG00000010459	ENSCAFT00000016627	missense variant	c.1313C>T	p.Ser438Phe
5	34	11774384	C	T	2	0.057	CEP72	ENSCAFG00000010889	ENSCAFT00000017314	splice region variant&intron variant	c.65+3G>A	.
5	34	12001955	C	T	2	0.067	PLEKHG4B	ENSCAFG00000011054	ENSCAFT00000017584	missense variant	c.2906G>A	p.Arg969Gln
5	34	19678056	C	T	3	0.088	RTP1	ENSCAFG00000013704	ENSCAFT00000021734	missense variant	c.397C>T	p.His133Tyr
5	34	30351012	T	A	2	0.059	SI	ENSCAFG00000014397	ENSCAFT00000022936	splice region variant&intron variant	c.1513-6A>T	.
5	35	16552201	A	T	2	0.06	NUP153	ENSCAFG00000010146	ENSCAFT00000048809	missense variant	c.821T>A	p.Phe274Tyr
5	37	15097458	A	T	2	0.053	ADAM23	ENSCAFG00000013414	ENSCAFT00000021281	splice region variant&intron variant	c.706-4A>T	.
5	37	15113939	C	T	2	0.06	ADAM23	ENSCAFG00000013414	ENSCAFT00000021281	missense variant&splice region variant	c.1159C>T	p.Arg387Cys
5	37	26051347	C	A	2	0.061	OBSL1	ENSCAFG00000015641	ENSCAFT00000024741	missense variant	c.521G>T	p.Arg174Leu
5	X	896550	A	C	2	0.067	IL3RA	ENSCAFG00000011047	ENSCAFT00000017576	5 prime UTR premature start codon gain variant	c.-869A>C	.
5	X	25361616	G	A	3	0.14	ENSCAFG00000013649	ENSCAFG00000013649	ENSCAFT00000021650	missense variant	c.707G>A	p.Arg236Gln
5	X	95930499	G	T	3	0.119	TENM1	ENSCAFG00000018631	ENSCAFT00000029596	missense variant	c.2626C>A	p.Pro876Thr
5	X	106718467	A	G	2	0.142	GPR112	ENSCAFG00000018940	ENSCAFT00000017384	missense variant	c.3215A>G	p.Asn1072Ser
6	1	31418226	A	AT	2	0.419	TXLNB	ENSCAFG00000000283	ENSCAFT00000000441	frameshift variant	c.1378dupA	p.Ile460fs
6	1	121537041	C	A	3	0.415	NNX3	ENSCAFG00000007606	ENSCAFT00000048433	splice region variant&intron variant	c.1326+5G>T	.
6	2	15079902	C	A	3	0.27	ARHGAP12	ENSCAFG00000004045	ENSCAFT00000006493	missense variant	c.1853C>A	p.Thr618Asn
6	2	84231871	C	T	3	0.503	TNFRSF8	ENSCAFG00000016429	ENSCAFT00000026043	missense variant	c.127G>A	p.Ala43Thr
6	4	6476698	C	T	3	0.581	PCNXL2	ENSCAFG00000011585	ENSCAFT00000018397	stop gained	c.2302C>T	p.Gln768*
6	4	58952469	CGAT	C	2	0.715	PDGFRB	ENSCAFG00000018214	ENSCAFT00000000773	disruptive inframe deletion	c.1788 1790delATG	p.Trp597del	p.Trp566	2
6	5	32563389	G	A	3	0.951	P53	ENSCAFG00000016714	ENSCAFT00000026465	missense variant	c.715C>T	p.Arg239Trp	p.Arg249	760
6	5	77702573	T	A	3	0.95	PKD1L2	ENSCAFG00000020217	ENSCAFT00000047274	splice acceptor variant&intron variant	c.4196-2A>T	.
6	9	18411458	A	G	2	0.083	PLCD3	ENSCAFG00000013924	ENSCAFT00000022102	missense variant	c.650A>G	p.His217Arg
6	9	21191268	G	A	3	0.478	KRT14	ENSCAFG00000031250	ENSCAFT00000025254	missense variant	c.538G>A	p.Glu180Lys
6	18	55096080	A	G	3	0.651	DDB1	ENSCAFG00000016264	ENSCAFT00000025824	missense variant	c.3230A>G	p.His1077Arg
6	22	3074430	A	C	3	0.852	RB1	ENSCAFG00000004436	ENSCAFT00000007150	stop gained	c.2184T>G	p.Tyr728*	p.Tyr728	1
6	25	19854419	C	T	3	0.923	ENSCAFG00000025297	ENSCAFG00000025297	ENSCAFT00000012076	missense variant	c.4226G>A	p.Arg1409Gln
6	26	34566637	A	G	3	0.437	PCDH15	ENSCAFG00000015538	ENSCAFT00000024635	splice region variant&intron variant	c.4205+7A>G	.
6	27	26412473	C	T	3	0.475	OATPC	ENSCAFG00000012373	ENSCAFT00000019638	missense variant	c.2032G>A	p.Gly678Arg
6	28	423742	G	A	3	0.416	ARHGAP22	ENSCAFG00000006568	ENSCAFT00000043002	missense variant	c.1828C>T	p.Arg610Trp
6	29	21249014	C	T	3	0.404	KCNB2	ENSCAFG00000024194	ENSCAFT00000037414	missense variant	c.484C>T	p.Arg162Trp
6	36	19190284	A	G	3	0.181	ENSCAFG00000013374	ENSCAFG00000013374	ENSCAFT00000021233	missense variant	c.767A>G	p.Tyr256Cys
6	36	19190317	T	G	2	0.098	ENSCAFG00000013374	ENSCAFG00000013374	ENSCAFT00000021233	missense variant	c.800T>G	p.Leu267Trp
6	X	15361055	T	G	3	0.467	MAP3K15	ENSCAFG00000013057	ENSCAFT00000020727	missense variant	c.2691A>C	p.Lys897Asn	p.Arg904	0
6	X	22994324	G	T	3	0.497	MAGEB10	ENSCAFG00000013604	ENSCAFT00000021556	missense variant	c.699G>T	p.Met233Ile
6	X	45307083	G	A	3	0.485	HUWE1	ENSCAFG00000016311	ENSCAFT00000025916	missense variant	c.2591C>T	p.Ala864Val
6	X	75043862	A	G	3	0.423	CENPI	ENSCAFG00000017593	ENSCAFT00000027895	splice region variant&intron variant	c.588+8A>G	.
7	1	102265380	G	T	3	0.281	SHISA7	ENSCAFG00000032489	ENSCAFT00000045226	missense variant	c.824G>T	p.Cys275Phe
7	1	104159691	C	A	3	0.333	ENSCAFG00000032488	ENSCAFG00000032488	ENSCAFT00000044340	missense variant	c.952C>A	p.Gln318Lys
7	1	112975010	C	T	3	0.085	CYP2F1	ENSCAFG00000023821	ENSCAFT00000008161	missense variant	c.143C>T	p.Ser48Phe
7	2	34720077	G	C	2	0.246	SPATA24	ENSCAFG00000005695	ENSCAFT00000009183	splice region variant&intron variant	c.386-8C>G	.
7	2	36309181	T	G	3	0.068	PCDHGA1	ENSCAFG00000023682	ENSCAFT00000009853	missense variant	c.1241T>G	p.Leu414Arg
7	3	70935242	A	T	2	0.143	EVC2	ENSCAFG00000015738	ENSCAFT00000024922	missense variant	c.203T>A	p.Leu68Gln
7	3	91525349	C	T	2	0.113	IDUA	ENSCAFG00000016701	ENSCAFT00000026444	splice region variant&intron variant	c.490+4G>A	.
7	4	8412127	T	C	3	0.356	ARV1	ENSCAFG00000011897	ENSCAFT00000018897	missense variant	c.760A>G	p.Met254Val
7	4	73273456	C	A	3	0.234	PRLR	ENSCAFG00000018782	ENSCAFT00000029815	missense variant	c.1708C>A	p.Gln570Lys
7	5	16230899	G	C	2	0.045	CEP164	ENSCAFG00000013022	ENSCAFT00000020686	missense variant	c.3808C>G	p.Leu1270Val
7	5	32563020	C	T	3	0.713	P53	ENSCAFG00000016714	ENSCAFT00000026465	missense variant	c.823G>A	p.Glu275Lys	p.Glu285	337
7	5	37400320	A	T	3	0.136	ENSCAFG00000017893	ENSCAFG00000017893	ENSCAFT00000028391	missense variant	c.1195T>A	p.Phe399Ile
7	5	40029094	T	C	2	0.053	SPECC1	ENSCAFG00000018081	ENSCAFT00000035346	missense variant	c.2111A>G	p.Glu704Gly
7	5	57660313	T	C	3	0.149	ACTRT2	ENSCAFG00000019471	ENSCAFT00000030961	missense variant	c.1052T>C	p.Leu351Pro
7	6	17097792	C	T	2	0.254	PRSS36	ENSCAFG00000016853	ENSCAFT00000026691	splice region variant&intron variant	c.110-3C>T	.
7	6	21078226	G	A	3	0.207	ENSCAFG00000030295	ENSCAFG00000030295	ENSCAFT00000045914	stop gained	c.265C>T	p.Gln89*
7	6	24931889	T	C	3	0.092	ACSM5	ENSCAFG00000023658	ENSCAFT00000028561	missense variant	c.463A>G	p.Lys155Glu
7	6	39591260	C	G	2	0.05	ENSCAFG00000019597	ENSCAFG00000019597	ENSCAFT00000031151	missense variant	c.424C>G	p.Arg142Gly
7	6	54324273	T	A	3	0.067	ALG14	ENSCAFG00000020102	ENSCAFT00000050205	splice region variant&intron variant	c.343-5T>A	.
7	7	22341561	T	C	3	0.072	BRINP2	ENSCAFG00000014152	ENSCAFT00000022464	missense variant	c.1733A>G	p.Lys578Arg
7	7	33327736	T	A	3	0.075	BECN1	ENSCAFG00000015763	ENSCAFT00000024982	missense variant	c.344T>A	p.Leu115His
7	7	39461820	A	T	3	0.101	ENSCAFG00000016296	ENSCAFG00000016296	ENSCAFT00000025850	missense variant	c.3737T>A	p.Leu1246His
7	8	72701412	A	G	3	0.314	PACS2	ENSCAFG00000018417	ENSCAFT00000029251	missense variant	c.251A>G	p.Asn84Ser
7	9	5383167	A	C	3	0.271	SLC16A5	ENSCAFG00000004718	ENSCAFT00000047060	5 prime UTR premature start codon gain variant	c.-118T>G	.
7	9	13212102	C	T	3	0.118	ENSCAFG00000011435	ENSCAFG00000011435	ENSCAFT00000018149	missense variant	c.313C>T	p.Arg105Trp
7	9	24803572	A	G	3	0.196	ENSCAFG00000031634	ENSCAFG00000031634	ENSCAFT00000048176	missense variant	c.364A>G	p.Ser122Gly
7	9	26167727	A	C	3	0.1	SGCA	ENSCAFG00000017013	ENSCAFT00000026941	missense variant	c.728A>C	p.Asp243Ala
7	10	8876696	T	A	3	0.119	GRIP1	ENSCAFG00000000384	ENSCAFT00000000607	missense variant	c.1514A>T	p.Glu505Val
7	10	41855562	A	G	3	0.069	NPAS2	ENSCAFG00000002223	ENSCAFT00000003487	missense variant	c.1637T>C	p.Leu546Pro
7	11	13028537	T	G	3	0.1	PRDM6	ENSCAFG00000023666	ENSCAFT00000036515	missense variant	c.1057T>G	p.Phe353Val
7	11	68498331	G	A	3	0.435	COL27A1	ENSCAFG00000003327	ENSCAFT00000005319	missense variant	c.1338G>A	p.Met446Ile
7	12	23106142	C	A	3	0.085	BMP5	ENSCAFG00000002345	ENSCAFT00000003670	stop gained	c.868G>T	p.Gly290*
7	12	44167979	T	G	3	0.194	RIPPLY2	ENSCAFG00000030430	ENSCAFT00000046778	missense variant	c.237T>G	p.Phe79Leu
7	13	1795163	T	G	2	0.113	VPS13B	ENSCAFG00000000507	ENSCAFT00000000811	missense variant&splice region variant	c.9807T>G	p.Asp3269Glu
7	13	38350808	T	G	3	0.078	CHRNA5	ENSCAFG00000001745	ENSCAFT00000002736	missense variant&splice region variant	c.275A>C	p.Asn92Thr
7	14	45208909	A	G	3	0.086	BBS9	ENSCAFG00000003161	ENSCAFT00000005089	missense variant	c.92A>G	p.Asp31Gly
7	15	2221590	G	A	2	0.06	KCNQ4	ENSCAFG00000002814	ENSCAFT00000004502	missense variant	c.737C>T	p.Ala246Val
7	15	14745511	G	A	3	0.076	NASP	ENSCAFG00000004517	ENSCAFT00000007293	missense variant	c.1625C>T	p.Ala542Val
7	16	9754584	A	C	2	0.053	KIAA1549	ENSCAFG00000004115	ENSCAFT00000006593	missense variant	c.1821A>C	p.Glu607Asp
7	17	15997171	T	G	3	0.08	TDRD15	ENSCAFG00000030832	ENSCAFT00000045655	missense variant	c.4645T>G	p.Phe1549Val
7	18	22899889	G	A	3	0.2	SEMA3E	ENSCAFG00000006247	ENSCAFT00000010102	stop gained	c.1636C>T	p.Gln546*
7	18	39296354	T	G	3	0.078	ENSCAFG00000029735	ENSCAFG00000029735	ENSCAFT00000012790	missense variant	c.528T>G	p.Phe176Leu
7	18	50867267	G	A	3	0.081	DPP3	ENSCAFG00000012638	ENSCAFT00000049632	splice region variant&intron variant	c.270+8C>T	.
7	18	52078738	G	A	3	0.063	ZNHIT2	ENSCAFG00000030426	ENSCAFT00000049659	missense variant	c.748G>A	p.Val250Ile
7	20	41723954	A	T	3	0.204	SETD2	ENSCAFG00000013392	ENSCAFT00000021260	missense variant	c.4991A>T	p.Tyr1664Phe	p.Tyr1666	0
7	20	41763013	C	T	3	0.379	SETD2	ENSCAFG00000013392	ENSCAFT00000021260	stop gained	c.6223C>T	p.Arg2075*	p.Arg2077	6
7	20	46908754	G	A	3	0.093	BRD4	ENSCAFG00000016085	ENSCAFT00000025500	missense variant	c.1538G>A	p.Arg513Gln
7	21	28432835	C	T	3	0.392	ENSCAFG00000006208	ENSCAFG00000006208	ENSCAFT00000010030	missense variant	c.1378C>T	p.Arg460Trp
7	24	8812034	A	C	3	0.092	SEL1L2	ENSCAFG00000005566	ENSCAFT00000008963	splice region variant&intron variant	c.1947+4A>C	.
7	24	43656914	G	T	2	0.074	GNAS	ENSCAFG00000023756	ENSCAFT00000036718	missense variant	c.2445G>T	p.Gln815His
7	27	13391862	T	C	3	0.234	LRRK2	ENSCAFG00000009926	ENSCAFT00000015801	splice region variant&intron variant	c.1543+8A>G	.
7	27	25712904	T	C	3	0.083	ENSCAFG00000025589	ENSCAFG00000025589	ENSCAFT00000039852	missense variant	c.82T>C	p.Phe28Leu
7	27	31098461	G	A	3	0.093	PTPRO	ENSCAFG00000012789	ENSCAFT00000020369	missense variant	c.3238C>T	p.His1080Tyr
7	28	8211125	GA	G	2	0.198	PLCE1	ENSCAFG00000007985	ENSCAFT00000012791	frameshift variant	c.1069delA	p.Arg357fs
7	28	14757798	G	T	3	0.073	ELOVL3	ENSCAFG00000028623	ENSCAFT00000044364	missense variant	c.136G>T	p.Val46Leu
7	29	16734626	A	T	3	0.313	ARFGEF1	ENSCAFG00000007516	ENSCAFT00000012079	missense variant	c.4303T>A	p.Phe1435Ile
7	29	28973121	T	C	2	0.094	ENSCAFG00000002182	ENSCAFG00000002182	ENSCAFT00000003440	missense variant	c.757A>G	p.Asn253Asp
7	30	28252831	T	G	3	0.166	HERC1	ENSCAFG00000017011	ENSCAFT00000026962	missense variant	c.7611A>C	p.Lys2537Asn
7	30	28621025	C	T	3	0.112	SNX1	ENSCAFG00000017041	ENSCAFT00000026989	missense variant	c.451C>T	p.Pro151Ser
7	35	23974151	G	A	2	0.063	HIST1H1A	ENSCAFG00000024309	ENSCAFT00000037553	missense variant	c.527C>T	p.Ala176Val
7	35	26178657	C	A	3	0.081	OR10C1	ENSCAFG00000012139	ENSCAFT00000019277	missense variant	c.63C>A	p.Asn21Lys
7	36	28235690	G	A	3	0.25	FSIP2	ENSCAFG00000014480	ENSCAFT00000045208	missense variant	c.2800G>A	p.Glu934Lys
7	36	28873872	G	C	3	0.109	ITGAV	ENSCAFG00000014597	ENSCAFT00000023277	missense variant	c.1781G>C	p.Gly594Ala
7	37	150954	C	T	2	0.075	ENSCAFG00000030685	ENSCAFG00000030685	ENSCAFT00000046581	missense variant	c.413G>A	p.Arg138His
7	38	2768897	G	T	3	0.064	IKBKE	ENSCAFG00000010239	ENSCAFT00000016260	missense variant	c.1854G>T	p.Glu618Asp
7	X	27569870	C	A	3	0.377	DMD	ENSCAFG00000023562	ENSCAFT00000036277	missense variant	c.3971G>T	p.Arg1324Leu	p.Arg1350	0
7	X	43137744	T	G	3	0.075	ENSCAFG00000016018	ENSCAFG00000016018	ENSCAFT00000025414	missense variant	c.549A>C	p.Glu183Asp
7	X	49435863	A	T	3	0.419	AMER1	ENSCAFG00000016549	ENSCAFT00000026214	missense variant	c.1985T>A	p.Leu662Gln
7	X	62367107	T	C	3	0.08	HMGN5	ENSCAFG00000029864	ENSCAFT00000044595	splice region variant&intron variant	c.45+4A>G	.
7	X	74859753	T	A	2	0.107	XKRX	ENSCAFG00000030082	ENSCAFT00000049925	missense variant	c.1256A>T	p.Tyr419Phe
7	X	105902397	A	C	3	0.097	ZNF449	ENSCAFG00000018905	ENSCAFT00000030006	missense variant	c.1366A>C	p.Thr456Pro
7	X	115149881	A	G	2	0.567	ENSCAFG00000019057	ENSCAFG00000019057	ENSCAFT00000030264	missense variant	c.544A>G	p.Arg182Gly
8	1	42638910	C	A	3	0.253	SYNE1	ENSCAFG00000000445	ENSCAFT00000000760	missense variant	c.5907G>T	p.Lys1969Asn
8	1	98605232	G	A	3	0.226	SUSD3	ENSCAFG00000002277	ENSCAFT00000003571	missense variant	c.154C>T	p.Arg52Cys
8	1	105160616	C	T	3	0.279	ZNF614	ENSCAFG00000029079	ENSCAFT00000043215	missense variant	c.257G>A	p.Ser86Asn
8	4	72076851	C	T	2	0.114	ENSCAFG00000029561	ENSCAFG00000029561	ENSCAFT00000046207	missense variant	c.425C>T	p.Ser142Leu
8	5	23931595	A	G	3	0.242	DDX10	ENSCAFG00000014324	ENSCAFT00000022758	5 prime UTR premature start codon gain variant	c.-179T>C	.
8	5	32562211	C	G	2	0.231	P53	ENSCAFG00000016714	ENSCAFT00000026465	missense variant	c.968G>C	p.Arg323Pro	p.Arg333	18
8	6	7309646	C	T	3	0.279	OR	ENSCAFG00000013467	ENSCAFT00000021363	missense variant	c.385C>T	p.Arg129Cys
8	8	61510226	G	A	3	0.167	TTC7B	ENSCAFG00000017525	ENSCAFT00000045213	missense variant	c.2483C>T	p.Ala828Val
8	9	33225677	G	A	3	0.365	TEX14	ENSCAFG00000017556	ENSCAFT00000027830	missense variant	c.674C>T	p.Ala225Val
8	11	42515057	T	A	3	0.253	ELAVL2	ENSCAFG00000001688	ENSCAFT00000002645	missense variant	c.701A>T	p.Asn234Ile
8	12	11248045	G	C	2	0.213	UBR2	ENSCAFG00000001697	ENSCAFT00000045937	splice region variant&intron variant	c.1858+6G>C	.
8	12	36743148	C	T	3	0.241	COL12A1	ENSCAFG00000002702	ENSCAFT00000049283	missense variant	c.8125G>A	p.Asp2709Asn
8	14	11350493	G	C	2	0.171	ENSCAFG00000001759	ENSCAFG00000001759	ENSCAFT00000002759	missense variant	c.1306C>G	p.Arg436Gly
8	15	63723303	A	C	3	0.272	DDX60	ENSCAFG00000009003	ENSCAFT00000014321	missense variant	c.905T>G	p.Leu302Arg
8	19	23672458	C	T	2	0.214	ENSCAFG00000032263	ENSCAFG00000032263	ENSCAFT00000048780	missense variant	c.148G>A	p.Glu50Lys
8	19	42862033	C	T	3	0.28	LRP1B	ENSCAFG00000005403	ENSCAFT00000008738	splice donor variant&intron variant	c.8062+1G>A	.
8	21	10408339	C	CT	2	0.222	FOLH1	ENSCAFG00000024888	ENSCAFT00000006940	frameshift variant&splice region variant	c.1802dupA	p.Asn601fs
8	21	40174754	C	T	3	0.381	OTOG	ENSCAFG00000009037	ENSCAFT00000014398	missense variant	c.6787C>T	p.Arg2263Cys
8	24	26650918	G	A	3	0.178	TGM2	ENSCAFG00000008869	ENSCAFT00000014092	missense variant	c.466C>T	p.Arg156Trp
8	25	44382319	A	T	3	0.276	KCNJ13	ENSCAFG00000011577	ENSCAFT00000018359	missense variant	c.364T>A	p.Tyr122Asn
8	26	29530242	T	C	2	0.17	ARVCF	ENSCAFG00000014232	ENSCAFT00000022635	missense variant	c.2987T>C	p.Val996Ala
8	27	254353	T	C	2	0.087	ENSCAFG00000031102	ENSCAFG00000031102	ENSCAFT00000049934	missense variant	c.481A>G	p.Met161Val
8	29	7230955	C	A	3	0.197	TMEM68	ENSCAFG00000007009	ENSCAFT00000011219	missense variant	c.272G>T	p.Gly91Val
8	29	14387902	A	G	2	0.196	ENSCAFG00000007228	ENSCAFG00000007228	ENSCAFT00000011594	splice region variant&non coding transcript exon variant	n.513A>G	.
8	36	28232099	G	T	3	0.296	FSIP2	ENSCAFG00000014480	ENSCAFT00000045208	missense variant	c.1487G>T	p.Ser496Ile
9	1	91266844	T	G	3	0.472	VLDLR	ENSCAFG00000002028	ENSCAFT00000037581	missense variant	c.1873T>G	p.Ser625Ala
9	2	17510761	G	C	3	0.278	ENSCAFG00000003936	ENSCAFG00000003936	ENSCAFT00000006348	missense variant	c.1640C>G	p.Thr547Arg
9	3	26210	G	C	2	0.227	ENSCAFG00000028597	ENSCAFG00000028597	ENSCAFT00000047020	missense variant	c.1137G>C	p.Trp379Cys
9	3	30985842	C	A	3	0.474	HMGCR	ENSCAFG00000009517	ENSCAFT00000015129	stop gained	c.103G>T	p.Glu35*
9	4	21450339	T	A	3	0.435	PALD1	ENSCAFG00000014067	ENSCAFT00000022336	missense variant	c.602T>A	p.Val201Glu
9	4	39325944	C	T	3	0.325	CREBRF	ENSCAFG00000016798	ENSCAFT00000026592	missense variant	c.1730G>A	p.Arg577Gln
9	4	64994623	C	T	2	0.517	HCN1	ENSCAFG00000018508	ENSCAFT00000049582	missense variant	c.907C>T	p.His303Tyr
9	5	32564018	C	T	3	0.789	P53	ENSCAFG00000016714	ENSCAFT00000026465	missense variant	c.389G>A	p.Cys130Tyr	p.Cys141	217
9	6	30846093	G	A	3	0.313	TNFRSF17	ENSCAFG00000018852	ENSCAFT00000044503	5 prime UTR premature start codon gain variant	c.-188C>T	.
9	7	15815944	T	C	3	0.41	RGSL1	ENSCAFG00000013114	ENSCAFT00000020800	missense variant	c.689T>C	p.Leu230Pro
9	7	58055840	A	G	2	0.089	DSG3	ENSCAFG00000018058	ENSCAFT00000028690	missense variant	c.1690T>C	p.Ser564Pro
9	7	69722656	C	T	3	0.395	MYOM1	ENSCAFG00000018478	ENSCAFT00000044265	splice region variant&intron variant	c.4146+7G>A	.
9	9	1462083	T	C	3	0.388	RNF213	ENSCAFG00000005675	ENSCAFT00000009155	missense variant	c.10115A>G	p.Asp3372Gly
9	10	1690404	C	A	3	0.41	ARHGEF25	ENSCAFG00000000250	ENSCAFT00000000393	missense variant	c.331C>A	p.Pro111Thr
9	10	49549442	A	C	3	0.374	MSH2	ENSCAFG00000002659	ENSCAFT00000004191	missense variant	c.1238A>C	p.Gln413Pro
9	11	54037081	G	A	3	0.683	FRMPD1	ENSCAFG00000002386	ENSCAFT00000003740	missense variant	c.718G>A	p.Glu240Lys
9	13	59003475	G	C	3	0.08	UGT2B31	ENSCAFG00000029232	ENSCAFT00000004520	missense variant	c.1094G>C	p.Gly365Ala
9	15	16782149	T	C	3	0.36	MED8	ENSCAFG00000005237	ENSCAFT00000008450	missense variant	c.263T>C	p.Leu88Pro
9	16	55171551	C	A	3	0.704	CSMD1	ENSCAFG00000008686	ENSCAFT00000013889	missense variant	c.8117G>T	p.Gly2706Val
9	21	27081374	GC	G	2	0.437	OR51E2	ENSCAFG00000025510	ENSCAFT00000039692	frameshift variant	c.142delG	p.Ala48fs
9	21	29365950	A	C	3	0.34	ENSCAFG00000030797	ENSCAFG00000030797	ENSCAFT00000010272	missense variant	c.113T>G	p.Leu38Arg
9	22	5525303	C	T	3	0.803	FAM194B	ENSCAFG00000004523	ENSCAFT00000007286	missense variant	c.970C>T	p.Arg324Cys
9	24	32604694	C	T	3	0.495	MATN4	ENSCAFG00000009664	ENSCAFT00000043706	missense variant	c.1657G>A	p.Asp553Asn
9	25	24980841	C	A	3	0.841	HPGD	ENSCAFG00000007891	ENSCAFT00000012601	stop gained	c.379G>T	p.Gly127*
9	28	12360518	G	A	3	0.31	GOT1	ENSCAFG00000009466	ENSCAFT00000015047	missense variant	c.380C>T	p.Thr127Met
9	32	32254788	G	T	3	0.376	ALPK1	ENSCAFG00000011670	ENSCAFT00000018520	missense variant	c.1545G>T	p.Met515Ile
9	32	32254789	G	T	3	0.388	ALPK1	ENSCAFG00000011670	ENSCAFT00000018520	missense variant	c.1546G>T	p.Val516Leu
9	33	25974293	C	T	3	0.544	SEMA5B	ENSCAFG00000012032	ENSCAFT00000019107	missense variant	c.2623G>A	p.Val875Ile
9	37	9876397	T	A	3	0.448	AOH2	ENSCAFG00000011544	ENSCAFT00000018640	missense variant	c.2145T>A	p.Phe715Leu
9	X	56291536	T	G	3	0.531	RPS4	ENSCAFG00000017151	ENSCAFT00000027164	missense variant&splice region variant	c.689A>C	p.Lys230Thr
9	X	122897264	G	A	3	0.736	F8	ENSCAFG00000019631	ENSCAFT00000031203	missense variant	c.6905C>T	p.Thr2302Met
10	1	105385610	G	T	3	0.299	HAS1	ENSCAFG00000002813	ENSCAFT00000004505	missense variant	c.1639G>T	p.Ala547Ser
10	2	11438712	T	A	3	0.383	MLLT10	ENSCAFG00000004145	ENSCAFT00000048055	stop gained	c.349A>T	p.Lys117*	p.Lys236	0
10	2	30684273	G	C	3	0.303	AKR1C3	ENSCAFG00000005276	ENSCAFT00000008529	splice donor variant&intron variant	c.683+1G>C	.
10	3	58416356	C	T	3	0.311	WDR61	ENSCAFG00000014230	ENSCAFT00000022589	missense variant	c.67G>A	p.Ala23Thr
10	4	75069508	G	A	3	0.231	ZFR	ENSCAFG00000018886	ENSCAFT00000029995	missense variant	c.937G>A	p.Ala313Thr
10	5	32563073	C	T	3	0.21	P53	ENSCAFG00000016714	ENSCAFT00000026465	missense variant	c.770G>A	p.Arg257His	p.Arg267	144
10	5	32563952	T	G	3	0.281	P53	ENSCAFG00000016714	ENSCAFT00000026465	missense variant	c.455A>C	p.Tyr152Ser	p.Tyr163	334
10	5	74608335	T	G	3	0.29	CNTNAP4	ENSCAFG00000020059	ENSCAFT00000031919	splice acceptor variant&intron variant	c.743-2A>C	.
10	5	74609060	A	C	3	0.229	CNTNAP4	ENSCAFG00000020059	ENSCAFT00000031919	missense variant	c.575T>G	p.Leu192Arg
10	6	26229012	A	T	3	0.392	SMG1	ENSCAFG00000018156	ENSCAFT00000049918	missense variant	c.147A>T	p.Arg49Ser
10	6	38320485	G	A	3	0.461	PRSS33	ENSCAFG00000019335	ENSCAFT00000030719	missense variant	c.1286C>T	p.Ala429Val
10	6	59536383	G	C	2	0.172	ENSCAFG00000003095	ENSCAFG00000003095	ENSCAFT00000004966	missense variant	c.527G>C	p.Arg176Thr
10	8	68969729	G	A	3	0.378	DLK1	ENSCAFG00000017925	ENSCAFT00000028452	missense variant	c.1031G>A	p.Arg344His
10	9	18582742	G	T	3	0.269	CCDC103	ENSCAFG00000013984	ENSCAFT00000022186	missense variant	c.455C>A	p.Ala152Asp
10	10	12317828	G	T	3	0.465	PTPRB	ENSCAFG00000000446	ENSCAFT00000000719	missense variant	c.3250C>A	p.Leu1084Ile
10	10	21579133	C	T	3	0.2	SAMM50	ENSCAFG00000000887	ENSCAFT00000001374	missense variant	c.371G>A	p.Arg124Gln
10	10	25394949	A	G	3	0.584	CACNA1I	ENSCAFG00000001314	ENSCAFT00000046802	missense variant	c.4379T>C	p.Ile1460Thr
10	11	62458537	C	T	3	0.307	ZNF462	ENSCAFG00000002774	ENSCAFT00000004432	missense variant	c.2909C>T	p.Thr970Met
10	12	17836166	A	G	3	0.204	CBD111	ENSCAFG00000023065	ENSCAFT00000035206	missense variant	c.35T>C	p.Phe12Ser
10	13	35468798	T	C	3	0.295	PTK2	ENSCAFG00000001217	ENSCAFT00000001888	missense variant	c.365A>G	p.Asn122Ser
10	15	52441971	A	G	3	0.266	RBM46	ENSCAFG00000008473	ENSCAFT00000013439	start lost	c.1A>G	p.Met1?
10	15	63732465	T	G	3	0.233	DDX60	ENSCAFG00000009003	ENSCAFT00000014321	missense variant	c.530A>C	p.Gln177Pro
10	17	22906994	C	T	3	0.241	C17H2ORF71	ENSCAFG00000023626	ENSCAFT00000036452	missense variant	c.3544G>A	p.Ala1182Thr
10	17	58290736	C	A	3	0.175	GJA5	ENSCAFG00000011069	ENSCAFT00000017606	missense variant	c.134G>T	p.Trp45Leu
10	18	47649068	G	T	3	0.5	SHANK2	ENSCAFG00000010458	ENSCAFT00000016614	missense variant	c.674G>T	p.Arg225Leu
10	18	51553885	G	A	3	0.261	RELA	ENSCAFG00000013334	ENSCAFT00000021166	missense variant	c.655G>A	p.Val219Met
10	18	53968361	T	A	2	0.058	BSCL2	ENSCAFG00000023629	ENSCAFT00000024862	missense variant	c.575T>A	p.Val192Asp
10	20	33098003	T	C	3	0.325	ENSCAFG00000007873	ENSCAFG00000007873	ENSCAFT00000047961	missense variant	c.10927T>C	p.Phe3643Leu
10	20	45829638	C	T	3	0.258	NWD1	ENSCAFG00000015626	ENSCAFT00000024761	missense variant	c.2107G>A	p.Val703Met
10	22	31140012	A	G	3	0.234	SCEL	ENSCAFG00000005175	ENSCAFT00000008343	missense variant	c.1502A>G	p.Asn501Ser
10	23	41435071	C	T	2	0.146	PLSCR4	ENSCAFG00000008159	ENSCAFT00000012985	splice region variant	c.-22G>A	.
10	26	7295698	G	A	3	0.298	BCL7A	ENSCAFG00000032589	ENSCAFT00000044123	missense variant	c.5C>T	p.Ser2Leu
10	27	2592152	C	A	2	0.308	KRT5	ENSCAFG00000007251	ENSCAFT00000044206	missense variant	c.60C>A	p.Ser20Arg
10	27	18504479	A	G	3	0.255	TMTC1	ENSCAFG00000010821	ENSCAFT00000017221	missense variant	c.2066A>G	p.Glu689Gly
10	28	1079675	CG	C	2	0.277	C10orf128	ENSCAFG00000024930	ENSCAFT00000038552	frameshift variant	c.108delC	p.Tyr36fs
10	28	16266833	G	T	2	0.103	ENSCAFG00000010495	ENSCAFG00000010495	ENSCAFT00000016672	missense variant	c.419G>T	p.Arg140Met
10	29	5434774	TG	T	2	0.355	ATP6V1H	ENSCAFG00000006947	ENSCAFT00000011155	frameshift variant	c.1265delC	p.Pro422fs
10	36	20120114	C	G	3	0.184	MTX2	ENSCAFG00000013416	ENSCAFT00000021295	missense variant	c.217C>G	p.Pro73Ala
10	37	9563801	A	G	2	0.062	SPATS2L	ENSCAFG00000011015	ENSCAFT00000017567	missense variant	c.1448A>G	p.Asn483Ser
11	17	61096499	A	G	2	0.116	TCHH	ENSCAFG00000030077	ENSCAFT00000043601	missense variant	c.3677T>C	p.Val1226Ala
11	36	14012870	A	C	2	0.087	LRP2	ENSCAFG00000012128	ENSCAFT00000019396	missense variant	c.3256T>G	p.Phe1086Val
11	37	733932	G	C	2	0.094	MSTN	ENSCAFG00000009398	ENSCAFT00000014953	missense variant	c.324C>G	p.Asp108Glu
12	1	100351294	G	A	3	0.102	ZNF134	ENSCAFG00000031283	ENSCAFT00000046706	missense variant	c.1015G>A	p.Glu339Lys
12	1	103041260	G	A	2	0.196	ENSCAFG00000031638	ENSCAFG00000031638	ENSCAFT00000046405	missense variant	c.1658C>T	p.Pro553Leu
12	4	435344	A	G	3	0.356	ZNF37A	ENSCAFG00000009862	ENSCAFT00000010105	missense variant	c.182A>G	p.Asn61Ser
12	4	8258390	G	T	3	0.488	TRIM67	ENSCAFG00000011869	ENSCAFT00000018873	stop gained	c.933C>A	p.Tyr311*
12	4	41764443	G	A	3	0.289	FOXI1	ENSCAFG00000016968	ENSCAFT00000026862	missense variant	c.394C>T	p.Leu132Phe
12	5	25291820	T	G	2	0.633	GUCY1A2	ENSCAFG00000014739	ENSCAFT00000023411	missense variant	c.238T>G	p.Ser80Ala
12	6	12423758	T	G	3	0.333	ACTB	ENSCAFG00000016020	ENSCAFT00000025413	missense variant	c.1106T>G	p.Ile369Ser
12	8	44146520	T	G	2	0.369	NUDT6	ENSCAFG00000030643	ENSCAFT00000047324	missense variant	c.34T>G	p.Leu12Val
12	8	53682437	A	C	3	0.375	STON2	ENSCAFG00000017308	ENSCAFT00000027418	missense variant	c.486T>G	p.Asp162Glu
12	9	18387128	T	TG	2	0.241	HEXIM1	ENSCAFG00000024148	ENSCAFT00000037363	frameshift variant	c.208dupC	p.Gln70fs
12	10	16158335	C	T	2	0.125	ENSCAFG00000031351	ENSCAFG00000031351	ENSCAFT00000047684	missense variant	c.254C>T	p.Ser85Leu
12	10	26069612	C	G	2	0.305	SUN2	ENSCAFG00000001371	ENSCAFT00000002119	missense variant	c.1381C>G	p.Leu461Val
12	11	23050643	G	A	3	0.319	CATSPER3	ENSCAFG00000001062	ENSCAFT00000001629	missense variant	c.919G>A	p.Val307Ile
12	11	26911812	G	A	3	0.367	KIAA2026	ENSCAFG00000001355	ENSCAFT00000047102	missense variant	c.5179C>T	p.Arg1727Cys
12	13	59286530	C	T	3	0.317	ENSCAFG00000002873	ENSCAFG00000002873	ENSCAFT00000004595	missense variant	c.50G>A	p.Gly17Asp
12	15	18694703	T	C	3	0.142	ENSCAFG00000005665	ENSCAFG00000005665	ENSCAFT00000009137	missense variant	c.1018A>G	p.Lys340Glu
12	18	40000806	AG	A	2	0.634	ENSCAFG00000032270	ENSCAFG00000032270	ENSCAFT00000038585	frameshift variant	c.901delG	p.Asp301fs
12	20	40458678	G	A	3	0.313	CELSR3	ENSCAFG00000029819	ENSCAFT00000042870	missense variant	c.362G>A	p.Arg121His
12	20	57669539	C	T	3	0.542	ABCA7	ENSCAFG00000019617	ENSCAFT00000031202	missense variant	c.5860G>A	p.Val1954Met
12	21	28181562	G	C	3	0.262	ENSCAFG00000030286	ENSCAFG00000030286	ENSCAFT00000009978	missense variant	c.446C>G	p.Ala149Gly
12	22	95207	G	A	2	0.097	ENSCAFG00000024550	ENSCAFG00000024550	ENSCAFT00000037887	missense variant	c.716G>A	p.Arg239His
12	22	660632	G	T	3	0.153	SERPINE3	ENSCAFG00000028728	ENSCAFT00000048411	missense variant	c.417C>A	p.Asn139Lys
12	24	34662614	G	A	3	0.215	RPL27A	ENSCAFG00000010850	ENSCAFT00000017254	stop gained	c.313C>T	p.Arg105*
12	24	34662623	C	T	2	0.196	RPL27A	ENSCAFG00000010850	ENSCAFT00000017254	missense variant	c.304G>A	p.Asp102Asn
12	26	980551	C	G	3	0.319	ULK1	ENSCAFG00000006446	ENSCAFT00000045337	missense variant	c.500G>C	p.Gly167Ala
12	28	40312317	G	T	3	0.593	LRRC27	ENSCAFG00000011123	ENSCAFT00000017694	missense variant	c.1481G>T	p.Arg494Met
12	29	41793281	A	T	2	0.079	ENSCAFG00000009499	ENSCAFG00000009499	ENSCAFT00000015093	missense variant	c.472A>T	p.Met158Leu
12	30	28493854	C	T	3	0.329	DAPK2	ENSCAFG00000017029	ENSCAFT00000039738	missense variant	c.292G>A	p.Asp98Asn
13	1	78439964	C	A	2	0.154	ENSCAFG00000014649	ENSCAFG00000014649	ENSCAFT00000023255	missense variant	c.1232G>T	p.Arg411Leu
13	4	57552266	T	G	3	0.117	G3BP1	ENSCAFG00000017841	ENSCAFT00000028303	missense variant	c.1111A>C	p.Asn371His
13	5	32563410	A	T	3	0.3	P53	ENSCAFG00000016714	ENSCAFT00000026465	missense variant	c.694T>A	p.Cys232Ser	p.Cys242	346
13	6	13318648	C	G	3	0.311	SDK1	ENSCAFG00000016192	ENSCAFT00000025755	missense variant	c.2242G>C	p.Val748Leu
13	6	24743483	C	G	3	0.299	ENSCAFG00000017995	ENSCAFG00000017995	ENSCAFT00000028613	missense variant	c.665C>G	p.Thr222Ser
13	12	22329506	A	T	3	0.19	FAM83B	ENSCAFG00000002327	ENSCAFT00000003643	splice region variant&intron variant	c.746+4A>T	.
13	13	37624820	C	T	3	0.244	ENSCAFG00000001542	ENSCAFG00000001542	ENSCAFT00000002405	missense variant	c.1099G>A	p.Glu367Lys
13	17	36954308	G	A	3	0.144	CKAP2L	ENSCAFG00000007242	ENSCAFT00000011601	missense variant	c.827C>T	p.Pro276Leu
13	27	5899268	A	T	3	0.156	LALBA	ENSCAFG00000008950	ENSCAFT00000014214	missense variant	c.242A>T	p.Lys81Met
13	30	697620	G	T	3	0.191	ENSCAFG00000007769	ENSCAFG00000007769	ENSCAFT00000039113	missense variant	c.851C>A	p.Pro284Gln
13	33	31238615	G	A	3	0.325	ATP13A3	ENSCAFG00000013458	ENSCAFT00000046115	splice donor variant&intron variant	c.1150+1G>A	.
13	34	919132	T	G	3	0.106	DNAH5	ENSCAFG00000009850	ENSCAFT00000015711	missense variant	c.7010T>G	p.Leu2337Arg
13	35	22848341	T	C	3	0.116	FAM65B	ENSCAFG00000010457	ENSCAFT00000016628	missense variant	c.2021A>G	p.Asp674Gly
13	35	22848343	C	A	3	0.123	FAM65B	ENSCAFG00000010457	ENSCAFT00000016628	missense variant	c.2019G>T	p.Glu673Asp
13	35	22855606	G	T	2	0.122	FAM65B	ENSCAFG00000010457	ENSCAFT00000016628	splice region variant&intron variant	c.1077+8C>A	.
13	36	12762343	A	C	3	0.136	B3GALT1	ENSCAFG00000011709	ENSCAFT00000018577	missense variant	c.523A>C	p.Lys175Gln
14	1	103042325	G	A	2	0.071	ENSCAFG00000031638	ENSCAFG00000031638	ENSCAFT00000046405	missense variant	c.593C>T	p.Ala198Val
14	1	115643640	G	C	3	0.42	ENSCAFG00000028601	ENSCAFG00000028601	ENSCAFT00000047998	stop gained	cn.530C>G	p.Ser177*
14	3	31407920	C	A	3	0.37	ENSCAFG00000024039	ENSCAFG00000024039	ENSCAFT00000037232	missense variant	c.724C>A	p.His242Asn
14	3	75742209	A	T	3	0.383	ARAP2	ENSCAFG00000016306	ENSCAFT00000025868	missense variant	c.3029A>T	p.Asn1010Ile
14	4	12883174	G	T	2	0.095	U6	ENSCAFG00000028125	ENSCAFT00000042408	splice region variant&non coding transcript exon variant	n.99C>A	.
14	4	22546817	C	G	3	0.389	ENSCAFG00000014229	ENSCAFG00000014229	ENSCAFT00000022666	missense variant	c.5844C>G	p.Asp1948Glu
14	5	26279643	A	C	3	0.364	GRIA4	ENSCAFG00000014838	ENSCAFT00000023560	missense variant	c.2351T>G	p.Leu784Arg
14	5	28586405	G	A	3	0.42	DYNC2H1	ENSCAFG00000014962	ENSCAFT00000023808	stop gained	c.10588C>T	p.Arg3530*
14	5	28855252	TTGA	T	2	0.385	MMP13	ENSCAFG00000015043	ENSCAFT00000023886	disruptive inframe deletion	c.687 689delTGA	p.Asp229del
14	5	32562957	G	A	3	0.39	P53	ENSCAFG00000016714	ENSCAFT00000026465	stop gained	c.886C>T	p.Arg296*	p.Arg306	314
14	5	32563770	G	A	3	0.388	P53	ENSCAFG00000016714	ENSCAFT00000026465	stop gained	c.556C>T	p.Arg186*	p.Arg196	468
14	5	77799318	C	A	3	0.434	HP	ENSCAFG00000020220	ENSCAFT00000032207	missense variant	c.458C>A	p.Ala153Glu
14	9	52661694	TG	T	2	0.442	PRRC2B	ENSCAFG00000019908	ENSCAFT00000031676	frameshift variant	c.3434delC	p.Pro1145fs
14	10	23553802	G	A	3	0.299	MEI1	ENSCAFG00000001023	ENSCAFT00000001583	missense variant	c.2578C>T	p.His860Tyr
14	10	40677458	T	C	3	0.513	IL1RL1	ENSCAFG00000002142	ENSCAFT00000047744	5 prime UTR premature start codon gain variant	c.-464A>G	.
14	13	11677490	C	A	2	0.355	ENSCAFG00000000749	ENSCAFG00000000749	ENSCAFT00000001155	missense variant	c.1457G>T	p.Arg486Leu
14	14	715427	G	A	3	0.486	OBSCN	ENSCAFG00000001161	ENSCAFT00000050108	missense variant	c.11755C>T	p.Arg3919Cys
14	14	44941629	C	T	3	0.568	KBTBD2	ENSCAFG00000003147	ENSCAFT00000005063	missense variant	c.1718G>A	p.Arg573Gln
14	15	42753517	G	T	3	0.309	SMARCA5	ENSCAFG00000007525	ENSCAFT00000012062	splice region variant&intron variant	c.1268+5G>T	.
14	19	26021805	G	A	3	0.359	CNTNAP5	ENSCAFG00000004689	ENSCAFT00000007551	missense variant	c.770C>T	p.Ser257Leu
14	19	33503417	C	G	3	0.346	DPP10	ENSCAFG00000004970	ENSCAFT00000008003	missense variant	c.1034G>C	p.Arg345Pro
14	20	41711731	CT	C	2	0.415	SETD2	ENSCAFG00000013392	ENSCAFT00000021260	frameshift variant	c.2022delT	p.Ala676fs	p.Ala679	0
14	20	41737948	TA	T	2	0.427	SETD2	ENSCAFG00000013392	ENSCAFT00000021260	frameshift variant	c.5432delA	p.Asn1811fs	p.Asn1813	1
14	20	44758258	G	T	3	0.355	KIAA1683	ENSCAFG00000014907	ENSCAFT00000023659	missense variant	c.3827G>T	p.Arg1276Leu
14	20	45368004	G	A	3	0.278	MVB12A	ENSCAFG00000015332	ENSCAFT00000024337	missense variant	c.310C>T	p.Arg104Cys
14	21	42828804	G	A	3	0.321	NELL1	ENSCAFG00000009933	ENSCAFT00000015919	missense variant&splice region variant	c.620G>A	p.Arg207His
14	25	45328651	G	A	2	0.088	TRPM8	ENSCAFG00000011936	ENSCAFT00000018989	missense variant	c.2626G>A	p.Val876Met
14	26	27546982	G	C	2	0.233	ENSCAFG00000028847	ENSCAFG00000028847	ENSCAFT00000021627	missense variant	c.75G>C	p.Gln25His
14	27	31959242	C	T	3	0.714	GUCY2C	ENSCAFG00000013037	ENSCAFT00000020726	stop gained	c.1489C>T	p.Arg497*
14	28	34712315	G	C	3	0.136	ENSCAFG00000032418	ENSCAFG00000032418	ENSCAFT00000049547	missense variant	c.262G>C	p.Ala88Pro
14	30	11240916	G	A	3	0.421	SPG11	ENSCAFG00000013606	ENSCAFT00000021574	missense variant	c.6055C>T	p.Arg2019Trp
14	X	3422680	C	T	3	0.371	ENSCAFG00000011251	ENSCAFG00000011251	ENSCAFT00000017887	missense variant	c.956G>A	p.Arg319Gln
14	X	67673540	G	A	3	0.79	DACH2	ENSCAFG00000017419	ENSCAFT00000027603	missense variant	c.1145G>A	p.Gly382Asp
14	X	68700762	A	T	3	0.733	ENSCAFG00000017457	ENSCAFG00000017457	ENSCAFT00000027666	missense variant	c.98A>T	p.Glu33Val
14	X	107304256	G	A	3	0.807	GPR101	ENSCAFG00000018968	ENSCAFT00000030127	missense variant	c.434C>T	p.Pro145Leu
15	5	668888	A	C	2	0.14	ENSCAFG00000030199	ENSCAFG00000030199	ENSCAFT00000045319	missense variant	c.1085A>C	p.His362Pro
15	11	50373806	G	A	2	0.063	CHMP5	ENSCAFG00000001846	ENSCAFT00000002911	splice region variant&intron variant	c.497-8G>A	.
15	13	38341800	G	A	2	0.049	CHRNA3	ENSCAFG00000001710	ENSCAFT00000002688	splice region variant&intron variant	c.1706-4G>A	.
15	23	20349984	T	A	2	0.088	ENSCAFG00000032531	ENSCAFG00000032531	ENSCAFT00000046984	missense variant	c.1448A>T	p.Glu483Val
15	32	32159062	T	C	3	0.108	ENSCAFG00000023617	ENSCAFG00000023617	ENSCAFT00000036435	missense variant	c.971A>G	p.Asp324Gly
15	32	32159071	C	T	3	0.107	ENSCAFG00000023617	ENSCAFG00000023617	ENSCAFT00000036435	missense variant	c.962G>A	p.Arg321Gln
15	32	32159084	A	C	3	0.103	ENSCAFG00000023617	ENSCAFG00000023617	ENSCAFT00000036435	missense variant	c.949T>G	p.Cys317Gly
15	38	23910129	C	T	2	0.103	ENSCAFG00000024444	ENSCAFG00000024444	ENSCAFT00000037740	splice region variant&intron variant	c.108+7G>A	.
16	1	106027046	G	A	2	0.115	KLK1	ENSCAFG00000002914	ENSCAFT00000004664	missense variant	c.2080G>A	p.Val694Ile
16	2	51216115	A	G	3	0.093	ADAMTS6	ENSCAFG00000007352	ENSCAFT00000011810	splice region variant&intron variant	c.632-5T>C	.
16	3	24220890	C	T	3	0.337	VCAN	ENSCAFG00000008582	ENSCAFT00000013618	missense variant	c.250G>A	p.Val84Ile
16	3	34841657	C	T	3	0.386	ATP10A	ENSCAFG00000010085	ENSCAFT00000016031	splice region variant&intron variant	c.473+6C>T	.
16	3	55631595	G	T	3	0.271	ADAMTSL3	ENSCAFG00000013288	ENSCAFT00000021096	stop gained	c.3202G>T	p.Gly1068*
16	3	75720421	A	G	3	0.222	ARAP2	ENSCAFG00000016306	ENSCAFT00000025868	missense variant	c.2239A>G	p.Ile747Val
16	4	6121693	T	A	3	0.443	KCNK1	ENSCAFG00000011564	ENSCAFT00000018337	missense variant	c.401A>T	p.Glu134Val
16	4	52590070	A	G	3	0.545	SOX30	ENSCAFG00000017351	ENSCAFT00000046150	missense variant	c.1064A>G	p.Asp355Gly
16	5	12917210	G	T	3	0.098	TECTA	ENSCAFG00000011819	ENSCAFT00000018799	missense variant	c.3204C>A	p.Asn1068Lys
16	5	32203983	C	T	3	0.129	PHF23	ENSCAFG00000016096	ENSCAFT00000025537	missense variant	c.544G>A	p.Asp182Asn
16	6	30082709	C	CA	2	0.383	SHISA9	ENSCAFG00000018839	ENSCAFT00000029902	frameshift variant	c.617dupT	p.Leu207fs
16	7	75542425	G	C	3	0.345	PPP4R1	ENSCAFG00000018718	ENSCAFT00000029712	missense variant	c.1037C>G	p.Thr346Arg
16	8	4147735	C	T	3	0.35	ENSCAFG00000011993	ENSCAFG00000011993	ENSCAFT00000019055	missense variant	c.2245C>T	p.Pro749Ser
16	8	33520755	G	A	3	0.373	C14orf37	ENSCAFG00000015264	ENSCAFT00000024232	missense variant	c.1898C>T	p.Pro633Leu
16	9	15191098	C	A	3	0.345	PRKAR1A	ENSCAFG00000010999	ENSCAFT00000036133	missense variant	c.811C>A	p.Leu271Ile
16	9	22466748	A	G	3	0.286	NR1D1	ENSCAFG00000016150	ENSCAFT00000025626	missense variant	c.1204A>G	p.Asn402Asp
16	9	51710762	T	C	3	0.38	BARHL1	ENSCAFG00000019892	ENSCAFT00000031649	missense variant	c.436A>G	p.Ser146Gly
16	10	56210668	T	C	3	0.409	CCDC88A	ENSCAFG00000002796	ENSCAFT00000004477	missense variant	c.2594A>G	p.Glu865Gly
16	10	67410896	A	G	3	0.396	PLEK	ENSCAFG00000003260	ENSCAFT00000005230	splice region variant&synonymous variant	c.474A>G	p.Gly158Gly
16	11	20960137	C	T	3	0.322	IL13	ENSCAFG00000000878	ENSCAFT00000001364	splice region variant&intron variant	c.321+8C>T	.
16	11	52196570	A	G	3	0.375	CCDC107	ENSCAFG00000002066	ENSCAFT00000003275	missense variant&splice region variant	c.529A>G	p.Thr177Ala
16	11	52230505	C	T	3	0.433	TLN1	ENSCAFG00000002154	ENSCAFT00000003418	missense variant	c.6499G>A	p.Ala2167Thr
16	11	54064675	T	G	3	0.301	TRMT10B	ENSCAFG00000028527	ENSCAFT00000046016	missense variant	c.322T>G	p.Phe108Val
16	12	933373	T	C	2	0.097	DLA-12	ENSCAFG00000032222	ENSCAFT00000036086	missense variant	c.62T>C	p.Leu21Pro
16	12	934959	T	C	2	0.055	DLA-12	ENSCAFG00000032222	ENSCAFT00000036086	splice region variant&intron variant	c.620-6T>C	.
16	12	1500699	C	T	3	0.303	TNXB	ENSCAFG00000000751	ENSCAFT00000046665	missense variant	c.437G>A	p.Gly146Asp
16	13	43971322	T	C	3	0.098	ENSCAFG00000028493	ENSCAFG00000028493	ENSCAFT00000044470	missense variant	c.658T>C	p.Tyr220His
16	14	26544759	C	T	3	0.313	THSD7A	ENSCAFG00000002280	ENSCAFT00000049708	missense variant	c.1153G>A	p.Val385Ile
16	14	52570461	T	C	3	0.33	GPR85	ENSCAFG00000003337	ENSCAFT00000005336	missense variant	c.284A>G	p.Lys95Arg
16	14	59901938	T	C	2	0.109	PTPRZ1	ENSCAFG00000003510	ENSCAFT00000005646	missense variant	c.3641T>C	p.Val1214Ala
16	16	18552154	T	G	3	0.091	ENSCAFG00000029350	ENSCAFG00000029350	ENSCAFT00000044263	missense variant	c.388A>C	p.Asn130His
16	17	61994960	G	C	3	0.098	ENSCAFG00000031502	ENSCAFG00000031502	ENSCAFT00000045422	missense variant	c.767G>C	p.Arg256Pro
16	20	41713105	CAG	C	2	0.376	SETD2	ENSCAFG00000013392	ENSCAFT00000021260	frameshift variant	c.3399 3400delGA	p.Asn1135fs	p.Asn1140	0
16	20	41723904	G	GT	2	0.294	SETD2	ENSCAFG00000013392	ENSCAFT00000021260	frameshift variant	c.4947dupT	p.Thr1650fs	p.Thr1652	6
16	20	45482859	G	T	3	0.344	USHBP1	ENSCAFG00000015462	ENSCAFT00000024527	missense variant	c.1072G>T	p.Val358Phe
16	20	48937804	A	C	2	0.329	CACNA1A	ENSCAFG00000016897	ENSCAFT00000026809	splice region variant&intron variant	c.1088+4A>C	.
16	21	27326626	C	A	3	0.413	ENSCAFG00000025052	ENSCAFG00000025052	ENSCAFT00000038703	missense variant	c.712G>T	p.Ala238Ser
16	22	46092021	T	C	3	0.25	ENSCAFG00000025482	ENSCAFG00000025482	ENSCAFT00000039620	missense variant	c.347A>G	p.Asp116Gly
16	24	31771465	C	T	3	0.314	GDAP1L1	ENSCAFG00000009368	ENSCAFT00000014913	missense variant	c.116C>T	p.Pro39Leu
16	25	30084861	G	C	3	0.338	EPHX2	ENSCAFG00000008438	ENSCAFT00000013417	missense variant	c.770C>G	p.Ser257Cys
16	26	19666860	A	G	3	0.325	MYO18B	ENSCAFG00000011660	ENSCAFT00000018507	missense variant	c.5207A>G	p.Glu1736Gly
16	27	36439199	C	A	3	0.405	ENSCAFG00000013748	ENSCAFG00000013748	ENSCAFT00000021819	missense variant	c.2297C>A	p.Ala766Glu
16	28	1478356	G	A	3	0.444	SLC18A3	ENSCAFG00000006630	ENSCAFT00000010679	missense variant	c.1402G>A	p.Val468Met
16	34	34913253	A	T	3	0.193	CLDN11	ENSCAFG00000014851	ENSCAFT00000023567	splice region variant&intron variant	c.226+4A>T	.
16	36	5519266	G	C	3	0.54	MARCH7	ENSCAFG00000009464	ENSCAFT00000015043	missense variant	c.1639G>C	p.Asp547His
16	37	27684688	C	T	2	0.092	EPHA4	ENSCAFG00000015936	ENSCAFT00000025379	missense variant	c.2347G>A	p.Val783Ile
16	X	112930713	A	T	3	0.407	ENSCAFG00000019038	ENSCAFG00000019038	ENSCAFT00000030235	missense variant	c.7T>A	p.Phe3Ile
16	X	119937766	G	A	3	0.667	GABRE	ENSCAFG00000019156	ENSCAFT00000030414	5 prime UTR premature start codon gain variant	c.-2C>T	.
17	1	95940106	T	G	3	0.267	SYK	ENSCAFG00000002171	ENSCAFT00000003411	missense variant	c.695A>C	p.Lys232Thr
17	1	106027046	G	A	2	0.094	KLK1	ENSCAFG00000002914	ENSCAFT00000004664	missense variant	c.2080G>A	p.Val694Ile
17	5	32564051	A	G	3	0.507	P53	ENSCAFG00000016714	ENSCAFT00000026465	missense variant	c.356T>C	p.Leu119Pro	p.Leu130	103
17	7	32992583	T	G	3	0.265	KMO	ENSCAFG00000015726	ENSCAFT00000044876	missense variant	c.1207T>G	p.Phe403Val
17	8	68465428	C	T	3	0.38	DEGS2	ENSCAFG00000017891	ENSCAFT00000028388	missense variant	c.721G>A	p.Glu241Lys
17	9	45957224	T	TA	2	0.322	SMYD4	ENSCAFG00000019244	ENSCAFT00000030546	frameshift variant	c.98dupT	p.Leu33fs
17	10	16630403	A	C	3	0.323	ENSCAFG00000029465	ENSCAFG00000029465	ENSCAFT00000044473	missense variant	c.117A>C	p.Lys39Asn
17	10	26960878	C	T	2	0.098	SH3BP1	ENSCAFG00000001490	ENSCAFT00000002323	missense variant	c.808G>A	p.Ala270Thr
17	10	45338316	G	C	3	0.296	KANSL3	ENSCAFG00000002425	ENSCAFT00000003825	missense variant	c.729G>C	p.Glu243Asp
17	11	60114976	A	C	3	0.387	SMC2	ENSCAFG00000002661	ENSCAFT00000004208	missense variant	c.1641A>C	p.Glu547Asp
17	11	60114977	C	T	3	0.389	SMC2	ENSCAFG00000002661	ENSCAFT00000004208	missense variant	c.1642C>T	p.Arg548Trp
17	14	56569862	C	G	3	0.33	CORTBP2	ENSCAFG00000003432	ENSCAFT00000047010	missense variant	c.2881G>C	p.Gly961Arg
17	15	9279316	A	AC	2	0.257	KTI12	ENSCAFG00000003789	ENSCAFT00000006086	frameshift variant	c.576dupC	p.Glu193fs
17	16	22748582	T	C	3	0.507	ENSCAFG00000005385	ENSCAFG00000005385	ENSCAFT00000008664	missense variant	c.587A>G	p.Gln196Arg
17	17	8318116	A	T	2	0.157	GREB1	ENSCAFG00000003579	ENSCAFT00000005749	missense variant	c.5003A>T	p.Lys1668Ile
17	20	27089579	G	A	3	0.333	PRICKLE2	ENSCAFG00000006804	ENSCAFT00000010961	missense variant	c.1139G>A	p.Ser380Asn
17	21	50754009	C	T	2	0.124	ENSCAFG00000030540	ENSCAFG00000030540	ENSCAFT00000047019	missense variant	c.158G>A	p.Arg53His
17	25	37674973	G	A	3	0.471	FAM124B	ENSCAFG00000010209	ENSCAFT00000016202	missense variant	c.494C>T	p.Thr165Met
17	30	38037312	C	T	3	0.194	PPCDC	ENSCAFG00000017983	ENSCAFT00000028564	missense variant	c.17C>T	p.Ser6Leu
17	37	26067707	C	T	3	0.299	OBSL1	ENSCAFG00000015641	ENSCAFT00000045841	splice region variant&intron variant	c.3310+8G>A	.
18	1	119150201	T	G	3	0.26	CEP89	ENSCAFG00000007486	ENSCAFT00000048007	missense variant	c.893T>G	p.Ile298Arg
18	2	84396175	G	A	2	0.133	NPPB	ENSCAFG00000016538	ENSCAFT00000026188	missense variant	c.103G>A	p.Ala35Thr
18	3	31166390	T	A	3	0.165	ANKRD31	ENSCAFG00000009530	ENSCAFT00000047460	missense variant	c.3243T>A	p.Ser1081Arg
18	4	74228906	G	A	2	0.066	TARS	ENSCAFG00000018858	ENSCAFT00000016670	missense variant	c.421C>T	p.Leu141Phe
18	5	10597558	C	T	3	0.362	ENSCAFG00000029317	ENSCAFG00000029317	ENSCAFT00000043776	missense variant	c.385C>T	p.Arg129Cys
18	5	32563421	C	T	3	0.427	P53	ENSCAFG00000016714	ENSCAFT00000026465	missense variant	c.683G>A	p.Cys228Tyr	p.Cys238	294
18	7	55823327	G	A	3	0.104	NOL4	ENSCAFG00000017974	ENSCAFT00000028548	missense variant	c.835G>A	p.Gly279Arg
18	8	647900	A	G	3	0.206	ENSCAFG00000010792	ENSCAFG00000010792	ENSCAFT00000017167	missense variant	c.640A>G	p.Thr214Ala
18	9	49428655	A	G	2	0.143	UBAC1	ENSCAFG00000019712	ENSCAFT00000031346	missense variant	c.146A>G	p.His49Arg
18	9	54510436	G	C	2	0.37	IER5L	ENSCAFG00000019990	ENSCAFT00000031805	missense variant	c.390G>C	p.Gln130His
18	10	34660766	G	T	2	0.096	ENSCAFG00000001968	ENSCAFG00000001968	ENSCAFT00000003117	missense variant	c.158G>T	p.Arg53Leu
18	10	48713679	C	G	3	0.274	TMEM247	ENSCAFG00000002629	ENSCAFT00000048503	missense variant	c.113C>G	p.Ser38Cys
18	12	5551313	T	C	2	0.11	ENSCAFG00000001396	ENSCAFG00000001396	ENSCAFT00000002160	missense variant	c.95A>G	p.Asp32Gly
18	12	58488711	G	T	3	0.156	SIM1	ENSCAFG00000003538	ENSCAFT00000005680	missense variant	c.1481C>A	p.Ala494Glu
18	16	17950874	C	T	2	0.074	DPP6	ENSCAFG00000005036	ENSCAFT00000008117	splice region variant&intron variant	c.853-3C>T	.
18	16	26541206	T	C	3	0.326	ADAM9	ENSCAFG00000005847	ENSCAFT00000049621	missense variant	c.133A>G	p.Ile45Val
18	16	41416453	C	A	2	0.071	ENSCAFG00000028470	ENSCAFG00000028470	ENSCAFT00000047931	missense variant	c.655C>A	p.Pro219Thr
18	18	52816087	C	T	2	0.086	ENSCAFG00000014567	ENSCAFG00000014567	ENSCAFT00000023123	stop gained	c.433C>T	p.Gln145*
18	19	24016383	C	T	3	0.227	ENSCAFG00000028785	ENSCAFG00000028785	ENSCAFT00000050090	missense variant	c.68G>A	p.Arg23His
18	20	3934564	G	A	3	0.338	FBLN2	ENSCAFG00000004406	ENSCAFT00000043118	missense variant	c.3634G>A	p.Val1212Ile
18	20	58028947	G	A	2	0.19	C2CD4C	ENSCAFG00000019725	ENSCAFT00000031365	missense variant	c.1264G>A	p.Val422Ile
18	21	28033895	C	T	3	0.151	ENSCAFG00000032056	ENSCAFG00000032056	ENSCAFT00000039541	missense variant	c.818G>A	p.Arg273His
18	22	95314	A	G	2	0.098	ENSCAFG00000024550	ENSCAFG00000024550	ENSCAFT00000037887	missense variant	c.823A>G	p.Met275Val
18	22	25808946	G	A	3	0.14	DACH1	ENSCAFG00000004978	ENSCAFT00000007998	missense variant	c.562C>T	p.Arg188Trp
18	25	5602854	C	G	2	0.088	ENSCAFG00000006263	ENSCAFG00000006263	ENSCAFT00000010131	missense variant	c.388C>G	p.Gln130Glu
18	26	11511475	G	T	2	0.109	ENSCAFG00000030864	ENSCAFG00000030864	ENSCAFT00000046871	missense variant	c.1264C>A	p.Pro422Thr
18	27	5542093	T	G	3	0.09	KMT2D	ENSCAFG00000008718	ENSCAFT00000045560	missense variant	c.11013T>G	p.Asp3671Glu
18	27	28789525	T	C	3	0.212	PIK3C2G	ENSCAFG00000012564	ENSCAFT00000019977	missense variant	c.398A>G	p.Tyr133Cys	no equiv.	1
18	28	13674958	A	G	2	0.126	MRPL43	ENSCAFG00000009742	ENSCAFT00000015477	missense variant	c.416T>C	p.Met139Thr
18	30	4898975	G	T	2	0.145	ENSCAFG00000000808	ENSCAFG00000000808	ENSCAFT00000001266	missense variant	c.289G>T	p.Asp97Tyr
18	34	17124374	A	G	2	0.175	VWA5B2	ENSCAFG00000012429	ENSCAFT00000019730	missense variant	c.73A>G	p.Asn25Asp
18	34	31490057	A	G	2	0.216	ENSCAFG00000014497	ENSCAFG00000014497	ENSCAFT00000023029	missense variant	c.686T>C	p.Leu229Pro
18	34	31490091	G	A	2	0.179	ENSCAFG00000014497	ENSCAFG00000014497	ENSCAFT00000023029	missense variant	c.652C>T	p.Arg218Cys
18	34	32218607	C	T	3	0.108	ZBBX	ENSCAFG00000014517	ENSCAFT00000046161	missense variant	c.719G>A	p.Cys240Tyr
18	37	20802630	T	G	3	0.182	ENSCAFG00000014255	ENSCAFG00000014255	ENSCAFT00000046650	missense variant	c.413T>G	p.Val138Gly
18	38	23711597	CAGAT	C	2	0.359	ENSCAFG00000031030	ENSCAFG00000031030	ENSCAFT00000045878	frameshift variant	c.292 295delATCT	p.Ile98fs
18	X	82602601	A	T	2	0.266	ENSCAFG00000018030	ENSCAFG00000018030	ENSCAFT00000028640	missense variant	c.387A>T	p.Lys129Asn
18	X	87638092	G	A	3	0.214	HTR2C	ENSCAFG00000029120	ENSCAFT00000047976	missense variant	c.890G>A	p.Arg297Lys
19	1	116894340	GA	G	2	0.402	ENSCAFG00000006878	ENSCAFG00000006878	ENSCAFT00000011064	frameshift variant	c.8172delT	p.Arg2725fs
19	2	6888624	C	A	3	0.194	ACBD5	ENSCAFG00000004377	ENSCAFT00000007030	missense variant	c.860G>T	p.Arg287Leu
19	2	11360596	T	C	3	0.175	MLLT10	ENSCAFG00000004145	ENSCAFT00000048055	missense variant	c.2386A>G	p.Ile796Val	p.Ile898	0
19	2	42526087	A	C	2	0.107	CDC20B	ENSCAFG00000006747	ENSCAFT00000010869	missense variant	c.167T>G	p.Ile56Ser
19	3	32164882	A	C	3	0.36	CYFIP1	ENSCAFG00000009720	ENSCAFT00000015450	missense variant&splice region variant	c.571T>G	p.Phe191Val
19	4	24524220	A	C	3	0.168	AP3M1	ENSCAFG00000015334	ENSCAFT00000024342	splice region variant&intron variant	c.1156+8T>G	.
19	5	14506252	C	A	3	0.132	THY1	ENSCAFG00000029265	ENSCAFT00000045542	missense variant	c.23C>A	p.Ala8Asp
19	5	32563412	G	T	3	0.636	P53	ENSCAFG00000016714	ENSCAFT00000026465	missense variant	c.692C>A	p.Ser231Tyr	p.Ser241	349
19	5	35771953	G	T	3	0.316	DNAH9	ENSCAFG00000017769	ENSCAFT00000028231	missense variant	c.1997G>T	p.Trp666Leu
19	5	78607491	G	T	3	0.185	ZFHX3	ENSCAFG00000020243	ENSCAFT00000032240	missense variant	c.2497C>A	p.Leu833Ile
19	6	7480255	C	T	3	0.139	SRRM3	ENSCAFG00000013537	ENSCAFT00000021471	missense variant	c.1744C>T	p.Arg582Trp
19	6	17772368	G	T	2	0.077	SPN	ENSCAFG00000023237	ENSCAFT00000045109	stop gained	c.1354G>T	p.Glu452*
19	6	25015014	A	G	3	0.12	GP2	ENSCAFG00000018023	ENSCAFT00000028632	missense variant	c.122A>G	p.Asn41Ser
19	7	18025426	C	T	3	0.2	FAM129A	ENSCAFG00000013490	ENSCAFT00000048252	missense variant	c.2092G>A	p.Glu698Lys
19	8	19589349	T	C	3	0.172	LRFN5	ENSCAFG00000013943	ENSCAFT00000038128	missense variant	c.1523T>C	p.Phe508Ser
19	9	6051131	G	A	3	0.342	ENSCAFG00000032340	ENSCAFG00000032340	ENSCAFT00000007323	missense variant	c.1204C>T	p.Arg402Cys
19	9	21604373	G	A	3	0.225	ENSCAFG00000023561	ENSCAFG00000023561	ENSCAFT00000036283	missense variant	c.40G>A	p.Ala14Thr
19	9	34104622	A	T	3	0.364	DHX40	ENSCAFG00000017625	ENSCAFT00000048714	splice region variant	c.*22A>T	.
19	11	56122949	C	A	3	0.488	COL15A1	ENSCAFG00000002525	ENSCAFT00000046755	missense variant	c.3532C>A	p.Pro1178Thr
19	11	71364587	C	T	3	0.414	TLR4	ENSCAFG00000003518	ENSCAFT00000005653	missense variant	c.506C>T	p.Ala169Val
19	12	11266455	C	A	3	0.14	UBR2	ENSCAFG00000001697	ENSCAFT00000045937	missense variant	c.2953C>A	p.His985Asn
19	13	18599344	GT	G	2	0.43	ENPP2	ENSCAFG00000000865	ENSCAFT00000001350	frameshift variant	c.1976delA	p.Tyr659fs
19	13	58949452	G	C	2	0.097	UGT2B31	ENSCAFG00000029232	ENSCAFT00000004520	missense variant	c.421G>C	p.Glu141Gln
19	13	59430642	A	C	3	0.274	CSN1S1	ENSCAFG00000030389	ENSCAFT00000043007	splice region variant&intron variant	c.476+4A>C	.
19	14	1572397	A	C	3	0.225	OR2W3	ENSCAFG00000024736	ENSCAFT00000038187	missense variant	c.676T>G	p.Leu226Val
19	15	18646208	C	T	3	0.373	ENSCAFG00000023552	ENSCAFG00000023552	ENSCAFT00000036256	missense variant	c.643G>A	p.Val215Met
19	17	21853314	A	G	3	0.133	RBKS	ENSCAFG00000005191	ENSCAFT00000008372	missense variant	c.329T>C	p.Phe110Ser
19	18	294282	G	A	3	0.315	ABCA13	ENSCAFG00000003334	ENSCAFT00000005349	missense variant	c.12823G>A	p.Ala4275Thr
19	18	22385468	G	T	3	0.184	PCLO	ENSCAFG00000006264	ENSCAFT00000010157	missense variant	c.13788C>A	p.Asp4596Glu
19	23	26202798	A	T	2	0.097	ENSCAFG00000005867	ENSCAFG00000005867	ENSCAFT00000009460	splice acceptor variant&intron variant	c.366-2A>T	.
19	25	34303328	G	A	2	0.147	RHOBTB2	ENSCAFG00000009245	ENSCAFT00000048844	missense variant	c.2134C>T	p.Pro712Ser
19	25	44823301	G	A	3	0.098	SAG	ENSCAFG00000011811	ENSCAFT00000018744	missense variant	c.349G>A	p.Gly117Ser
19	27	2480874	C	T	3	0.33	KRT71	ENSCAFG00000007233	ENSCAFT00000039400	missense variant	c.724C>T	p.Arg242Cys
19	27	3251895	T	G	3	0.17	SCN8A	ENSCAFG00000007600	ENSCAFT00000012237	missense variant	c.1109A>C	p.Asp370Ala
19	27	3251901	G	T	3	0.184	SCN8A	ENSCAFG00000007600	ENSCAFT00000012237	missense variant	c.1103C>A	p.Thr368Asn
19	27	6347268	T	G	3	0.101	OR12B11	ENSCAFG00000025239	ENSCAFT00000039130	missense variant	c.210T>G	p.Asp70Glu
19	28	12534308	A	C	3	0.195	ENSCAFG00000025373	ENSCAFG00000025373	ENSCAFT00000039399	missense variant	c.759T>G	p.Phe253Leu
19	29	6125767	C	A	3	0.408	RP1	ENSCAFG00000006995	ENSCAFT00000011204	missense variant	c.88C>A	p.Pro30Thr
19	31	1965181	C	T	3	0.088	CADM2	ENSCAFG00000007806	ENSCAFT00000012473	missense variant	c.893G>A	p.Arg298Gln
19	33	18151272	T	A	2	0.25	ENSCAFG00000003955	ENSCAFG00000003955	ENSCAFT00000006353	splice acceptor variant&splice region variant&intron variant	n.427-1A>T	.
19	33	18151276	T	G	2	0.263	ENSCAFG00000003955	ENSCAFG00000003955	ENSCAFT00000006353	splice region variant&non coding transcript exon variant	n.426A>C	.
19	36	12762308	T	C	3	0.356	B3GALT1	ENSCAFG00000011709	ENSCAFT00000018577	missense variant	c.488T>C	p.Val163Ala
19	36	19732531	C	G	2	0.12	KIAA1715	ENSCAFG00000013390	ENSCAFT00000021256	missense variant	c.1104G>C	p.Glu368Asp
19	38	3732555	T	G	3	0.113	ENSCAFG00000010472	ENSCAFG00000010472	ENSCAFT00000016671	missense variant&splice region variant	c.845T>G	p.Val282Gly
19	38	21370204	A	C	2	0.182	KLHDC9	ENSCAFG00000012732	ENSCAFT00000020175	missense variant	c.125T>G	p.Leu42Arg
19	X	30061690	T	G	2	0.125	MAGEB16	ENSCAFG00000013842	ENSCAFT00000038172	5 prime UTR premature start codon gain variant	c.-120T>G	.
19	X	92582283	T	A	3	0.229	C1GALT1C1	ENSCAFG00000018547	ENSCAFT00000029443	missense variant	c.162A>T	p.Lys54Asn
20	2	24239557	C	G	3	0.424	CDC123	ENSCAFG00000004789	ENSCAFT00000044068	5 prime UTR premature start codon gain variant	c.-232G>C	.
20	3	70935242	A	T	2	0.667	EVC2	ENSCAFG00000015738	ENSCAFT00000024922	missense variant	c.203T>A	p.Leu68Gln
20	5	32563695	C	A	3	0.782	P53	ENSCAFG00000016714	ENSCAFT00000026465	stop gained	c.631G>T	p.Glu211*	p.Glu221	46
20	6	37982602	G	A	3	0.74	MEFV	ENSCAFG00000024473	ENSCAFT00000037775	missense variant	c.1967G>A	p.Arg656His
20	7	78074457	G	A	3	0.558	CEP76	ENSCAFG00000018851	ENSCAFT00000029925	missense variant	c.1390C>T	p.His464Tyr
20	8	63389567	T	C	2	0.164	SERPINA1	ENSCAFG00000017646	ENSCAFT00000036554	splice region variant&intron variant	c.1068+4A>G	.
20	10	1692056	C	T	3	0.318	ARHGEF25	ENSCAFG00000000250	ENSCAFT00000000393	stop gained	c.994C>T	p.Gln332*
20	12	865879	G	A	3	0.464	ENSCAFG00000000485	ENSCAFG00000000485	ENSCAFT00000000768	missense variant	c.221C>T	p.Ala74Val
20	12	2733559	G	A	3	0.121	RGL2	ENSCAFG00000000963	ENSCAFT00000001495	missense variant	c.1796C>T	p.Ala599Val
20	12	11514086	C	T	3	0.389	PEX6	ENSCAFG00000001748	ENSCAFT00000002738	missense variant	c.844G>A	p.Gly282Ser
20	12	42755865	T	G	3	0.291	IBTK	ENSCAFG00000002862	ENSCAFT00000004596	missense variant	c.383A>C	p.Lys128Thr
20	13	6794114	G	T	3	0.415	ZFPM2	ENSCAFG00000000678	ENSCAFT00000001049	missense variant	c.1712G>T	p.Arg571Leu
20	13	29863823	G	A	3	0.373	ST3GAL1	ENSCAFG00000001148	ENSCAFT00000001774	missense variant	c.434C>T	p.Ala145Val
20	14	2527764	A	G	3	0.218	ENSCAFG00000030236	ENSCAFG00000030236	ENSCAFT00000039095	missense variant	c.716A>G	p.Lys239Arg
20	17	43560794	C	T	3	0.315	ENSCAFG00000008079	ENSCAFG00000008079	ENSCAFT00000012888	missense variant	c.647G>A	p.Arg216His
20	17	55468055	G	A	3	0.431	SPAG17	ENSCAFG00000009951	ENSCAFT00000015854	5 prime UTR premature start codon gain variant	c.-153C>T	.
20	19	1118282	G	A	3	0.442	INPP4B	ENSCAFG00000003624	ENSCAFT00000005827	missense variant	c.2260G>A	p.Val754Ile
20	23	52088397	G	A	3	0	ENSCAFG00000009128	ENSCAFG00000009128	ENSCAFT00000014557	missense variant	c.767G>A	p.Ser256Asn
20	28	2384867	C	A	2	0.086	ENSCAFG00000025080	ENSCAFG00000025080	ENSCAFT00000038854	missense variant	c.844G>T	p.Ala282Ser
20	28	9148241	A	T	3	0.48	ENSCAFG00000031616	ENSCAFG00000031616	ENSCAFT00000048144	missense variant	c.983A>T	p.His328Leu
20	29	24692806	T	C	2	0.128	ZFHX4	ENSCAFG00000008310	ENSCAFT00000013195	missense variant	c.2785T>C	p.Ser929Pro
20	33	29085888	T	A	2	0.068	MUC4	ENSCAFG00000012865	ENSCAFT00000020446	missense variant	c.2275A>T	p.Thr759Ser
20	38	22762719	T	G	2	0.831	DARC	ENSCAFG00000025365	ENSCAFT00000039380	missense variant	c.911A>C	p.His304Pro
21	1	4838176	T	C	2	0.066	ZNF407	ENSCAFG00000000022	ENSCAFT00000000037	missense variant	c.1522A>G	p.Arg508Gly
21	2	36870238	G	T	3	0.093	KIAA0141	ENSCAFG00000006236	ENSCAFT00000010073	missense variant	c.623G>T	p.Arg208Ile
21	2	80045526	C	T	2	0.074	KLHDC7A	ENSCAFG00000015587	ENSCAFT00000024706	missense variant	c.1393G>A	p.Asp465Asn
21	3	13960318	T	C	2	0.148	ENSCAFG00000030999	ENSCAFG00000030999	ENSCAFT00000047095	missense variant	c.344T>C	p.Val115Ala
21	4	29554684	A	C	2	0.077	FAM213A	ENSCAFG00000015861	ENSCAFT00000025136	missense variant	c.263A>C	p.Lys88Thr
21	5	36674493	C	T	3	0.196	ENSCAFG00000017863	ENSCAFG00000017863	ENSCAFT00000028351	5 prime UTR premature start codon gain variant	c.-292C>T	.
21	6	49880599	C	A	3	0.08	SASS6	ENSCAFG00000020022	ENSCAFT00000031863	splice region variant&intron variant	c.1539+3C>A	.
21	8	2753990	C	T	2	0.09	ENSCAFG00000029024	ENSCAFG00000029024	ENSCAFT00000042760	missense variant	c.290C>T	p.Thr97Met
21	8	15546350	T	A	2	0.072	ENSCAFG00000013718	ENSCAFG00000013718	ENSCAFT00000021764	missense variant	c.199A>T	p.Ser67Cys
21	11	66212168	T	C	2	0.163	ENSCAFG00000030529	ENSCAFG00000030529	ENSCAFT00000049089	missense variant	c.871T>C	p.Cys291Arg
21	13	35081685	G	T	2	0.071	TRAPPC9	ENSCAFG00000001181	ENSCAFT00000001830	missense variant	c.941C>A	p.Ala314Asp
21	14	35750418	A	G	3	0.074	DNAH11	ENSCAFG00000002717	ENSCAFT00000004311	missense variant	c.11584A>G	p.Ile3862Val
21	20	16827066	G	T	3	0.091	CHL1	ENSCAFG00000006248	ENSCAFT00000010134	missense variant	c.1219C>A	p.Leu407Ile
21	23	23007385	A	G	2	0.077	ENSCAFG00000030688	ENSCAFG00000030688	ENSCAFT00000046585	missense variant	c.133A>G	p.Ser45Gly
21	26	16812776	G	A	3	0.159	HNF1	ENSCAFG00000010502	ENSCAFT00000016677	missense variant	c.341G>A	p.Arg114His
21	26	18258475	T	C	2	0.079	SELPLG	ENSCAFG00000011317	ENSCAFT00000047446	missense variant	c.692T>C	p.Val231Ala
21	27	35566205	C	A	2	0.062	ENSCAFG00000028587	ENSCAFG00000028587	ENSCAFT00000049629	5 prime UTR premature start codon gain variant	c.-6C>A	.
21	27	38107690	T	C	2	0.164	ATN1	ENSCAFG00000025195	ENSCAFT00000039049	missense variant	c.2411A>G	p.Glu804Gly
21	28	41141515	T	C	3	0.073	ENSCAFG00000031105	ENSCAFG00000031105	ENSCAFT00000046970	missense variant	c.49T>C	p.Phe17Leu
22	1	34835331	T	A	3	0.105	AIG1	ENSCAFG00000000303	ENSCAFT00000000463	missense variant&splice region variant	c.544T>A	p.Trp182Arg
22	1	34835332	G	T	3	0.106	AIG1	ENSCAFG00000000303	ENSCAFT00000000463	missense variant&splice region variant	c.545G>T	p.Trp182Leu
22	1	101405889	C	T	2	0.101	ZNF71	ENSCAFG00000032211	ENSCAFT00000045061	missense variant	c.1375G>A	p.Ala459Thr
22	2	67477015	G	T	3	0.216	ITFG1	ENSCAFG00000010234	ENSCAFT00000016252	missense variant	c.163G>T	p.Asp55Tyr
22	4	34817963	C	T	3	0.242	NPY4R	ENSCAFG00000016102	ENSCAFT00000025548	missense variant	c.658C>T	p.Leu220Phe
22	4	88219524	TGAA	T	2	0.175	ANKH	ENSCAFG00000014290	ENSCAFT00000022708	conservative inframe deletion	c.178 180delAAG	p.Lys60del
22	5	10650003	G	A	2	0.096	OR6M1	ENSCAFG00000011497	ENSCAFT00000018237	missense variant	c.371G>A	p.Arg124His
22	5	32563967	C	T	3	0.228	P53	ENSCAFG00000016714	ENSCAFT00000026465	missense variant	c.440G>A	p.Arg147His	p.Arg158	398
22	6	19269779	A	G	3	0.089	IL4R	ENSCAFG00000017447	ENSCAFT00000027653	missense variant	c.329T>C	p.Leu110Pro
22	7	1648501	C	T	3	0.248	TNNI1	ENSCAFG00000010784	ENSCAFT00000017160	splice region variant&intron variant	c.457-8G>A	.
22	7	40965135	G	A	3	0.146	ETV3	ENSCAFG00000016469	ENSCAFT00000026096	missense variant	c.1424G>A	p.Arg475Gln
22	8	37654170	C	T	3	0.141	KCNH5	ENSCAFG00000032548	ENSCAFT00000050126	missense variant	c.562G>A	p.Asp188Asn
22	9	21071109	C	T	3	0.098	HAP1	ENSCAFG00000015920	ENSCAFT00000025224	missense variant	c.1342C>T	p.Arg448Cys
22	9	48255704	G	A	3	0.178	PNPLA7	ENSCAFG00000019417	ENSCAFT00000030881	missense variant	c.2168G>A	p.Arg723Gln
22	9	49618273	T	C	3	0.235	ENSCAFG00000019749	ENSCAFG00000019749	ENSCAFT00000031406	missense variant&splice region variant	c.515A>G	p.Asp172Gly
22	16	15122533	C	T	3	0.156	SLC4A2	ENSCAFG00000004623	ENSCAFT00000007485	missense variant	c.2018C>T	p.Thr673Met
22	20	32037105	A	C	3	0.11	FAM3D	ENSCAFG00000007216	ENSCAFT00000043106	missense variant&splice region variant	c.461A>C	p.Lys154Thr
22	22	38784124	C	G	2	0.088	ENSCAFG00000005292	ENSCAFG00000005292	ENSCAFT00000008530	missense variant	c.328C>G	p.Pro110Ala
22	23	7319364	G	A	3	0	ITGA9	ENSCAFG00000004820	ENSCAFT00000049270	missense variant	c.376G>A	p.Gly126Ser
22	25	29780998	G	A	2	0.094	ENSCAFG00000008369	ENSCAFG00000008369	ENSCAFT00000013295	missense variant	c.926G>A	p.Arg309His
22	27	36864512	C	A	3	0.198	A2ML1	ENSCAFG00000013853	ENSCAFT00000021984	stop gained	c.1924G>T	p.Glu642*
22	27	42099648	T	G	2	0.076	DDX11	ENSCAFG00000015707	ENSCAFT00000024894	missense variant&splice region variant	c.2060T>G	p.Met687Arg
22	28	40623494	C	T	3	0.11	TTC40	ENSCAFG00000011158	ENSCAFT00000017743	missense variant	c.4162G>A	p.Glu1388Lys
22	32	2837038	A	G	3	0.152	FRAS1	ENSCAFG00000008752	ENSCAFT00000047713	missense variant	c.3694A>G	p.Arg1232Gly
22	37	24844123	A	C	2	0.076	CXCR2	ENSCAFG00000014612	ENSCAFT00000023199	missense variant	c.953A>C	p.Lys318Thr
23	1	97359861	C	T	2	0.261	SPIN1	ENSCAFG00000002208	ENSCAFT00000027725	missense variant	c.473G>A	p.Arg158His
23	1	101724766	C	T	3	0.276	GALP	ENSCAFG00000029589	ENSCAFT00000046168	missense variant&splice region variant	c.292G>A	p.Asp98Asn
23	1	107376902	A	G	3	0.173	NTF4	ENSCAFG00000003838	ENSCAFT00000006174	missense variant	c.548A>G	p.Asp183Gly
23	1	118767455	A	G	2	0.268	ENSCAFG00000030833	ENSCAFG00000030833	ENSCAFT00000046812	missense variant	c.1079T>C	p.Val360Ala
23	3	60887665	G	A	3	0.238	DOK7	ENSCAFG00000014622	ENSCAFT00000045517	missense variant	c.389C>T	p.Thr130Met
23	5	32562199	C	CA	2	0.936	P53	ENSCAFG00000016714	ENSCAFT00000026465	frameshift variant	c.979 980insT	p.Arg327fs	p.Arg337	240
23	8	68032852	G	A	3	0.159	HHIPL1	ENSCAFG00000017835	ENSCAFT00000028289	stop gained	c.59G>A	p.Trp20*
23	10	1591361	G	C	3	0.456	MARS	ENSCAFG00000000229	ENSCAFT00000000365	missense variant	c.727G>C	p.Gly243Arg
23	10	34660766	G	T	2	0.223	ENSCAFG00000001968	ENSCAFG00000001968	ENSCAFT00000003117	missense variant	c.158G>T	p.Arg53Leu
23	11	64087362	C	T	3	0.868	IKBKAP	ENSCAFG00000002818	ENSCAFT00000004523	splice donor variant&intron variant	c.552+1G>A	.
23	14	6587971	C	A	3	0.347	CPA5	ENSCAFG00000001486	ENSCAFT00000002316	missense variant	c.369G>T	p.Arg123Ser
23	14	21807417	T	C	2	0.13	ENSCAFG00000002184	ENSCAFG00000002184	ENSCAFT00000003437	missense variant	c.1070A>G	p.Glu357Gly
23	15	36358581	G	T	2	0.475	ENSCAFG00000006494	ENSCAFG00000006494	ENSCAFT00000010491	missense variant&splice region variant	c.1029G>T	p.Lys343Asn
23	17	90544	C	T	2	0.486	FAM110C	ENSCAFG00000025168	ENSCAFT00000039016	missense variant	c.350G>A	p.Gly117Asp
23	17	28941338	G	A	3	0.526	CRIM1	ENSCAFG00000005886	ENSCAFT00000009500	missense variant	c.557G>A	p.Arg186His
23	21	50575590	G	T	3	0.778	ENSCAFG00000010360	ENSCAFG00000010360	ENSCAFT00000045507	missense variant	c.319C>A	p.Pro107Thr
23	24	47240374	C	T	3	0.449	ENSCAFG00000013040	ENSCAFG00000013040	ENSCAFT00000020689	missense variant	c.1306C>T	p.Arg436Trp
23	25	46123714	G	A	3	0.849	SH3BP4	ENSCAFG00000012014	ENSCAFT00000019079	missense variant	c.881G>A	p.Arg294His
23	26	25050625	G	T	3	0.221	ENSCAFG00000031415	ENSCAFG00000031415	ENSCAFT00000046164	missense variant	c.226G>T	p.Gly76Trp
23	28	10836178	G	A	3	0.425	UBTD1	ENSCAFG00000009175	ENSCAFT00000014591	missense variant	c.481G>A	p.Glu161Lys
23	30	9691953	G	T	3	0.45	TTBK2	ENSCAFG00000011222	ENSCAFT00000017853	missense variant	c.1928C>A	p.Ala643Asp
23	31	24052790	A	G	3	0.364	USP16	ENSCAFG00000008633	ENSCAFT00000013702	missense variant	c.1400A>G	p.Asp467Gly
23	36	22291067	A	AT	2	0.258	TTN	ENSCAFG00000014025	ENSCAFT00000022319	frameshift variant	c.32320dupA	p.Ile10774fs
23	38	23719852	A	C	3	0.397	DISP1	ENSCAFG00000011358	ENSCAFT00000018051	missense variant	c.1064T>G	p.Ile355Ser
23	38	23910129	C	T	2	0.429	ENSCAFG00000024444	ENSCAFG00000024444	ENSCAFT00000037740	splice region variant&intron variant	c.108+7G>A	.
24	1	23913955	A	C	3	0.315	MADH4	ENSCAFG00000000164	ENSCAFT00000000266	missense variant	c.233T>G	p.Leu78Trp
24	1	35859244	G	A	3	0.234	UTRN	ENSCAFG00000000326	ENSCAFT00000044228	missense variant	c.1033G>A	p.Val345Ile
24	1	53007419	A	AT	2	0.31	HNRNPDL	ENSCAFG00000000776	ENSCAFT00000001210	frameshift variant	c.365dupA	p.Asn122fs
24	1	105461616	T	C	2	0.093	ENSCAFG00000002823	ENSCAFG00000002823	ENSCAFT00000004513	splice region variant&intron variant	c.302-6T>C	.
24	1	107817599	C	T	2	0.065	GRWD1	ENSCAFG00000004009	ENSCAFT00000006420	missense variant	c.524G>A	p.Arg175Gln
24	1	110277483	C	T	3	0.365	EXOC3L2	ENSCAFG00000004534	ENSCAFT00000007307	missense variant	c.1411C>T	p.Arg471Trp
24	1	113160563	GC	G	2	0.441	SHKBP1	ENSCAFG00000005141	ENSCAFT00000008290	frameshift variant	c.1074delG	p.Arg359fs
24	1	115248776	G	C	3	0.333	ZNF383	ENSCAFG00000030182	ENSCAFT00000042965	missense variant	c.779G>C	p.Gly260Ala
24	1	116832441	A	T	3	0.095	PRODH2	ENSCAFG00000006767	ENSCAFT00000010897	missense variant	c.472A>T	p.Asn158Tyr
24	2	80697587	C	T	3	0.184	ARHGEF10L	ENSCAFG00000015727	ENSCAFT00000024924	missense variant	c.2959G>A	p.Val987Ile
24	4	81310754	G	A	3	0.302	ENSCAFG00000017424	ENSCAFG00000017424	ENSCAFT00000027618	missense variant	c.29C>T	p.Ala10Val
24	5	24887659	A	G	2	0.149	ALKBH8	ENSCAFG00000014696	ENSCAFT00000023352	missense variant	c.1094A>G	p.Gln365Arg
24	5	32563028	C	G	3	0.765	P53	ENSCAFG00000016714	ENSCAFT00000026465	missense variant	c.815G>C	p.Arg272Pro	p.Arg282	964
24	5	43170467	C	T	3	0.38	SERBP1	ENSCAFG00000018538	ENSCAFT00000029427	5 prime UTR premature start codon gain variant	c.-209C>T	.
24	6	12218403	A	T	3	0.377	RNF216	ENSCAFG00000015990	ENSCAFT00000025386	missense variant	c.239A>T	p.Lys80Ile
24	8	63124690	CT	C	2	0.411	DDX24	ENSCAFG00000017624	ENSCAFT00000027950	frameshift variant	c.1314delA	p.Gly439fs
24	8	69955663	T	C	3	0.278	PPP2R5C	ENSCAFG00000017948	ENSCAFT00000028497	splice region variant&intron variant	c.1398-6T>C	.
24	10	60889267	A	C	3	0.368	PAPOLG	ENSCAFG00000002975	ENSCAFT00000044895	splice region variant&intron variant	c.492+3A>C	.
24	11	8561489	T	C	3	0.361	DMXL1	ENSCAFG00000000167	ENSCAFT00000000273	missense variant	c.9062T>C	p.Leu3021Ser
24	15	42470690	C	T	3	0.592	HSP90B1	ENSCAFG00000007427	ENSCAFT00000011910	missense variant	c.1946C>T	p.Ala649Val
24	15	63624526	C	T	3	0.45	ENSCAFG00000008996	ENSCAFG00000008996	ENSCAFT00000014279	missense variant&splice region variant	c.209C>T	p.Thr70Ile
24	17	805195	G	C	3	0.354	TPO	ENSCAFG00000003217	ENSCAFT00000005172	missense variant	c.2453G>C	p.Gly818Ala
24	17	61134927	A	C	2	0.104	RPTN	ENSCAFG00000012978	ENSCAFT00000020605	missense variant	c.1055T>G	p.Ile352Arg
24	18	37358391	G	A	2	0.163	ENSCAFG00000028487	ENSCAFG00000028487	ENSCAFT00000039369	missense variant	c.298G>A	p.Val100Ile
24	18	40828617	C	A	3	0.547	OR4C6	ENSCAFG00000008217	ENSCAFT00000013050	missense variant	c.73C>A	p.Leu25Ile
24	18	51424724	G	A	2	0.205	ENSCAFG00000032485	ENSCAFG00000032485	ENSCAFT00000046317	missense variant	c.829G>A	p.Gly277Arg
24	18	52929151	C	T	3	0.527	FLRT1	ENSCAFG00000014724	ENSCAFT00000023385	missense variant	c.446G>A	p.Arg149His
24	20	41710750	C	CA	2	0.598	SETD2	ENSCAFG00000013392	ENSCAFT00000021260	frameshift variant	c.1046dupA	p.Ser350fs	p.Ser354	0
24	21	39467202	G	A	3	0.128	PLEKHA7	ENSCAFG00000008664	ENSCAFT00000013753	missense variant	c.1667C>T	p.Ala556Val
24	23	1980193	C	A	3	0.376	TCAIM	ENSCAFG00000004423	ENSCAFT00000007123	splice donor variant&intron variant	c.575+1G>T	.
24	24	12647987	T	C	3	0	PAK7	ENSCAFG00000005685	ENSCAFT00000009167	missense variant	c.1537T>C	p.Tyr513His
24	28	27745283	G	A	3	0.626	SLC18A2	ENSCAFG00000011950	ENSCAFT00000018998	missense variant	c.731G>A	p.Ser244Asn
24	32	22043301	G	T	3	0.337	ENSCAFG00000010622	ENSCAFG00000010622	ENSCAFT00000016890	missense variant	c.122C>A	p.Ala41Asp
24	33	27700657	C	T	3	0.28	KALRN	ENSCAFG00000012281	ENSCAFT00000019632	missense variant	c.6509C>T	p.Ala2170Val
24	34	17075540	A	G	3	0.129	AP2M1	ENSCAFG00000012257	ENSCAFT00000019532	missense variant	c.155A>G	p.Asn52Ser
24	34	19016146	C	T	3	0.37	ENSCAFG00000032221	ENSCAFG00000032221	ENSCAFT00000046514	missense variant	c.608C>T	p.Ala203Val
24	35	23677395	C	T	3	0.226	HIST1H2AA	ENSCAFG00000024315	ENSCAFT00000037556	missense variant	c.319G>A	p.Gly107Ser
24	36	29459509	A	T	3	0.246	TFPI	ENSCAFG00000014752	ENSCAFT00000023418	splice region variant&intron variant	c.1085-8T>A	.
24	37	16515475	C	T	3	0.479	IDH1	ENSCAFG00000013617	ENSCAFT00000021588	missense variant	c.898G>A	p.Gly300Ser
24	37	20516402	C	T	3	0.323	IKZF2	ENSCAFG00000014224	ENSCAFT00000022613	missense variant	c.1418G>A	p.Cys473Tyr
24	X	66639362	A	C	3	0.302	CHM	ENSCAFG00000017406	ENSCAFT00000027591	missense variant	c.1892T>G	p.Leu631Arg
E1	1	106408273	T	A	3	0.084	MYH14	ENSCAFG00000003156	ENSCAFT00000005236	missense variant	c.2984A>T	p.Glu995Val
E1	5	51151989	G	C	3	0.385	OMA1	ENSCAFG00000018911	ENSCAFT00000030019	splice donor variant&intron variant	c.500+1G>C	.
E1	5	82832141	C	T	3	0.062	CDH5	ENSCAFG00000020413	ENSCAFT00000032513	missense variant	c.2183G>A	p.Arg728His
E1	7	68103582	T	A	3	0.076	ENSCAFG00000018373	ENSCAFG00000018373	ENSCAFT00000029186	missense variant	c.674A>T	p.Lys225Met
E1	8	72910386	G	A	2	0.032	ENSCAFG00000030258	ENSCAFG00000030258	ENSCAFT00000045554	missense variant	c.389C>T	p.Pro130Leu
E1	19	17913551	C	T	3	0.066	KIAA1109	ENSCAFG00000004022	ENSCAFT00000006460	missense variant	c.7612G>A	p.Ala2538Thr
E1	24	47101411	G	C	2	0.062	EEF1A2	ENSCAFG00000028878	ENSCAFT00000048618	missense variant	c.387C>G	p.Asp129Glu
E1	28	22110685	T	A	2	0.048	RBM20	ENSCAFG00000010785	ENSCAFT00000017780	missense variant	c.955T>A	p.Trp319Arg
E1	29	17608278	C	T	3	0.732	PREX2	ENSCAFG00000007620	ENSCAFT00000012231	splice region variant&intron variant	c.2368+4C>T	.
E1	31	25089815	T	C	3	0.059	CLDN8	ENSCAFG00000008822	ENSCAFT00000014017	missense variant	c.574A>G	p.Ser192Gly
E2	1	66163255	C	T	3	0.247	ENSCAFG00000001071	ENSCAFG00000001071	ENSCAFT00000001637	missense variant	c.2320G>A	p.Glu774Lys
E2	3	24171392	C	A	3	0.082	VCAN	ENSCAFG00000008582	ENSCAFT00000013618	missense variant	c.4332G>T	p.Gln1444His
E2	3	36314216	A	G	3	0.197	NDN	ENSCAFG00000010134	ENSCAFT00000016090	missense variant	c.113A>G	p.Gln38Arg
E2	5	32563797	C	A	3	0.649	P53	ENSCAFG00000016714	ENSCAFT00000026465	splice acceptor variant&intron variant	c.530-1G>T	-	-	-
E2	7	5490118	A	T	3	0.282	CRB1	ENSCAFG00000011365	ENSCAFT00000039475	missense variant	c.119T>A	p.Phe40Tyr
E2	7	56853829	G	C	3	0.237	ENSCAFG00000017999	ENSCAFG00000017999	ENSCAFT00000028585	missense variant	c.73G>C	p.Glu25Gln
E2	8	19585876	C	T	3	0.068	LRFN5	ENSCAFG00000013943	ENSCAFT00000038128	missense variant	c.757C>T	p.Arg253Cys
E2	8	62162016	C	A	3	0.132	CCDC88C	ENSCAFG00000017561	ENSCAFT00000048191	missense variant	c.2107G>T	p.Asp703Tyr
E2	9	27403074	T	G	3	0.605	CA10	ENSCAFG00000030895	ENSCAFT00000044667	splice region variant&intron variant	c.634+4A>C	.
E2	10	27609584	A	C	3	0.235	NCF4	ENSCAFG00000001522	ENSCAFT00000002373	stop gained	c.114T>G	p.Tyr38*
E2	10	34976795	T	G	2	0.084	CCDC138	ENSCAFG00000001978	ENSCAFT00000003134	missense variant	c.1885A>C	p.Met629Leu
E2	12	42274385	T	G	3	0.101	FAM46A	ENSCAFG00000031894	ENSCAFT00000044046	missense variant	c.968A>C	p.Gln323Pro
E2	13	44944324	C	T	3	0.37	LRRC66	ENSCAFG00000024651	ENSCAFT00000038023	missense variant	c.2344G>A	p.Glu782Lys
E2	13	60097860	C	T	3	0.071	GRSF1	ENSCAFG00000002922	ENSCAFT00000004672	missense variant	c.190G>A	p.Glu64Lys
E2	14	2527066	G	C	3	0.102	ENSCAFG00000030236	ENSCAFG00000030236	ENSCAFT00000039095	missense variant	c.18G>C	p.Trp6Cys
E2	14	2527143	G	T	3	0.111	ENSCAFG00000030236	ENSCAFG00000030236	ENSCAFT00000039095	missense variant	c.95G>T	p.Cys32Phe
E2	14	13359949	G	C	3	0.129	DMTF1	ENSCAFG00000001819	ENSCAFT00000002866	missense variant	c.509G>C	p.Arg170Pro
E2	14	15246000	G	A	3	0.323	ZNF804B	ENSCAFG00000001862	ENSCAFT00000002945	missense variant	c.2878G>A	p.Gly960Ser
E2	16	7003676	A	G	3	0.5	PRSS58	ENSCAFG00000003823	ENSCAFT00000006145	missense variant	c.302A>G	p.Asp101Gly
E2	16	17948272	A	G	3	0.391	DPP6	ENSCAFG00000005036	ENSCAFT00000008117	missense variant	c.725A>G	p.His242Arg
E2	16	45179573	TA	T	2	0.185	CCDC110	ENSCAFG00000007552	ENSCAFT00000012096	frameshift variant	c.2208delA	p.Lys736fs
E2	18	39241410	C	T	3	0.367	OR9G4	ENSCAFG00000008001	ENSCAFT00000012764	missense variant	c.401C>T	p.Ala134Val
E2	19	15327034	C	G	3	0.121	FAT4	ENSCAFG00000003962	ENSCAFT00000006363	missense variant	c.5012G>C	p.Arg1671Pro
E2	20	53572181	G	A	3	0.093	C3	ENSCAFG00000018625	ENSCAFT00000029568	missense variant	c.1543G>A	p.Val515Ile
E2	20	57637880	C	T	3	0.075	SBNO2	ENSCAFG00000019543	ENSCAFT00000031066	missense variant	c.3233C>T	p.Ser1078Phe
E2	24	21599469	G	A	3	0.219	PLAGL2	ENSCAFG00000031042	ENSCAFT00000049428	stop gained	c.607C>T	p.Arg203*
E2	27	19962224	T	A	3	0.147	KLHL42	ENSCAFG00000010957	ENSCAFT00000017435	missense variant	c.385A>T	p.Asn129Tyr
E2	27	36455677	A	C	3	0.247	ENSCAFG00000013748	ENSCAFG00000013748	ENSCAFT00000021819	missense variant	c.4262A>C	p.Asn1421Thr
E2	30	15246661	T	C	3	0.069	SECISBP2L	ENSCAFG00000014822	ENSCAFT00000048587	missense variant	c.1339A>G	p.Ser447Gly
E2	31	11505876	T	A	3	0.158	SAMSN1	ENSCAFG00000031013	ENSCAFT00000046563	missense variant	c.317A>T	p.Asn106Ile
E2	32	11718269	C	T	3	0.155	HERC6	ENSCAFG00000009781	ENSCAFT00000015531	missense variant	c.1240C>T	p.Pro414Ser
E2	32	12341897	C	A	3	0.065	TIGD2	ENSCAFG00000009844	ENSCAFT00000015636	missense variant	c.673C>A	p.Leu225Ile
E2	36	22309315	C	A	3	0.48	TTN	ENSCAFG00000014025	ENSCAFT00000022319	missense variant	c.29610G>T	p.Met9870Ile
E2	36	28251135	A	C	3	0.409	FSIP2	ENSCAFG00000014480	ENSCAFT00000045208	missense variant	c.16540A>C	p.Thr5514Pro
E2	X	77446973	G	T	3	0.791	SLC25A53	ENSCAFG00000017817	ENSCAFT00000028267	stop gained	c.228C>A	p.Tyr76*
E3	1	46371163	C	G	2	0.22	ARID1B	ENSCAFG00000000608	ENSCAFT00000000940	missense variant	c.370C>G	p.Gln124Glu
E3	1	107795525	C	T	3	0.1	ENSCAFG00000003993	ENSCAFG00000003993	ENSCAFT00000006404	missense variant	c.1249G>A	p.Val417Met
E3	3	52367979	C	A	3	0.168	POLG	ENSCAFG00000011760	ENSCAFT00000018896	splice region variant&intron variant	c.1244+6G>T	.	.	.
E3	7	26404507	C	T	2	0.235	SUCO	ENSCAFG00000014685	ENSCAFT00000023323	missense variant	c.1877G>A	p.Gly626Glu
E3	7	45107582	A	G	3	0.171	HAUS1	ENSCAFG00000017640	ENSCAFT00000044021	splice donor variant&intron variant	c.512+2T>C	.
E3	9	35857229	G	C	2	0.3345	PPM1D	ENSCAFG00000017757	ENSCAFT00000028162	stop gained	c.1484C>G	p.Ser495*
E3	12	10369069	G	A	2	0.272	TFEB	ENSCAFG00000001599	ENSCAFT00000002508	stop gained	c.958C>T	p.Arg320*
E3	13	60050559	T	A	2	0.119	RUFY3	ENSCAFG00000002918	ENSCAFT00000004667	missense variant	c.437T>A	p.Ile146Lys
E3	13	60050561	A	G	2	0.116	RUFY3	ENSCAFG00000002918	ENSCAFT00000004667	missense variant	c.439A>G	p.Thr147Ala
E3	15	35778026	T	C	3	0.194	HAL	ENSCAFG00000006412	ENSCAFT00000010385	missense variant	c.1343A>G	p.Tyr448Cys
E3	16	26031042	C	T	2	0.14	ENSCAFG00000005828	ENSCAFG00000005828	ENSCAFT00000009398	missense variant	c.65C>T	p.Thr22Met
E3	17	18600956	T	G	3	0.282	ENSCAFG00000030215	ENSCAFG00000030215	ENSCAFT00000045672	splice region variant&intron variant	c.794+8T>G	.
E3	21	31360393	C	T	2	0.092	ENSCAFG00000032065	ENSCAFG00000032065	ENSCAFT00000048923	missense variant	c.712C>T	p.Arg238Cys
E3	24	47016607	C	A	2	0.06	COL20A1	ENSCAFG00000012848	ENSCAFT00000020396	missense variant&splice region variant	c.3593C>A	p.Ser1198Tyr
E3	25	11746721	C	T	3	0.142	PDX1	ENSCAFG00000006746	ENSCAFT00000010866	missense variant	c.67G>A	p.Gly23Ser
E3	30	10380582	C	A	3	0.237	MAP1A	ENSCAFG00000032191	ENSCAFT00000044487	missense variant	c.7943C>A	p.Ala2648Glu
E3	32	30711014	A	C	3	0.232	PITX2	ENSCAFG00000011628	ENSCAFT00000018452	missense variant	c.814T>G	p.Tyr272Asp
E3	33	29075830	C	T	3	0.252	MUC4	ENSCAFG00000012865	ENSCAFT00000020446	missense variant	c.4351G>A	p.Ala1451Thr
E3	36	22155134	A	G	3	0.238	TTN	ENSCAFG00000014025	ENSCAFT00000022319	missense variant	c.100112T>C	p.Val33371Ala
E3	37	25571944	C	T	3	0.131	CCDC108	ENSCAFG00000015006	ENSCAFT00000023817	splice acceptor variant&intron variant	c.4711-1G>A	.
E5	1	20656172	C	T	3	0.243	CCDC68	ENSCAFG00000000144	ENSCAFT00000000233	splice region variant&intron variant	c.-14-4C>T	.
E5	4	2730805	A	T	3	0.448	RYR2	ENSCAFG00000010034	ENSCAFT00000015962	splice region variant&intron variant	c.1248-5T>A	.
E5	4	22917854	A	AC	2	0.3995	DDIT4	ENSCAFG00000032469	ENSCAFT00000045434	frameshift variant	c.510dupC	p.Phe171fs
E5	5	32563952	T	C	3	0.911	P53	ENSCAFG00000016714	ENSCAFT00000026465	missense variant	c.455A>G	p.Tyr152Cys	p.Tyr163	334
E5	8	48149670	ACTCT	A	2	0.423	MLH3	ENSCAFG00000017012	ENSCAFT00000026947	frameshift variant	c.2804_2807delAGAG	p.Glu935fs
E5	12	32587726	T	C	3	0.074	COL19A1	ENSCAFG00000002562	ENSCAFT00000004046	splice region variant&intron variant	c.1135-8T>C	.
E5	18	52855319	C	T	2	0.185	STIP1	ENSCAFG00000014672	ENSCAFT00000023336	missense variant	c.1453G>A	p.Glu485Lys
E5	20	57375369	C	T	3	0.215	PCSK4	ENSCAFG00000019516	ENSCAFT00000031021	splice region variant&intron variant	c.1826-5C>T	.
E5	21	28316787	G	C	3	0.129	OR51M1	ENSCAFG00000024004	ENSCAFT00000037184	missense variant	c.709G>C	p.Val237Leu
E5	23	1673529	G	A	3	0.488	NINL	ENSCAFG00000004400	ENSCAFT00000007092	missense variant	c.32C>T	p.Ser11Leu
E5	23	27493056	T	C	3	0.421	ENSCAFG00000024259	ENSCAFG00000024259	ENSCAFT00000022190	splice region variant&intron variant	c.4795-7T>C	.
E5	23	33290992	T	TA	2	0.411	SLC35G2	ENSCAFG00000007441	ENSCAFT00000011927	frameshift variant	c.39dupA	p.Arg14fs
E5	28	3955965	C	T	3	0.5	RET	ENSCAFG00000007076	ENSCAFT00000011340	missense variant	c.2614G>A	p.Ala872Thr
E5	28	40692358	C	T	3	0.473	ENSCAFG00000031153	ENSCAFG00000031153	ENSCAFT00000048559	splice acceptor variant&intron variant	c.417-2C>T	.
E6	2	71424064	T	G	3	0.056	SRSF4	ENSCAFG00000011669	ENSCAFT00000018513	missense variant	c.116T>G	p.Leu39Arg
E6	5	14276534	C	T	3	0.095	PRR1	ENSCAFG00000012012	ENSCAFT00000019073	missense variant	c.304C>T	p.Pro102Ser
E6	8	68044181	G	A	2	0.182	HHIPL1	ENSCAFG00000017835	ENSCAFT00000028289	missense variant	c.790G>A	p.Ala264Thr
E6	10	1171890	C	G	2	0.297	MYO1A	ENSCAFG00000000156	ENSCAFT00000000253	missense variant	c.3093G>C	p.Lys1031Asn
E6	20	49386429	C	T	2	0.315	BEST2	ENSCAFG00000017200	ENSCAFT00000027237	missense variant	c.817G>A	p.Val273Met
E6	21	23393124	T	A	3	0.254	SLCO2B1	ENSCAFG00000005437	ENSCAFT00000008744	splice region variant&intron variant	c.16+3A>T	.
E6	21	40182012	C	G	3	0.2695	OTOG	ENSCAFG00000009037	ENSCAFT00000014398	missense variant	c.7819C>G	p.Gln2607Glu
E6	31	8564438	G	A	2	0.298	ROBO1	ENSCAFG00000007903	ENSCAFT00000012668	missense variant	c.3664G>A	p.Ala1222Thr
E6	36	20974506	T	G	2	0.263	ENSCAFG00000030684	ENSCAFG00000030684	ENSCAFT00000045371	missense variant	c.579A>C	p.Gln193His
E6	36	28234549	C	G	2	0.2505	FSIP2	ENSCAFG00000014480	ENSCAFT00000045208	missense variant	c.1659C>G	p.Ile553Met
E6	37	17804625	G	A	3	0.314	UNC80	ENSCAFG00000013772	ENSCAFT00000021888	missense variant	c.6189G>A	p.Met2063Ile
E6	X	65802535	T	C	3	0.143	ENSCAFG00000017381	ENSCAFG00000017381	ENSCAFT00000027537	missense variant	c.1634T>C	p.Ile545Thr
E8	1	26974225	C	T	2	0.127	SLC2A12	ENSCAFG00000000212	ENSCAFT00000000338	missense variant	c.1178G>A	p.Gly393Glu
E8	1	48561938	C	A	2	0.066	FNDC1	ENSCAFG00000000667	ENSCAFT00000043020	missense variant	c.1856C>A	p.Ala619Asp
E8	1	107066866	G	C	2	0.061	GFY	ENSCAFG00000031563	ENSCAFT00000044442	missense variant	c.184C>G	p.Pro62Ala
E8	2	42151103	G	A	3	0.16	SCGB3A2	ENSCAFG00000006652	ENSCAFT00000010719	missense variant	c.169G>A	p.Gly57Ser
E8	2	55245919	G	A	2	0.097	MAP1B	ENSCAFG00000007950	ENSCAFT00000012709	missense variant	c.3989G>A	p.Arg1330Gln
E8	2	74557177	A	T	2	0.052	ENSCAFG00000030331	ENSCAFG00000030331	ENSCAFT00000020474	missense variant	c.170T>A	p.Ile57Lys
E8	3	7698679	G	A	2	0.124	NUDT12	ENSCAFG00000007473	ENSCAFT00000047431	missense variant	c.688G>A	p.Val230Ile
E8	3	24170326	T	C	2	0.054	VCAN	ENSCAFG00000008582	ENSCAFT00000013618	missense variant	c.5398A>G	p.Ser1800Gly
E8	3	27231579	A	G	3	0.094	CMYA5	ENSCAFG00000009031	ENSCAFT00000014358	missense variant	c.4136T>C	p.Met1379Thr
E8	3	32964228	C	T	2	0.08	GABRG3	ENSCAFG00000009921	ENSCAFT00000015775	missense variant	c.728G>A	p.Arg243His
E8	3	52664067	G	A	2	0.082	PLIN1	ENSCAFG00000011986	ENSCAFT00000019033	missense variant&splice region variant	c.601C>T	p.Pro201Ser
E8	3	60159309	C	T	2	0.069	ACOX3	ENSCAFG00000014554	ENSCAFT00000023112	missense variant	c.1846G>A	p.Glu616Lys
E8	3	60227010	A	G	3	0.125	TRMT44	ENSCAFG00000014566	ENSCAFT00000023126	missense variant	c.1343A>G	p.His448Arg
E8	4	4501246	A	C	3	0.169	TBCE	ENSCAFG00000011291	ENSCAFT00000017948	missense variant	c.640T>G	p.Cys214Gly
E8	4	10415866	T	C	2	0.106	ENSCAFG00000012252	ENSCAFG00000012252	ENSCAFT00000019464	splice region variant&intron variant	c.390+8T>C	.
E8	4	58484218	C	T	2	0.06	MYOZ3	ENSCAFG00000018088	ENSCAFT00000046470	missense variant	c.485G>A	p.Arg162His
E8	4	68467012	T	C	3	0.101	C7	ENSCAFG00000018608	ENSCAFT00000029541	missense variant	c.1562A>G	p.His521Arg
E8	5	10570572	G	A	2	0.12	TMEM225	ENSCAFG00000029049	ENSCAFT00000045832	missense variant	c.515C>T	p.Thr172Ile
E8	5	29668154	C	T	2	0.07	ANGPTL5	ENSCAFG00000023699	ENSCAFT00000046257	splice region variant&intron variant	c.345+4C>T	.
E8	5	32563697	T	C	3	0.672	P53	ENSCAFG00000016714	ENSCAFT00000026465	missense variant	c.629A>G	p.Tyr210Cys	p.Tyr220	629
E8	5	40530412	C	T	3	0.082	ALDH3A2	ENSCAFG00000018166	ENSCAFT00000028862	missense variant	c.1027G>A	p.Glu343Lys
E8	5	49984177	G	A	2	0.09	CYP2J2	ENSCAFG00000018871	ENSCAFT00000029950	missense variant	c.1364G>A	p.Arg455Lys
E8	5	50285186	G	A	2	0.088	FGGY	ENSCAFG00000018884	ENSCAFT00000029982	splice region variant&intron variant	c.906+8C>T	.
E8	5	56297865	T	C	2	0.081	C1orf159	ENSCAFG00000019333	ENSCAFT00000035479	splice region variant&intron variant	c.780-8A>G	.
E8	5	62419718	C	T	3	0.07	SLC2A5	ENSCAFG00000019714	ENSCAFT00000031351	missense variant	c.967G>A	p.Ala323Thr
E8	5	64687778	G	A	3	0.085	MVD	ENSCAFG00000019878	ENSCAFT00000031632	missense variant	c.428G>A	p.Gly143Glu
E8	6	18450740	C	T	2	0.068	SPNS1	ENSCAFG00000017313	ENSCAFT00000027437	splice region variant&intron variant	c.341-4C>T	.
E8	6	21078223	G	C	2	0.064	ENSCAFG00000030295	ENSCAFG00000030295	ENSCAFT00000045914	missense variant	c.268C>G	p.Gln90Glu
E8	6	28197520	A	G	2	0.085	KIAA0430	ENSCAFG00000018732	ENSCAFT00000029741	missense variant	c.436A>G	p.Ile146Val
E8	6	33510473	G	C	2	0.073	ENSCAFG00000031272	ENSCAFG00000031272	ENSCAFT00000047544	missense variant	c.542C>G	p.Pro181Arg
E8	6	55020342	G	A	2	0.118	ARHGAP29	ENSCAFG00000020116	ENSCAFT00000032016	missense variant	c.2686G>A	p.Val896Ile
E8	7	749743	C	G	3	0.2925	LGR6	ENSCAFG00000010521	ENSCAFT00000016729	missense variant	c.727G>C	p.Glu243Gln
E8	7	5316757	T	A	3	0.104	CRB1	ENSCAFG00000011365	ENSCAFT00000018057	missense variant	c.2943A>T	p.Leu981Phe
E8	7	5640791	T	C	2	0.083	ASPM	ENSCAFG00000011403	ENSCAFT00000018114	missense variant	c.6709T>C	p.Cys2237Arg
E8	7	13654840	A	G	2	0.085	CEP350	ENSCAFG00000012684	ENSCAFT00000020139	missense variant	c.7912A>G	p.Thr2638Ala
E8	8	44111095	T	G	3	0.125	ENSCAFG00000016654	ENSCAFG00000016654	ENSCAFT00000026377	missense variant	c.881A>C	p.Tyr294Ser
E8	8	44121945	A	T	3	0.106	ENSCAFG00000016658	ENSCAFG00000016658	ENSCAFT00000036152	missense variant	c.2122T>A	p.Leu708Ile
E8	8	49131419	A	G	2	0.147	GPATCH2L	ENSCAFG00000017128	ENSCAFT00000027130	missense variant	c.1102A>G	p.Ile368Val
E8	8	62711904	G	T	3	0.314	UNC79	ENSCAFG00000017606	ENSCAFT00000043881	missense variant	c.2086G>T	p.Asp696Tyr
E8	9	15722375	C	T	2	0.133	ABCA5	ENSCAFG00000010810	ENSCAFT00000017260	missense variant	c.3617G>A	p.Arg1206Lys
E8	9	19201797	G	A	3	0.1	ATXN7L3	ENSCAFG00000014269	ENSCAFT00000022682	missense variant&splice region variant	c.796G>A	p.Val266Ile
E8	9	21325190	T	C	2	0.072	ENSCAFG00000015956	ENSCAFG00000015956	ENSCAFT00000025284	missense variant	c.1316T>C	p.Leu439Pro
E8	9	40786853	A	G	2	0.109	ENSCAFG00000031354	ENSCAFG00000031354	ENSCAFT00000047688	missense variant	c.134T>C	p.Leu45Ser
E8	9	47566479	C	A	3	0.108	ITGAE	ENSCAFG00000019367	ENSCAFT00000030778	missense variant&splice region variant	c.690G>T	p.Gln230His
E8	9	48475649	C	A	3	0.081	SSNA1	ENSCAFG00000019481	ENSCAFT00000030974	missense variant	c.4G>T	p.Ala2Ser
E8	9	49772182	C	G	2	0.061	SURF6	ENSCAFG00000019758	ENSCAFT00000031417	missense variant	c.304G>C	p.Val102Leu
E8	9	60034202	A	G	3	0.076	ENSCAFG00000020257	ENSCAFG00000020257	ENSCAFT00000032266	missense variant	c.368T>C	p.Ile123Thr
E8	10	35575990	A	C	2	0.082	SULT1C2	ENSCAFG00000002041	ENSCAFT00000003258	splice region variant&intron variant	c.269-5T>G	.
E8	10	41515073	A	G	2	0.061	RFX8	ENSCAFG00000002190	ENSCAFT00000003441	missense variant	c.1373A>G	p.Gln458Arg
E8	10	61825065	T	A	3	0.2485	FAM161A	ENSCAFG00000003079	ENSCAFT00000037539	missense variant	c.1058A>T	p.Asn353Ile
E8	11	53805092	G	A	2	0.105	POLR1E	ENSCAFG00000002377	ENSCAFT00000049125	missense variant	c.1048G>A	p.Val350Ile
E8	11	74086482	T	C	2	0.143	CNTRL	ENSCAFG00000003608	ENSCAFT00000005822	missense variant	c.29T>C	p.Leu10Ser
E8	12	1498975	G	C	2	0.076	TNXB	ENSCAFG00000000751	ENSCAFT00000046665	missense variant	c.2161C>G	p.Arg721Gly
E8	12	2090902	A	G	3	0.154	BTNL2	ENSCAFG00000000797	ENSCAFT00000001247	splice region variant&intron variant	c.1456+7T>C	.
E8	12	2164457	G	A	3	0.172	DLA-DRB1	ENSCAFG00000000806	ENSCAFT00000001264	missense variant	c.106C>T	p.Pro36Ser
E8	12	10472123	G	A	2	0.05	PRICKLE4	ENSCAFG00000001604	ENSCAFT00000002517	missense variant	c.632G>A	p.Gly211Glu
E8	12	14856073	C	T	3	0.149	TDRD6	ENSCAFG00000002036	ENSCAFT00000048403	missense variant	c.6191C>T	p.Ala2064Val
E8	12	23846634	C	T	3	0.107	DST	ENSCAFG00000002413	ENSCAFT00000043203	missense variant	c.10573G>A	p.Val3525Met
E8	12	23848815	C	T	2	0.061	DST	ENSCAFG00000002413	ENSCAFT00000043203	missense variant	c.8392G>A	p.Gly2798Ser
E8	12	23875348	T	C	3	0.096	DST	ENSCAFG00000002413	ENSCAFT00000043203	missense variant	c.3226A>G	p.Thr1076Ala
E8	12	36801699	C	T	3	0.171	COL12A1	ENSCAFG00000002702	ENSCAFT00000049283	missense variant	c.2869G>A	p.Ala957Thr
E8	13	4553191	T	C	2	0.079	ATP6V1C1	ENSCAFG00000000649	ENSCAFT00000001002	splice region variant	c.*9T>C	.
E8	13	17654935	T	C	3	0.099	SAMD12	ENSCAFG00000000833	ENSCAFT00000001303	splice region variant&intron variant	c.502-5A>G	.
E8	13	18164895	T	C	2	0.061	TNFRSF11B	ENSCAFG00000000834	ENSCAFT00000001305	missense variant	c.170A>G	p.Lys57Arg
E8	13	21521798	A	G	3	0.083	TBC1D31	ENSCAFG00000000986	ENSCAFT00000001523	missense variant	c.2678A>G	p.His893Arg
E8	13	29370927	T	C	2	0.084	TG	ENSCAFG00000001128	ENSCAFT00000001727	missense variant	c.2597T>C	p.Leu866Pro
E8	14	35631505	A	G	2	0.057	DNAH11	ENSCAFG00000002717	ENSCAFT00000004311	missense variant	c.8141A>G	p.His2714Arg
E8	14	38233457	G	A	2	0.111	DFNA5	ENSCAFG00000002825	ENSCAFT00000004515	missense variant	c.944C>T	p.Ala315Val
E8	15	12644970	A	G	2	0.079	SLC5A9	ENSCAFG00000003982	ENSCAFT00000006433	splice region variant&intron variant	c.1034-8T>C	.
E8	15	17664130	G	T	3	0.3665	TTC5	ENSCAFG00000005383	ENSCAFT00000008661	missense variant	c.415C>A	p.Gln139Lys
E8	15	40364532	C	G	3	0.095	UTP20	ENSCAFG00000006964	ENSCAFT00000011187	missense variant	c.5241C>G	p.Asp1747Glu
E8	15	63661864	C	T	3	0.092	DDX60	ENSCAFG00000009003	ENSCAFT00000014321	missense variant	c.4856G>A	p.Arg1619Gln
E8	16	1115557	G	A	3	0	ADCY1	ENSCAFG00000012249	ENSCAFT00000019469	missense variant	c.1462C>T	p.Arg488Trp
E8	16	14594713	T	C	2	0.084	SSPO	ENSCAFG00000004506	ENSCAFT00000007296	missense variant	c.14215T>C	p.Ser4739Pro
E8	16	22155376	G	A	2	0.19	SH2D4A	ENSCAFG00000005330	ENSCAFT00000008579	splice region variant&intron variant	c.182-8G>A	.
E8	16	26710209	T	C	2	0.123	TACC1	ENSCAFG00000005876	ENSCAFT00000009478	missense variant	c.874A>G	p.Thr292Ala
E8	16	31167703	G	A	2	0.135	TTI2	ENSCAFG00000006302	ENSCAFT00000010214	missense variant	c.1481G>A	p.Arg494Gln
E8	17	9945846	C	A	2	0.134	ENSCAFG00000003635	ENSCAFG00000003635	ENSCAFT00000005850	splice region variant&synonymous variant	c.453C>A	p.Ala151Ala
E8	17	18283464	G	A	2	0.064	ATAD2B	ENSCAFG00000003926	ENSCAFT00000006311	missense variant	c.3530C>T	p.Thr1177Met
E8	17	24419147	C	T	2	0.063	CAPN13	ENSCAFG00000005318	ENSCAFT00000008568	missense variant	c.803G>A	p.Arg268His
E8	17	35133784	G	T	3	0.2	NPHP1	ENSCAFG00000007057	ENSCAFT00000011313	splice region variant&intron variant	c.70-7C>A	.
E8	17	49247204	A	G	2	0.138	DUSP11	ENSCAFG00000008797	ENSCAFT00000013972	splice region variant&intron variant	c.177+8A>G	.
E8	17	54459262	A	G	3	0.121	TTF2	ENSCAFG00000009845	ENSCAFT00000015640	missense variant	c.617A>G	p.His206Arg
E8	17	61543301	T	C	3	0.065	C1orf68	ENSCAFG00000030778	ENSCAFT00000046718	missense variant	c.278T>C	p.Val93Ala
E8	18	14101444	C	G	3	0.099	ENSCAFG00000003985	ENSCAFG00000003985	ENSCAFT00000006388	missense variant	c.210C>G	p.Asn70Lys
E8	18	37995246	T	C	3	0.476	OR5B2	ENSCAFG00000032726	ENSCAFT00000042844	missense variant	c.923T>C	p.Phe308Ser
E8	18	42206903	G	A	2	0.066	RAPSN	ENSCAFG00000008690	ENSCAFT00000013802	splice region variant&intron variant	c.532-4G>A	.
E8	18	42654317	G	A	3	0.253	LRP4	ENSCAFG00000008977	ENSCAFT00000047302	missense variant	c.4940G>A	p.Gly1647Glu
E8	18	50760942	C	T	3	0.071	CCDC87	ENSCAFG00000012426	ENSCAFT00000019715	missense variant	c.1507C>T	p.Arg503Cys
E8	18	54280787	C	T	3	0.101	ENSCAFG00000032725	ENSCAFG00000032725	ENSCAFT00000048705	missense variant	c.94G>A	p.Ala32Thr
E8	19	43150418	T	G	3	0.236	LRP1B	ENSCAFG00000005403	ENSCAFT00000008738	missense variant	c.4948A>C	p.Asn1650His
E8	20	6071701	C	T	3	0.1	TSEN2	ENSCAFG00000004987	ENSCAFT00000008014	missense variant	c.454G>A	p.Glu152Lys
E8	20	17972296	A	C	3	0.6505	CNTN3	ENSCAFG00000006357	ENSCAFT00000010310	missense variant	c.1634A>C	p.Lys545Thr
E8	20	49740493	G	T	3	0.179	ENSCAFG00000032123	ENSCAFG00000032123	ENSCAFT00000048964	missense variant	c.318G>T	p.Gln106His
E8	20	52262610	C	T	3	0.8105	ENSCAFG00000018211	ENSCAFG00000018211	ENSCAFT00000028939	missense variant	c.1016C>T	p.Ala339Val
E8	20	55427085	C	T	2	0.068	CREB3L3	ENSCAFG00000019126	ENSCAFT00000030377	missense variant	c.1192G>A	p.Val398Met
E8	23	37177786	T	G	2	0.082	ACPL2	ENSCAFG00000007661	ENSCAFT00000043935	missense variant	c.112T>G	p.Ser38Ala
E8	24	4628699	G	A	2	0.064	DTD1	ENSCAFG00000028659	ENSCAFT00000046231	splice region variant&intron variant	c.450-5C>T	.
E8	24	13443719	A	C	3	0	PLCB1	ENSCAFG00000005856	ENSCAFT00000009472	missense variant	c.2767T>G	p.Leu923Val
E8	24	20916818	C	T	3	0.072	DEFB119	ENSCAFG00000006989	ENSCAFT00000011195	missense variant	c.181G>A	p.Val61Ile
E8	25	14287209	G	C	2	0.066	AMER2	ENSCAFG00000032600	ENSCAFT00000049797	missense variant	c.215G>C	p.Gly72Ala
E8	25	27328428	C	T	2	0.064	RP1L1	ENSCAFG00000008114	ENSCAFT00000012915	missense variant	c.3644C>T	p.Pro1215Leu
E8	25	40159877	A	G	2	0.073	TM4SF20	ENSCAFG00000010461	ENSCAFT00000016594	missense variant	c.83T>C	p.Ile28Thr
E8	25	44728306	G	A	2	0.064	INPP5D	ENSCAFG00000011650	ENSCAFT00000018592	missense variant	c.3455G>A	p.Arg1152Gln
E8	25	51450105	G	C	3	0.348	ENSCAFG00000032116	ENSCAFG00000032116	ENSCAFT00000049009	missense variant	c.927C>G	p.Ser309Arg
E8	26	1512867	G	T	2	0.09	ENSCAFG00000006700	ENSCAFG00000006700	ENSCAFT00000010781	missense variant	c.34C>A	p.Pro12Thr
E8	26	18308779	A	C	2	0.065	SART3	ENSCAFG00000011352	ENSCAFT00000018071	missense variant	c.47A>C	p.Asp16Ala
E8	26	20267784	G	A	2	0.077	CRYBB1	ENSCAFG00000011779	ENSCAFT00000046595	missense variant	c.44C>T	p.Pro15Leu
E8	26	27702514	G	A	3	0.129	ENSCAFG00000023850	ENSCAFG00000023850	ENSCAFT00000046419	missense variant	c.373G>A	p.Ala125Thr
E8	26	28283536	G	A	2	0.068	FAM211B	ENSCAFG00000013867	ENSCAFT00000021989	missense variant	c.796C>T	p.Leu266Phe
E8	27	13409968	T	A	3	0.113	LRRK2	ENSCAFG00000009926	ENSCAFT00000015801	splice region variant&intron variant	c.574+7A>T	.
E8	27	25780421	G	C	2	0.079	ENSCAFG00000016278	ENSCAFG00000016278	ENSCAFT00000025818	missense variant	c.303G>C	p.Met101Ile
E8	27	25780434	G	T	2	0.066	ENSCAFG00000016278	ENSCAFG00000016278	ENSCAFT00000025818	missense variant	c.316G>T	p.Ala106Ser
E8	27	34793338	G	A	2	0.093	CAFA-T2R43	ENSCAFG00000013378	ENSCAFT00000021237	missense variant	c.627G>A	p.Met209Ile
E8	27	34793388	A	G	2	0.084	CAFA-T2R43	ENSCAFG00000013378	ENSCAFT00000021237	missense variant	c.677A>G	p.Lys226Arg
E8	27	36666694	G	A	2	0.2	A2M	ENSCAFG00000025567	ENSCAFT00000021846	missense variant	c.1205G>A	p.Arg402His
E8	27	36882258	C	G	2	0.071	A2ML1	ENSCAFG00000013853	ENSCAFT00000021984	missense variant	c.367G>C	p.Glu123Gln
E8	27	41894717	C	G	2	0.1	FOXM1	ENSCAFG00000015642	ENSCAFT00000024793	missense variant	c.46C>G	p.Leu16Val
E8	28	22110200	T	C	3	0.081	RBM20	ENSCAFG00000010785	ENSCAFT00000017780	missense variant	c.470T>C	p.Val157Ala
E8	29	19153701	C	T	3	0.13	VTI1B	ENSCAFG00000007690	ENSCAFT00000012309	missense variant	c.614G>A	p.Ser205Asn
E8	29	31655434	A	G	2	0.117	SLC7A13	ENSCAFG00000008581	ENSCAFT00000013609	missense variant	c.982A>G	p.Lys328Glu
E8	29	32840175	T	C	3	0.12	CNGB3	ENSCAFG00000008906	ENSCAFT00000045032	missense variant	c.442A>G	p.Asn148Asp
E8	30	223579	T	A	2	0.054	ENSCAFG00000007725	ENSCAFG00000007725	ENSCAFT00000012361	missense variant	c.573T>A	p.Asp191Glu
E8	30	14959703	G	A	2	0.083	CEP152	ENSCAFG00000014785	ENSCAFT00000045129	missense variant	c.4439C>T	p.Thr1480Ile
E8	30	39139598	T	C	3	0.143	PEAK1	ENSCAFG00000025255	ENSCAFT00000045994	missense variant&splice region variant	c.3020T>C	p.Met1007Thr
E8	31	37974127	G	A	3	0.061	TRAPPC10	ENSCAFG00000010669	ENSCAFT00000016971	missense variant	c.1822G>A	p.Val608Met
E8	32	24258131	C	T	2	0.065	CISD2	ENSCAFG00000010779	ENSCAFT00000017148	splice region variant&intron variant	c.103+8C>T	.
E8	33	28811400	T	G	3	0.102	LRCH3	ENSCAFG00000012735	ENSCAFT00000020195	missense variant	c.1669A>C	p.Ile557Leu
E8	34	34444725	G	T	3	0.124	LRRC31	ENSCAFG00000014735	ENSCAFT00000023406	missense variant	c.1573C>A	p.Leu525Met
E8	34	34444763	T	C	3	0.086	LRRC31	ENSCAFG00000014735	ENSCAFT00000023406	missense variant	c.1535A>G	p.His512Arg
E8	36	10832677	G	T	3	0.313	CSRNP3	ENSCAFG00000032100	ENSCAFT00000045291	missense variant	c.214G>T	p.Val72Leu
E8	36	12221240	T	G	2	0.08	XIRP2	ENSCAFG00000011682	ENSCAFT00000018538	missense variant	c.6737T>G	p.Met2246Arg
E8	36	12222708	C	G	3	0.088	XIRP2	ENSCAFG00000011682	ENSCAFT00000018538	missense variant	c.8205C>G	p.Asn2735Lys
E8	36	13748154	C	A	3	0.107	ABCB11	ENSCAFG00000011980	ENSCAFT00000019045	splice region variant&intron variant	c.3631-8G>T	.
E8	36	22176218	C	T	3	0.092	TTN	ENSCAFG00000014025	ENSCAFT00000022319	missense variant	c.85828G>A	p.Val28610Ile
E8	36	22274345	A	G	2	0.096	TTN	ENSCAFG00000014025	ENSCAFT00000022319	missense variant	c.35888T>C	p.Val11963Ala
E8	38	1529877	G	A	3	0.156	NFASC	ENSCAFG00000009901	ENSCAFT00000015800	missense variant	c.3538G>A	p.Val1180Ile
E8	X	69232589	A	C	3	0.432	NAP1L3	ENSCAFG00000017468	ENSCAFT00000027683	missense variant	c.911T>G	p.Ile304Ser
E8	X	69606261	G	T	3	0.394	ENSCAFG00000032341	ENSCAFG00000032341	ENSCAFT00000045001	missense variant	c.188G>T	p.Arg63Leu
E8	X	101580979	G	A	2	0.116	ENSCAFG00000018773	ENSCAFG00000018773	ENSCAFT00000029792	missense variant	c.12287C>T	p.Pro4096Leu
E8	X	103029232	C	T	3	0.145	FRMD7	ENSCAFG00000018829	ENSCAFT00000029887	missense variant	c.1715G>A	p.Gly572Asp
E8	X	106718467	A	G	2	0.102	GPR112	ENSCAFG00000018940	ENSCAFT00000017384	missense variant	c.3215A>G	p.Asn1072Ser
E12	1	5032116	G	C	2	0.076	C18orf63	ENSCAFG00000023159	ENSCAFT00000035442	missense variant	c.2002C>G	p.His668Asp
E12	1	48178679	G	A	3	0.615	EZR	ENSCAFG00000000661	ENSCAFT00000001022	missense variant	c.422C>T	p.Thr141Met
E12	1	77332847	T	C	2	0.19	ENSCAFG00000001457	ENSCAFG00000001457	ENSCAFT00000002272	missense variant	c.1948A>G	p.Ile650Val
E12	1	94907835	C	A	2	0.051	ENSCAFG00000002159	ENSCAFG00000002159	ENSCAFT00000003398	missense variant	c.2040G>T	p.Glu680Asp
E12	1	99164451	G	A	3	0.205	ENSCAFG00000029327	ENSCAFG00000029327	ENSCAFT00000045920	missense variant	c.658G>A	p.Ala220Thr
E12	1	112743016	T	G	2	0.08	CYP2S1	ENSCAFG00000005049	ENSCAFT00000008128	splice region variant&intron variant	c.865+3A>C	.
E12	1	119033225	A	G	3	0.414	GPATCH1	ENSCAFG00000007457	ENSCAFT00000011948	missense variant	c.1586T>C	p.Phe529Ser
E12	2	55253617	A	G	3	0.312	MAP1B	ENSCAFG00000007950	ENSCAFT00000012709	splice region variant&synonymous variant	c.7578A>G	p.Val2526Val
E12	2	75703554	T	C	3	0.073	ENSCAFG00000032679	ENSCAFG00000032679	ENSCAFT00000050060	missense variant	c.689A>G	p.Glu230Gly
E12	2	77568456	G	A	3	0.065	ALP	ENSCAFG00000014853	ENSCAFT00000023578	splice region variant&intron variant	c.792+5C>T	.
E12	3	27553474	G	A	2	0.069	JMY	ENSCAFG00000009055	ENSCAFT00000014395	missense variant	c.1598C>T	p.Ala533Val
E12	3	52061186	C	T	3	0.107	MFGE8	ENSCAFG00000011555	ENSCAFT00000018357	missense variant	c.536G>A	p.Arg179His
E12	3	53902809	A	G	2	0.07	ENSCAFG00000031958	ENSCAFG00000031958	ENSCAFT00000043792	missense variant	c.1436A>G	p.His479Arg
E12	3	53928149	T	A	2	0.051	NMB	ENSCAFG00000030848	ENSCAFT00000042783	missense variant	c.352A>T	p.Asn118Tyr
E12	4	54982266	C	T	2	0.063	FAXDC2	ENSCAFG00000017626	ENSCAFT00000027951	missense variant	c.289C>T	p.Leu97Phe
E12	4	62181099	C	T	2	0.084	ITGA2	ENSCAFG00000018423	ENSCAFT00000029260	missense variant	c.3025G>A	p.Ala1009Thr
E12	4	88259754	G	T	3	0.319	ANKH	ENSCAFG00000014290	ENSCAFT00000022708	missense variant	c.1100G>T	p.Cys367Phe
E12	5	31812716	C	T	3	0.096	ZMYND15	ENSCAFG00000015881	ENSCAFT00000043456	splice region variant&intron variant	c.2112+7G>A	.
E12	5	32563052	A	C	3	0.694	P53	ENSCAFG00000016714	ENSCAFT00000026465	missense variant	c.791T>G	p.Val264Gly	p.Val274	150
E12	5	32977908	G	A	3	0.302	ENSCAFG00000017001	ENSCAFG00000017001	ENSCAFT00000048874	missense variant	c.317C>T	p.Ala106Val
E12	5	41699954	T	C	3	0.072	RAI1	ENSCAFG00000018437	ENSCAFT00000029281	missense variant	c.3610A>G	p.Thr1204Ala
E12	5	64897558	G	A	2	0.101	ZNF469	ENSCAFG00000029455	ENSCAFT00000047707	missense variant	c.1724C>T	p.Pro575Leu
E12	5	67969872	G	A	2	0.056	TLDC1	ENSCAFG00000019949	ENSCAFT00000031740	missense variant	c.703G>A	p.Val235Ile
E12	5	68180842	A	T	2	0.048	TAF1C	ENSCAFG00000019962	ENSCAFT00000031769	missense variant	c.640A>T	p.Thr214Ser
E12	6	9462751	G	C	2	0.055	ENSCAFG00000014564	ENSCAFG00000014564	ENSCAFT00000046073	splice region variant&synonymous variant	c.672G>C	p.Leu224Leu
E12	6	13237658	C	T	2	0.073	SDK1	ENSCAFG00000016192	ENSCAFT00000025755	missense variant	c.3686G>A	p.Arg1229His
E12	6	17394705	C	CAT	2	0.193	ZNF629	ENSCAFG00000029137	ENSCAFT00000045957	frameshift variant	c.1774_1775dupAT	p.Gly593fs
E12	6	24538881	G	A	2	0.096	ENSCAFG00000017924	ENSCAFG00000017924	ENSCAFT00000028470	missense variant	c.317C>T	p.Thr106Ile
E12	6	50212977	C	T	2	0.055	FRRS1	ENSCAFG00000020052	ENSCAFT00000031906	missense variant	c.1597C>T	p.His533Tyr
E12	6	59388737	G	A	2	0.051	ENSCAFG00000020204	ENSCAFG00000020204	ENSCAFT00000032180	missense variant	c.811G>A	p.Ala271Thr
E12	7	12566127	AT	A	2	0.238	ENSCAFG00000030486	ENSCAFG00000030486	ENSCAFT00000043283	splice region variant&intron variant	c.481+8delT	.
E12	7	12617748	G	A	2	0.054	ENSCAFG00000012593	ENSCAFG00000012593	ENSCAFT00000020009	missense variant	c.5486G>A	p.Ser1829Asn
E12	7	39315252	C	G	2	0.156	ENSCAFG00000016296	ENSCAFG00000016296	ENSCAFT00000025850	missense variant&splice region variant	c.9869G>C	p.Gly3290Ala
E12	7	42264001	C	T	3	0.439	PKLR	ENSCAFG00000016959	ENSCAFT00000026853	stop gained	c.94C>T	p.Gln32*
E12	7	78355339	T	C	2	0.08	SEH1L	ENSCAFG00000018880	ENSCAFT00000029956	splice region variant&intron variant	c.468+4T>C	.
E12	8	38475127	A	G	2	0.104	SYNE2	ENSCAFG00000015819	ENSCAFT00000025088	missense variant	c.6179A>G	p.Glu2060Gly
E12	8	60078945	C	T	2	0.142	TTC8	ENSCAFG00000017478	ENSCAFT00000027700	splice region variant&intron variant	c.490-5C>T	.
E12	9	21969818	G	A	3	0.08	KRT24	ENSCAFG00000016017	ENSCAFT00000025407	missense variant	c.989G>A	p.Arg330Gln
E12	9	33604506	T	C	3	0.189	TRIM37	ENSCAFG00000017569	ENSCAFT00000027859	missense variant	c.1892A>G	p.Asn631Ser
E12	9	37057468	C	T	3	0.129	ACACA	ENSCAFG00000017996	ENSCAFT00000028673	missense variant	c.2513G>A	p.Arg838Gln
E12	9	42628667	C	T	3	0.31	SARM1	ENSCAFG00000018678	ENSCAFT00000029647	missense variant	c.895C>T	p.Pro299Ser
E12	9	47541152	G	T	3	0.123	GSG2	ENSCAFG00000019370	ENSCAFT00000030781	missense variant	c.707G>T	p.Cys236Phe
E12	9	47543573	G	A	3	0.188	ITGAE	ENSCAFG00000019367	ENSCAFT00000030778	splice region variant&intron variant	c.3051+6C>T	.
E12	9	48770868	C	T	2	0.057	ENSCAFG00000019559	ENSCAFG00000019559	ENSCAFT00000031097	missense variant	c.466G>A	p.Asp156Asn
E12	9	49784557	G	A	3	0.085	ENSCAFG00000017680	ENSCAFG00000017680	ENSCAFT00000031419	splice region variant&synonymous variant	c.273G>A	p.Thr91Thr
E12	10	1828389	G	C	3	0.093	CYP27B1	ENSCAFG00000000287	ENSCAFT00000000446	missense variant	c.538C>G	p.Pro180Ala
E12	10	23196291	A	G	2	0.064	TCF20	ENSCAFG00000000978	ENSCAFT00000001514	missense variant	c.1205A>G	p.Asn402Ser
E12	10	23613868	A	C	2	0.075	ENSCAFG00000001036	ENSCAFG00000001036	ENSCAFT00000001592	missense variant	c.1465T>G	p.Tyr489Asp
E12	10	28508953	A	C	2	0.173	APOL5	ENSCAFG00000023063	ENSCAFT00000035200	missense variant	c.345T>G	p.Asn115Lys
E12	10	33325630	G	A	2	0.053	ALDH1L2	ENSCAFG00000001911	ENSCAFT00000003039	missense variant	c.526G>A	p.Val176Ile
E12	10	40834098	T	G	2	0.16	IL1R1	ENSCAFG00000002147	ENSCAFT00000003381	splice region variant&intron variant	c.991+6A>C	.
E12	10	43202636	A	G	2	0.333	REV1	ENSCAFG00000002260	ENSCAFT00000003562	splice region variant&intron variant	c.350+4A>G	.
E12	10	47913088	C	A	3	0.125	SRBD1	ENSCAFG00000002554	ENSCAFT00000004029	splice donor variant&intron variant	c.794+1G>T	.
E12	10	61827984	C	T	3	0.089	FAM161A	ENSCAFG00000003079	ENSCAFT00000037539	missense variant	c.238G>A	p.Asp80Asn
E12	11	39278752	C	T	3	0.463	SLC24A2	ENSCAFG00000001623	ENSCAFT00000002549	missense variant	c.2003G>A	p.Cys668Tyr
E12	12	6025537	A	C	3	0.059	PI16	ENSCAFG00000001438	ENSCAFT00000002237	missense variant	c.976A>C	p.Thr326Pro
E12	12	19892672	A	C	2	0.113	ENSCAFG00000002181	ENSCAFG00000002181	ENSCAFT00000003430	missense variant	c.175A>C	p.Thr59Pro
E12	12	62260122	C	T	3	0.172	HACE1	ENSCAFG00000003592	ENSCAFT00000005785	missense variant	c.1585G>A	p.Glu529Lys
E12	13	10050986	A	G	3	0.091	PKHD1L1	ENSCAFG00000024786	ENSCAFT00000045918	missense variant	c.11227A>G	p.Ile3743Val
E12	13	22635243	T	C	3	0.119	MTSS1	ENSCAFG00000001050	ENSCAFT00000001615	splice region variant&synonymous variant	c.2265A>G	p.Ser755Ser
E12	14	467890	G	A	3	0.347	ENSCAFG00000024874	ENSCAFG00000024874	ENSCAFT00000001758	missense variant	c.1013C>T	p.Ser338Phe
E12	14	7848300	G	A	3	0.365	CCDC136	ENSCAFG00000023734	ENSCAFT00000043917	missense variant	c.277C>T	p.Arg93Trp
E12	14	18645907	T	C	2	0.046	SAMD9L	ENSCAFG00000002007	ENSCAFT00000003175	missense variant	c.2774A>G	p.Tyr925Cys
E12	14	18646193	C	T	2	0.056	SAMD9L	ENSCAFG00000002007	ENSCAFT00000003175	missense variant	c.2563G>A	p.Val855Ile
E12	14	18648422	C	G	2	0.059	SAMD9L	ENSCAFG00000002007	ENSCAFT00000003175	missense variant	c.334G>C	p.Glu112Gln
E12	14	30024293	C	T	3	0.09	AGMO	ENSCAFG00000002414	ENSCAFT00000003797	splice region variant&intron variant	c.1072-5G>A	.
E12	14	36624663	T	C	2	0.083	FAM126A	ENSCAFG00000002742	ENSCAFT00000004353	missense variant	c.1144A>G	p.Arg382Gly
E12	15	13430338	A	G	2	0.153	STIL	ENSCAFG00000004031	ENSCAFT00000006449	missense variant	c.3221A>G	p.Gln1074Arg
E12	15	15523370	C	T	2	0.044	PLK3	ENSCAFG00000004713	ENSCAFT00000007621	missense variant	c.287G>A	p.Ser96Asn
E12	15	24397784	A	C	2	0.07	C12ORF26	ENSCAFG00000005910	ENSCAFT00000009540	missense variant	c.490A>C	p.Lys164Gln
E12	16	5885020	A	G	2	0.085	OR6B1	ENSCAFG00000003517	ENSCAFT00000005658	missense variant	c.794T>C	p.Ile265Thr
E12	16	13023630	A	G	3	0.113	AGBL3	ENSCAFG00000003177	ENSCAFT00000005114	missense variant	c.2408T>C	p.Ile803Thr
E12	16	14662483	C	T	2	0.052	ENSCAFG00000004548	ENSCAFG00000004548	ENSCAFT00000007319	missense variant	c.451C>T	p.Pro151Ser
E12	16	14663524	C	T	2	0.095	ENSCAFG00000004548	ENSCAFG00000004548	ENSCAFT00000007319	missense variant	c.1463C>T	p.Pro488Leu
E12	16	15070184	C	A	2	0.131	NOS3	ENSCAFG00000004687	ENSCAFT00000007544	splice region variant&intron variant	c.3009-4C>A	.
E12	16	20335837	T	C	2	0.07	PTPRN2	ENSCAFG00000032520	ENSCAFT00000049020	missense variant	c.485A>G	p.His162Arg
E12	16	25630940	A	T	3	0.167	ADAM18	ENSCAFG00000005769	ENSCAFT00000009310	missense variant	c.719A>T	p.Tyr240Phe
E12	16	26710209	T	C	3	0.122	TACC1	ENSCAFG00000005876	ENSCAFT00000009478	missense variant	c.874A>G	p.Thr292Ala
E12	16	41067461	C	T	2	0.085	MTUS1	ENSCAFG00000006979	ENSCAFT00000011227	missense variant	c.1360G>A	p.Val454Met
E12	16	43092024	G	A	3	0.152	ZFP42	ENSCAFG00000025203	ENSCAFT00000045769	splice region variant&intron variant	c.455-5C>T	.
E12	17	20630250	G	A	2	0.053	C2orf70	ENSCAFG00000029876	ENSCAFT00000047720	missense variant	c.235G>A	p.Asp79Asn
E12	17	20768585	C	T	3	0.546	KCNK3	ENSCAFG00000023367	ENSCAFT00000016236	missense variant	c.1010C>T	p.Pro337Leu
E12	17	36712809	C	G	3	0.081	ENSCAFG00000031118	ENSCAFG00000031118	ENSCAFT00000045348	missense variant	c.1027G>C	p.Gly343Arg
E12	17	51261504	C	T	3	0.073	ZNF638	ENSCAFG00000009067	ENSCAFT00000014433	missense variant	c.3980G>A	p.Ser1327Asn
E12	18	37071981	A	G	3	0.084	OR10V1	ENSCAFG00000007561	ENSCAFT00000012108	missense variant	c.316A>G	p.Ile106Val
E12	18	37496832	G	A	3	0.113	ENSCAFG00000015225	ENSCAFG00000015225	ENSCAFT00000039327	missense variant	c.4G>A	p.Ala2Thr
E12	18	50394876	C	T	2	0.074	C11ORF86	ENSCAFG00000011848	ENSCAFT00000018811	missense variant	c.274G>A	p.Val92Ile
E12	18	51624210	T	C	2	0.11	EHBP1L1	ENSCAFG00000013463	ENSCAFT00000021355	missense variant	c.1940A>G	p.Glu647Gly
E12	18	52831102	GCTCAGCTCAGCC	G	2	0.121	NUDT22	ENSCAFG00000014585	ENSCAFT00000023150	disruptive inframe deletion	c.405_416delGGCTGAGCTGAG	p.Ala136_Ser139del
E12	20	21840596	C	A	3	0.107	MITF	ENSCAFG00000006496	ENSCAFT00000010493	missense variant	c.138C>A	p.Asn46Lys
E12	20	45405474	G	A	3	0.076	PLVAP	ENSCAFG00000015337	ENSCAFT00000024343	missense variant	c.77G>A	p.Arg26His
E12	20	52737558	C	T	3	0.475	FBN3	ENSCAFG00000018422	ENSCAFT00000029319	missense variant	c.6022G>A	p.Gly2008Arg
E12	20	55211417	G	T	3	0.143	ENSCAFG00000019033	ENSCAFG00000019033	ENSCAFT00000030241	missense variant	c.632C>A	p.Ala211Glu
E12	20	55598030	T	C	2	0.1	DAPK3	ENSCAFG00000019167	ENSCAFT00000030431	splice region variant&intron variant	c.603-3T>C	.
E12	20	55703236	G	A	2	0.092	MATK	ENSCAFG00000019187	ENSCAFT00000030460	missense variant	c.1081G>A	p.Val361Ile
E12	20	55731981	C	A	2	0.061	TJP3	ENSCAFG00000019197	ENSCAFT00000030476	splice region variant&intron variant	c.1286-4G>T	.
E12	20	57914999	G	A	2	0.062	POLRMT	ENSCAFG00000019711	ENSCAFT00000046349	missense variant	c.1343G>A	p.Arg448His
E12	21	24405462	T	G	3	0.114	ENSCAFG00000005585	ENSCAFG00000005585	ENSCAFT00000044861	missense variant	c.313A>C	p.Ser105Arg
E12	21	27428320	T	C	2	0.067	MMP26	ENSCAFG00000012526	ENSCAFT00000019890	splice region variant&synonymous variant	c.756T>C	p.Tyr252Tyr
E12	21	28484830	A	T	3	0.121	ENSCAFG00000006218	ENSCAFG00000006218	ENSCAFT00000010044	missense variant	c.29A>T	p.Asp10Val
E12	21	31338666	A	G	2	0.066	OVCH2	ENSCAFG00000006787	ENSCAFT00000010931	splice region variant&intron variant	c.1282+8T>C	.
E12	21	31405378	T	G	2	0.107	OR5P2	ENSCAFG00000025527	ENSCAFT00000039698	missense variant	c.218A>C	p.Tyr73Ser
E12	21	31461389	C	T	2	0.13	OR10A6	ENSCAFG00000006854	ENSCAFT00000011024	missense variant	c.448G>A	p.Ala150Thr
E12	21	31502122	G	T	2	0.119	NLRP10	ENSCAFG00000006882	ENSCAFT00000011053	missense variant	c.1489C>A	p.Leu497Ile
E12	22	2213111	T	C	2	0.074	RCBTB1	ENSCAFG00000004345	ENSCAFT00000006979	splice region variant&intron variant	c.604-7T>C	.
E12	23	24126381	A	G	2	0.065	ENSCAFG00000005831	ENSCAFG00000005831	ENSCAFT00000009400	missense variant	c.124A>G	p.Arg42Gly
E12	24	19763725	G	C	2	0.076	RAD21L1	ENSCAFG00000006827	ENSCAFT00000010977	missense variant	c.436C>G	p.His146Asp
E12	24	33143909	C	T	3	0.1	SNX21	ENSCAFG00000009759	ENSCAFT00000015497	missense variant	c.73C>T	p.Pro25Ser
E12	24	47003787	C	G	3	0.13	COL20A1	ENSCAFG00000012848	ENSCAFT00000020396	missense variant	c.914C>G	p.Ala305Gly
E12	24	47027855	A	G	2	0.067	CHRNA4	ENSCAFG00000012893	ENSCAFT00000020498	missense variant	c.1250T>C	p.Leu417Pro
E12	25	15284892	A	G	2	0.051	SACS	ENSCAFG00000007146	ENSCAFT00000011468	missense variant	c.2500A>G	p.Ile834Val
E12	25	34794110	T	C	2	0.113	PPP3CC	ENSCAFG00000009390	ENSCAFT00000014938	missense variant	c.316A>G	p.Asn106Asp
E12	26	17781917	C	T	3	0.093	ACACB	ENSCAFG00000010991	ENSCAFT00000017668	missense variant	c.5632G>A	p.Val1878Met
E12	27	1885653	A	G	3	0.088	SP7	ENSCAFG00000025559	ENSCAFT00000039795	missense variant	c.77A>G	p.Lys26Arg
E12	27	4394135	A	C	3	0.061	FAM186A	ENSCAFG00000029116	ENSCAFT00000048285	missense variant	c.4421A>C	p.Asn1474Thr
E12	27	10624210	C	G	3	0.097	ADAMTS20	ENSCAFG00000009744	ENSCAFT00000015482	missense variant	c.4660C>G	p.Gln1554Glu
E12	27	16282230	C	T	2	0.146	FGD4	ENSCAFG00000010589	ENSCAFT00000016851	splice region variant&intron variant	c.1474+7G>A	.
E12	27	20378174	A	T	2	0.206	ARNTL2	ENSCAFG00000011089	ENSCAFT00000017664	missense variant	c.238T>A	p.Ser80Thr
E12	27	26197646	T	C	3	0.058	ENSCAFG00000025484	ENSCAFG00000025484	ENSCAFT00000019504	missense variant	c.1051T>C	p.Phe351Leu
E12	27	26498368	G	A	2	0.114	SLCO1C1	ENSCAFG00000012377	ENSCAFT00000019660	missense variant	c.2063C>T	p.Thr688Met
E12	27	36040756	C	A	3	0.161	CLEC12A	ENSCAFG00000025113	ENSCAFT00000021484	missense variant	c.715G>T	p.Ala239Ser
E12	28	31688233	G	A	3	0.13	ATE1	ENSCAFG00000012400	ENSCAFT00000049647	splice region variant&synonymous variant	c.108C>T	p.Gly36Gly
E12	29	22515091	G	A	2	0.146	LY96	ENSCAFG00000032483	ENSCAFT00000049046	missense variant	c.457G>A	p.Val153Ile
E12	29	28789877	T	C	3	0.115	IMPA1	ENSCAFG00000030018	ENSCAFT00000048771	missense variant	c.361A>G	p.Ile121Val
E12	29	31655567	C	T	2	0.5	SLC7A13	ENSCAFG00000008581	ENSCAFT00000013609	missense variant	c.1115C>T	p.Thr372Ile
E12	29	31708081	G	A	3	0.333	LRRCC1	ENSCAFG00000008598	ENSCAFT00000013651	missense variant	c.2339G>A	p.Gly780Glu
E12	29	32840175	T	C	3	0.148	CNGB3	ENSCAFG00000008906	ENSCAFT00000045032	missense variant	c.442A>G	p.Asn148Asp
E12	30	17234163	T	C	3	0.095	DMXL2	ENSCAFG00000015444	ENSCAFT00000024538	missense variant	c.1313A>G	p.Lys438Arg
E12	31	23988542	T	C	3	0.118	LTN1	ENSCAFG00000008609	ENSCAFT00000013647	missense variant	c.1586A>G	p.Asn529Ser
E12	31	25297008	C	T	2	0.063	ENSCAFG00000008829	ENSCAFG00000008829	ENSCAFT00000014026	missense variant	c.374G>A	p.Cys125Tyr
E12	32	16043958	C	A	3	0.155	ENSCAFG00000028979	ENSCAFG00000028979	ENSCAFT00000049506	missense variant	c.278C>A	p.Thr93Lys
E12	32	28529661	G	A	2	0.09	LEF1	ENSCAFG00000011252	ENSCAFT00000017891	splice region variant&intron variant	c.1120-7C>T	.
E12	32	32404924	C	T	3	0.127	C4orf21	ENSCAFG00000011703	ENSCAFT00000018567	missense variant	c.1975G>A	p.Val659Ile
E12	32	32406028	C	T	2	0.085	C4orf21	ENSCAFG00000011703	ENSCAFT00000018567	missense variant	c.871G>A	p.Val291Ile
E12	32	32406196	C	T	3	0.117	C4orf21	ENSCAFG00000011703	ENSCAFT00000018567	missense variant	c.703G>A	p.Glu235Lys
E12	32	32406439	G	A	2	0.066	C4orf21	ENSCAFG00000011703	ENSCAFT00000018567	missense variant	c.460C>T	p.Leu154Phe
E12	33	16751628	G	A	2	0.076	GCSAM	ENSCAFG00000030826	ENSCAFT00000047335	missense variant	c.65C>T	p.Pro22Leu
E12	33	24777398	G	A	2	0.075	ENSCAFG00000011479	ENSCAFG00000011479	ENSCAFT00000018256	missense variant	c.3529C>T	p.His1177Tyr
E12	34	11449565	G	A	2	0.097	NKD2	ENSCAFG00000010833	ENSCAFT00000017218	splice region variant&intron variant	c.1117+7C>T	.
E12	34	11999947	T	G	3	0.117	PLEKHG4B	ENSCAFG00000011054	ENSCAFT00000017584	missense variant	c.3169A>C	p.Lys1057Gln
E12	34	12020778	G	T	2	0.054	PLEKHG4B	ENSCAFG00000011054	ENSCAFT00000017584	splice region variant&intron variant	c.1917-3C>A	.
E12	34	12023325	C	T	3	0.072	PLEKHG4B	ENSCAFG00000011054	ENSCAFT00000017584	missense variant	c.1595G>A	p.Gly532Asp
E12	34	12023352	T	C	3	0.085	PLEKHG4B	ENSCAFG00000011054	ENSCAFT00000017584	missense variant	c.1568A>G	p.His523Arg
E12	34	12024654	A	G	3	0.092	PLEKHG4B	ENSCAFG00000011054	ENSCAFT00000017584	missense variant	c.1099T>C	p.Ser367Pro
E12	34	36832773	C	T	3	0.123	NCEH1	ENSCAFG00000029357	ENSCAFT00000044799	missense variant	c.199G>A	p.Val67Ile
E12	35	10609349	T	G	2	0.06	SYCP2L	ENSCAFG00000009748	ENSCAFT00000015487	missense variant	c.1200T>G	p.Ile400Met
E12	35	23725443	C	T	2	0.074	SLC17A4	ENSCAFG00000010583	ENSCAFT00000049041	missense variant	c.161C>T	p.Pro54Leu
E12	35	24674639	T	C	3	0.073	POM121L2	ENSCAFG00000032620	ENSCAFT00000048998	missense variant	c.316A>G	p.Asn106Asp
E12	35	25527904	C	G	3	0.096	ZSCAN12	ENSCAFG00000024901	ENSCAFT00000018931	missense variant	c.1355G>C	p.Ser452Thr
E12	35	25528072	T	C	2	0.108	ZSCAN12	ENSCAFG00000024901	ENSCAFT00000018931	missense variant	c.1187A>G	p.His396Arg
E12	37	10760441	C	T	2	0.176	ALS2	ENSCAFG00000012360	ENSCAFT00000019642	missense variant	c.4616G>A	p.Ser1539Asn
E12	38	16892112	C	T	2	0.085	MIA3	ENSCAFG00000013601	ENSCAFT00000021557	missense variant	c.2483C>T	p.Thr828Met
E12	X	1060069	A	T	2	0.119	ENSCAFG00000029462	ENSCAFG00000029462	ENSCAFT00000043516	missense variant	c.1597T>A	p.Trp533Arg
E12	X	2893410	T	C	3	0.223	ENSCAFG00000031750	ENSCAFG00000031750	ENSCAFT00000048543	missense variant	c.32T>C	p.Val11Ala
E12	X	11168637	A	T	2	0.106	MOSPD2	ENSCAFG00000011879	ENSCAFT00000018876	splice region variant&intron variant	c.316+4A>T	.
E12	X	62059530	A	C	3	0.309	BRWD3	ENSCAFG00000017327	ENSCAFT00000027493	missense variant	c.2594T>G	p.Ile865Arg
E12	X	101578180	T	C	2	0.106	ENSCAFG00000018773	ENSCAFG00000018773	ENSCAFT00000029792	missense variant	c.15086A>G	p.Glu5029Gly
E13	1	113556570	T	C	2	0.061	PSMC4	ENSCAFG00000005398	ENSCAFT00000008685	splice region variant&intron variant	c.135+6A>G	.
E13	1	116852360	T	C	2	0.048	ENSCAFG00000006785	ENSCAFG00000006785	ENSCAFT00000010921	missense variant	c.2170A>G	p.Thr724Ala
E13	7	19655676	A	G	2	0.046	ENSCAFG00000013757	ENSCAFG00000013757	ENSCAFT00000021838	missense variant	c.777A>G	p.Ile259Met
E13	7	59923312	A	G	2	0.054	ENSCAFG00000023359	ENSCAFG00000023359	ENSCAFT00000016046	missense variant	c.286T>C	p.Phe96Leu
E13	11	52131794	G	A	3	0.136	RUSC2	ENSCAFG00000002049	ENSCAFT00000003251	missense variant	c.1592G>A	p.Arg531His
E13	14	726578	G	A	2	0.053	OBSCN	ENSCAFG00000001161	ENSCAFT00000050108	missense variant	c.8111C>T	p.Thr2704Met
E13	24	20900479	G	T	2	0.065	CBD118	ENSCAFG00000025054	ENSCAFT00000038821	missense variant	c.297G>T	p.Lys99Asn
E14	9	15534087	T	TA	2-3	NA	ABCA9	NA	NA	splice region variant&intron variant	c.3439-3_3439-2insT	.
E14	18	50062397	A	G	2-3	NA	PPP1CA	NA	NA	missense variant	c.1442A>G	p.Glu481Gly
E14	21	32843421	TGAGGAG	T	2-3	NA	WEE1	NA	NA	disruptive inframe deletion	c.117_122delGGAGGA	p.Glu40_Glu41del
E14	23	50653599	G	C	2-3	0.5	ENSCAFG00000032528	NA	NA	missense variant	c.446C>G	p.Pro149Arg
E41	1	42561101	C	A	3	0.322	SYNE1	ENSCAFG00000000445	ENSCAFT00000000760	missense variant	c.15868G>T	p.Val5290Phe
E41	1	91338563	G	C	3	0.052	KCNV2	ENSCAFG00000002032	ENSCAFT00000003213	missense variant	c.163G>C	p.Gly55Arg
E41	1	112642956	A	G	3	0.287	TGFB1	ENSCAFG00000005014	ENSCAFT00000008059	missense variant	c.998A>G	p.Asp333Gly
E41	1	114358542	G	C	2	0.049	ACTN4	ENSCAFG00000005776	ENSCAFT00000009417	missense variant	c.2318C>G	p.Ser773Cys
E41	2	1965307	G	C	3	0.286	CUL2	ENSCAFG00000003705	ENSCAFT00000005971	missense variant	c.651G>C	p.Glu217Asp
E41	3	258965	G	A	3	0.437	ENSCAFG00000007343	ENSCAFG00000007343	ENSCAFT00000011749	missense variant	c.938C>T	p.Ala313Val
E41	3	61725243	G	A	3	0.297	RNF4	ENSCAFG00000014856	ENSCAFT00000023584	missense variant	c.254C>T	p.Ala85Val
E41	4	2684835	G	T	3	0.342	RYR2	ENSCAFG00000010034	ENSCAFT00000015962	missense variant	c.2190C>A	p.Asn730Lys
E41	5	31581728	C	T	3	0.409	ZFP3	ENSCAFG00000028732	ENSCAFT00000043880	missense variant	c.1364G>A	p.Cys455Tyr
E41	5	32564583	T	C	3	0.866	P53	ENSCAFG00000016714	ENSCAFT00000026465	missense variant	c.326A>G	p.Lys109Arg	p.Lys120	43
E41	5	65497917	G	A	3	0.4	JPH3	ENSCAFG00000019906	ENSCAFT00000031672	missense variant	c.646C>T	p.Arg216Trp
E41	6	25504958	G	A	3	0.346	IQCK	ENSCAFG00000018031	ENSCAFT00000028642	missense variant	c.620C>T	p.Pro207Leu
E41	6	36883123	TG	T	2	0.331	HMOX2	ENSCAFG00000019207	ENSCAFT00000030490	frameshift variant	c.493delC	p.Gln165fs
E41	9	2859345	T	TC	2	0.5105	SOCS3	ENSCAFG00000005306	ENSCAFT00000008545	frameshift variant	c.81dupC	p.Lys28fs
E41	9	20747192	G	A	2	0.055	KCNH4	ENSCAFG00000015621	ENSCAFT00000024756	missense variant	c.1939G>A	p.Val647Met
E41	12	11910009	A	T	3	0.296	ABCC10	ENSCAFG00000001853	ENSCAFT00000002921	missense variant	c.2320A>T	p.Ser774Cys
E41	13	31574549	A	C	3	0.092	KHDRBS3	ENSCAFG00000001166	ENSCAFT00000001808	missense variant	c.953A>C	p.Gln318Pro
E41	18	46881857	C	A	2	0.526	SLC22A18	ENSCAFG00000010240	ENSCAFT00000016264	stop gained	c.257C>A	p.Ser86*
E41	19	20451006	T	C	3	0.667	AMER3	ENSCAFG00000004206	ENSCAFT00000006747	missense variant	c.623T>C	p.Leu208Pro
E41	21	27690213	G	T	3	0.099	ENSCAFG00000024045	ENSCAFG00000024045	ENSCAFT00000037236	missense variant	c.95C>A	p.Pro32His
E41	22	49936680	G	T	3	0.115	ZIC5	ENSCAFG00000005834	ENSCAFT00000009407	missense variant	c.1176C>A	p.Phe392Leu
E41	23	39471604	G	C	3	0.47	ENSCAFG00000029025	ENSCAFG00000029025	ENSCAFT00000044424	missense variant	c.1156C>G	p.Gln386Glu
E41	26	19021932	A	T	3	0.343	SGSM1	ENSCAFG00000011498	ENSCAFT00000018292	splice acceptor variant&intron variant	c.1286-2A>T	.
E41	27	32876541	C	T	3	0.694	GRIN2B	ENSCAFG00000013148	ENSCAFT00000044471	missense variant	c.3427C>T	p.Arg1143Cys
E41	31	39563897	G	A	3	0.104	YBEY	ENSCAFG00000012027	ENSCAFT00000019093	missense variant	c.331G>A	p.Ala111Thr
E41	36	1355122	T	A	3	0.313	KCNJ3	ENSCAFG00000009183	ENSCAFT00000014603	missense variant	c.406T>A	p.Phe136Ile
E41	38	18452372	G	A	2	0.066	PBX1	ENSCAFG00000013289	ENSCAFT00000021112	missense variant	c.983C>T	p.Thr328Ile
E44	1	6193946	T	A	3	0.415	NETO1	ENSCAFG00000000031	ENSCAFT00000000049	missense variant	c.748T>A	p.Phe250Ile
E44	1	30615322	G	A	3	0.126	KIAA1244	ENSCAFG00000000272	ENSCAFT00000044681	missense variant	c.3536G>A	p.Arg1179His
E44	1	66608041	C	T	3	0.395	PTPRK	ENSCAFG00000001101	ENSCAFT00000001683	missense variant	c.3538G>A	p.Glu1180Lys
E44	1	66824475	A	C	3	0.178	PTPRK	ENSCAFG00000001101	ENSCAFT00000001683	missense variant	c.969T>G	p.Asp323Glu
E44	1	66824547	C	T	3	0.274	PTPRK	ENSCAFG00000001101	ENSCAFT00000001683	missense variant	c.897G>A	p.Met299Ile
E44	1	101899858	C	G	3	0.275	NLRP13	ENSCAFG00000002520	ENSCAFT00000003974	missense variant	c.331C>G	p.Gln111Glu
E44	2	16088039	G	A	3	0.105	SVIL	ENSCAFG00000004006	ENSCAFT00000050150	missense variant	c.317C>T	p.Ala106Val
E44	2	35085986	G	C	2	0.13	NRG2	ENSCAFG00000005731	ENSCAFT00000009237	missense variant	c.2140C>G	p.Pro714Ala
E44	5	14542150	T	G	2	0.143	ENSCAFG00000030226	ENSCAFG00000030226	ENSCAFT00000046210	missense variant	c.545A>C	p.Asp182Ala
E44	5	32563059	C	T	3	0.8	P53	ENSCAFG00000016714	ENSCAFT00000026465	missense variant	c.784G>A	p.Val262Ile	p.Val272	240
E44	6	7312764	C	A	3	0.127	OR	ENSCAFG00000013467	ENSCAFT00000021363	missense variant	c.802C>A	p.Arg268Ser
E44	8	29090204	G	C	3	0.142	FERMT2	ENSCAFG00000014843	ENSCAFT00000023565	missense variant	c.1237C>G	p.Gln413Glu
E44	8	53176535	T	C	3	0.167	CEP128	ENSCAFG00000017293	ENSCAFT00000027397	missense variant	c.1549A>G	p.Asn517Asp
E44	9	4832164	G	T	3	0.377	ENSCAFG00000029346	ENSCAFG00000029346	ENSCAFT00000046475	splice region variant&synonymous variant	c.595C>A	p.Arg199Arg
E44	10	44891364	G	T	3	0.52	ZAP70	ENSCAFG00000002371	ENSCAFT00000003716	missense variant	c.691C>A	p.Leu231Met
E44	12	11752520	G	A	3	0.143	TTBK1	ENSCAFG00000001839	ENSCAFT00000044946	missense variant	c.1466G>A	p.Arg489His
E44	13	29369459	C	A	3	0.414	TG	ENSCAFG00000001128	ENSCAFT00000001727	stop gained	c.1577C>A	p.Ser526*
E44	15	53414553	G	T	3	0.367	TDO2	ENSCAFG00000008591	ENSCAFT00000013629	missense variant	c.698G>T	p.Gly233Val
E44	16	1115557	G	A	2	0.125	ADCY1	ENSCAFG00000012249	ENSCAFT00000019469	missense variant	c.1462C>T	p.Arg488Trp
E44	17	848587	C	G	3	0.35	PXDN	ENSCAFG00000003228	ENSCAFT00000005177	missense variant	c.2566G>C	p.Ala856Pro
E44	17	24578290	G	T	3	0.558	GALNT14	ENSCAFG00000005328	ENSCAFT00000049166	splice region variant&intron variant	c.399-8C>A	.
E44	17	57173535	G	A	3	0.245	PDE4DIP	ENSCAFG00000010803	ENSCAFT00000044733	missense variant	c.10G>A	p.Glu4Lys
E44	18	53893061	G	C	3	0.286	NXF1	ENSCAFG00000015594	ENSCAFT00000024759	missense variant	c.1517G>C	p.Arg506Pro
E44	20	54648256	C	T	2	0.17	PTPRS	ENSCAFG00000018859	ENSCAFT00000029953	missense variant	c.1778C>T	p.Pro593Leu
E44	20	57357339	C	T	3	0.179	ADAMTSL5	ENSCAFG00000019512	ENSCAFT00000049063	missense variant	c.1349C>T	p.Pro450Leu
E44	21	15304625	T	G	3	0.083	DLG2	ENSCAFG00000004544	ENSCAFT00000007339	missense variant	c.1072T>G	p.Ser358Ala	p.Ser323	0
E44	24	31239463	A	G	3	0.386	L3MBTL1	ENSCAFG00000009291	ENSCAFT00000049153	missense variant	c.86A>G	p.Asp29Gly
E44	26	257002	G	T	3	0.291	ZNF605	ENSCAFG00000006033	ENSCAFT00000009773	missense variant	c.1715G>T	p.Gly572Val
E44	31	38184435	C	G	2	0.054	C21orf2	ENSCAFG00000010988	ENSCAFT00000017477	missense variant	c.730G>C	p.Val244Leu
E44	31	38184521	G	C	2	0.117	C21orf2	ENSCAFG00000010988	ENSCAFT00000017477	missense variant	c.644C>G	p.Ala215Gly
E44	X	87906943	T	C	3	0.216	LRCH2	ENSCAFG00000018236	ENSCAFT00000046134	missense variant	c.1571A>G	p.Asn524Ser
E45	3	52421468	C	G	2	0.141	ENSCAFG00000030012	ENSCAFG00000030012	ENSCAFT00000046592	missense variant	c.634C>G	p.Arg212Gly
E45	5	56261679	G	A	3	0.159	AGRN	ENSCAFG00000019342	ENSCAFT00000030741	missense variant	c.1613G>A	p.Arg538His
E45	11	306853	A	C	3	0.159	ENSCAFG00000028826	ENSCAFG00000028826	ENSCAFT00000047814	missense variant	c.256T>G	p.Phe86Val
E45	15	36346672	A	G	2	0.314	ENSCAFG00000006494	ENSCAFG00000006494	ENSCAFT00000010491	missense variant	c.139A>G	p.Met47Val
E45	17	62515873	A	C	3	0.126	LRIG2	ENSCAFG00000013347	ENSCAFT00000047222	missense variant	c.999T>G	p.Asp333Glu
E45	20	51372132	C	G	3	0.136	ENSCAFG00000017815	ENSCAFG00000017815	ENSCAFT00000028618	missense variant	c.1808C>G	p.Thr603Ser
E45	21	29934024	A	ACATCACGCAC	2	0.098	DCHS1	ENSCAFG00000006532	ENSCAFT00000010588	frameshift variant&stop gained	c.6094_6103dupGTGCGTGATG	p.Val2035fs
E45	23	8281373	G	A	3	0	SCN5A	ENSCAFG00000005051	ENSCAFT00000008132	missense variant	c.5812C>T	p.Arg1938Trp
E45	27	30452460	A	T	2	0.077	SLC15A5	ENSCAFG00000012622	ENSCAFT00000020047	stop gained	c.115A>T	p.Lys39*
*Based on translated protein alignment

## Sheet: Metastatic Tumor
Dog ID	Chromosome	Position	Reference Allele	Alternate Allele	Number of Callers	AF	Gene Name	Ensembl Gene ID	Ensembl Transcript ID	Effect	Coding Variant Position	Protein Variant	Human Equivalent Codon for Select Cancer Genes*	Human Equivalent COSMIC v87 # of Somatic Mutations at this Site
E1	1	121124717	T	G	3	0.418	ZNF536	ENSCAFG00000007601	ENSCAFT00000012159	missense variant	c.2880A>C	p.Lys960Asn
E1	3	36364566	T	G	2	0.29	MAGEL2	ENSCAFG00000010136	ENSCAFT00000016094	missense variant	c.2257T>G	p.Ser753Ala
E1	5	31280969	C	A	3	0.092	NLRP1	ENSCAFG00000015493	ENSCAFT00000024581	missense variant	c.2176C>A	p.His726Asn
E1	5	32564024	T	TTC	2	0.643	P53	ENSCAFG00000016714	ENSCAFT00000026465	frameshift variant	c.381 382dupGA	p.Lys128fs	p.Lys139	68
E1	5	51151989	G	C	3	0.385	OMA1	ENSCAFG00000018911	ENSCAFT00000030019	splice donor variant&intron variant	c.500+1G>C	.
E1	5	81211764	A	C	3	0.069	PRMT7	ENSCAFG00000020312	ENSCAFT00000032353	missense variant	c.116T>G	p.Leu39Arg
E1	5	82832141	C	T	3	0.375	CDH5	ENSCAFG00000020413	ENSCAFT00000032513	missense variant	c.2183G>A	p.Arg728His
E1	6	72009181	A	T	3	0.087	TNNI3K	ENSCAFG00000020408	ENSCAFT00000032502	missense variant	c.749T>A	p.Ile250Lys
E1	7	68103582	T	A	3	0.371	ENSCAFG00000018373	ENSCAFG00000018373	ENSCAFT00000029186	missense variant	c.674A>T	p.Lys225Met
E1	8	1095436	A	C	2	0.061	TC2N	ENSCAFG00000010832	ENSCAFT00000017222	missense variant	c.1167T>G	p.Phe389Leu
E1	8	72910386	G	A	3	0.321	ENSCAFG00000030258	ENSCAFG00000030258	ENSCAFT00000045554	missense variant	c.389C>T	p.Pro130Leu
E1	11	1982439	C	G	3	0.307	CANX	ENSCAFG00000000348	ENSCAFT00000048458	missense variant	c.18G>C	p.Trp6Cys
E1	11	38928263	C	A	2	0.078	HAUS6	ENSCAFG00000001598	ENSCAFT00000002503	missense variant	c.269G>T	p.Arg90Leu
E1	11	40668754	G	T	3	0.104	IFNB1	ENSCAFG00000001653	ENSCAFT00000002595	missense variant	c.102C>A	p.Ser34Arg
E1	11	74267976	T	A	3	0.245	GSN	ENSCAFG00000003663	ENSCAFT00000005907	missense variant	c.2305T>A	p.Trp769Arg
E1	13	10010855	C	G	3	0.377	PKHD1L1	ENSCAFG00000024786	ENSCAFT00000045918	missense variant	c.8355C>G	p.Ile2785Met
E1	13	30773900	G	T	2	0.053	ZFAT	ENSCAFG00000001159	ENSCAFT00000001794	missense variant	c.584C>A	p.Ser195Tyr
E1	13	61958541	C	A	3	0.259	ANKRD17	ENSCAFG00000002998	ENSCAFT00000004833	missense variant	c.1193G>T	p.Gly398Val
E1	14	11132161	C	A	3	0.166	GPR37	ENSCAFG00000001757	ENSCAFT00000002752	missense variant	c.1608C>A	p.Phe536Leu
E1	14	35588285	C	A	3	0.156	DNAH11	ENSCAFG00000002717	ENSCAFT00000004311	missense variant	c.6053C>A	p.Ala2018Asp
E1	15	44767913	C	T	3	0.082	SLC10A7	ENSCAFG00000007747	ENSCAFT00000012383	missense variant	c.532G>A	p.Val178Met
E1	15	46456560	G	T	3	0.403	NR3C2	ENSCAFG00000007813	ENSCAFT00000012489	missense variant	c.2069C>A	p.Pro690Gln
E1	19	17913551	C	T	3	0.37	KIAA1109	ENSCAFG00000004022	ENSCAFT00000006460	missense variant	c.7612G>A	p.Ala2538Thr
E1	20	52288528	T	G	3	0.69	PEX11G	ENSCAFG00000018220	ENSCAFT00000028946	missense variant	c.259A>C	p.Ser87Arg
E1	21	28181679	G	T	3	0.093	ENSCAFG00000030286	ENSCAFG00000030286	ENSCAFT00000009978	splice region variant&intron variant	c.334-5C>A	.
E1	23	7932255	T	G	3	0.148	OXSR1	ENSCAFG00000004972	ENSCAFT00000007999	start lost	c.2T>G	p.Met1?
E1	23	16511243	T	TG	2	0.333	EOMES	ENSCAFG00000005510	ENSCAFT00000043134	frameshift variant	c.2049dupG	p.Tyr684fs
E1	24	47101411	G	C	3	0.486	EEF1A2	ENSCAFG00000028878	ENSCAFT00000048618	missense variant	c.387C>G	p.Asp129Glu
E1	25	7108859	T	A	3	0.415	STARD13	ENSCAFG00000006294	ENSCAFT00000010220	missense variant	c.2525T>A	p.Ile842Lys
E1	25	13206933	G	T	3	0.083	RNF6	ENSCAFG00000006901	ENSCAFT00000011085	missense variant	c.1488G>T	p.Met496Ile
E1	26	14432974	GC	G	2	0.196	RFC5	ENSCAFG00000009890	ENSCAFT00000015721	frameshift variant	c.400delC	p.Gln134fs
E1	27	26624571	A	C	3	0.155	PDE3A	ENSCAFG00000012391	ENSCAFT00000019685	missense variant	c.1379T>G	p.Leu460Arg
E1	27	42316907	G	A	2	0.067	SLC6A13	ENSCAFG00000015769	ENSCAFT00000024989	missense variant	c.601C>T	p.His201Tyr
E1	28	22110685	T	A	3	0.584	RBM20	ENSCAFG00000010785	ENSCAFT00000017780	missense variant	c.955T>A	p.Trp319Arg
E1	29	17608278	C	T	3	0.732	PREX2	ENSCAFG00000007620	ENSCAFT00000012231	splice region variant&intron variant	c.2368+4C>T	.	.	.
E1	29	33918512	C	G	3	0.27	MMP16	ENSCAFG00000008925	ENSCAFT00000014192	missense variant	c.1796G>C	p.Cys599Ser
E1	31	36888933	T	G	3	0.294	SLC37A1	ENSCAFG00000010450	ENSCAFT00000043898	missense variant	c.1523T>G	p.Ile508Ser
E1	33	29379839	C	T	2	0.1	PCYT1A	ENSCAFG00000012967	ENSCAFT00000020583	missense variant	c.196G>A	p.Glu66Lys
E1	35	13080709	C	T	3	0.098	RANBP9	ENSCAFG00000009853	ENSCAFT00000032379	missense variant	c.956G>A	p.Arg319Gln
E1	38	1529877	G	A	3	0.156	NFASC	ENSCAFG00000009901	ENSCAFT00000015800	missense variant	c.3538G>A	p.Val1180Ile
E1	X	76079138	A	T	3	0.132	ENSCAFG00000017771	ENSCAFG00000017771	ENSCAFT00000028181	stop gained	c.669T>A	p.Cys223*
E1	X	79286653	A	C	3	0.159	ENSCAFG00000017859	ENSCAFG00000017859	ENSCAFT00000028337	missense variant	c.1196A>C	p.Asn399Thr
E2	1	66163255	C	T	3	0.192	ENSCAFG00000001071	ENSCAFG00000001071	ENSCAFT00000001637	missense variant	c.2320G>A	p.Glu774Lys
E2	3	24171392	C	A	3	0.217	VCAN	ENSCAFG00000008582	ENSCAFT00000013618	missense variant	c.4332G>T	p.Gln1444His
E2	4	58010399	G	A	3	0.333	GM2A	ENSCAFG00000017907	ENSCAFT00000028421	missense variant	c.164C>T	p.Ser55Phe
E2	5	16098679	C	T	3	0.18	DSCAML1	ENSCAFG00000012923	ENSCAFT00000020576	splice region variant&intron variant	c.1009+4C>T	.
E2	5	32563797	C	A	3	0.649	P53	ENSCAFG00000016714	ENSCAFT00000026465	splice acceptor variant&intron variant	c.530-1G>T	.	.	.
E2	7	5490118	A	T	3	0.282	CRB1	ENSCAFG00000011365	ENSCAFT00000039475	missense variant	c.119T>A	p.Phe40Tyr
E2	7	20718879	T	C	2	0.058	ABL2	ENSCAFG00000013920	ENSCAFT00000022081	missense variant	c.1256T>C	p.Phe419Ser
E2	7	56853829	G	C	3	0.297	ENSCAFG00000017999	ENSCAFG00000017999	ENSCAFT00000028585	missense variant	c.73G>C	p.Glu25Gln
E2	9	27403074	T	G	3	0.605	CA10	ENSCAFG00000030895	ENSCAFT00000044667	splice region variant&intron variant	c.634+4A>C	.
E2	9	34411570	A	C	3	0.175	RPS6KB1	ENSCAFG00000017679	ENSCAFT00000028050	missense variant	c.647A>C	p.Tyr216Ser
E2	10	27609584	A	C	3	0.235	NCF4	ENSCAFG00000001522	ENSCAFT00000002373	stop gained	c.114T>G	p.Tyr38*
E2	12	42274385	T	G	3	0.156	FAM46A	ENSCAFG00000031894	ENSCAFT00000044046	missense variant	c.968A>C	p.Gln323Pro
E2	13	44944324	C	T	3	0.273	LRRC66	ENSCAFG00000024651	ENSCAFT00000038023	missense variant	c.2344G>A	p.Glu782Lys
E2	13	60097860	C	T	3	0.129	GRSF1	ENSCAFG00000002922	ENSCAFT00000004672	missense variant	c.190G>A	p.Glu64Lys
E2	14	2527066	G	C	3	0.151	ENSCAFG00000030236	ENSCAFG00000030236	ENSCAFT00000039095	missense variant	c.18G>C	p.Trp6Cys
E2	14	2527143	G	T	3	0.146	ENSCAFG00000030236	ENSCAFG00000030236	ENSCAFT00000039095	missense variant	c.95G>T	p.Cys32Phe
E2	14	13359949	G	C	3	0.302	DMTF1	ENSCAFG00000001819	ENSCAFT00000002866	missense variant	c.509G>C	p.Arg170Pro
E2	14	15246000	G	A	3	0.439	ZNF804B	ENSCAFG00000001862	ENSCAFT00000002945	missense variant	c.2878G>A	p.Gly960Ser
E2	16	7003676	A	G	3	0.679	PRSS58	ENSCAFG00000003823	ENSCAFT00000006145	missense variant	c.302A>G	p.Asp101Gly
E2	16	17948272	A	G	3	0.695	DPP6	ENSCAFG00000005036	ENSCAFT00000008117	missense variant	c.725A>G	p.His242Arg
E2	18	39241410	C	T	3	0.643	OR9G4	ENSCAFG00000008001	ENSCAFT00000012764	missense variant	c.401C>T	p.Ala134Val
E2	19	15327034	C	G	3	0.204	FAT4	ENSCAFG00000003962	ENSCAFT00000006363	missense variant	c.5012G>C	p.Arg1671Pro
E2	20	688471	TC	T	2	0.526	UROC1	ENSCAFG00000003843	ENSCAFT00000006209	frameshift variant	c.1623delG	p.Ser542fs
E2	24	21599469	G	A	3	0.219	PLAGL2	ENSCAFG00000031042	ENSCAFT00000049428	stop gained	c.607C>T	p.Arg203*
E2	27	19962224	T	A	3	0.276	KLHL42	ENSCAFG00000010957	ENSCAFT00000017435	missense variant	c.385A>T	p.Asn129Tyr
E2	27	36455677	A	C	3	0.282	ENSCAFG00000013748	ENSCAFG00000013748	ENSCAFT00000021819	missense variant	c.4262A>C	p.Asn1421Thr
E2	30	15246661	T	C	3	0.225	SECISBP2L	ENSCAFG00000014822	ENSCAFT00000048587	missense variant	c.1339A>G	p.Ser447Gly
E2	32	11718269	C	T	3	0.49	HERC6	ENSCAFG00000009781	ENSCAFT00000015531	missense variant	c.1240C>T	p.Pro414Ser
E2	36	22309315	C	A	3	0.5	TTN	ENSCAFG00000014025	ENSCAFT00000022319	missense variant	c.29610G>T	p.Met9870Ile
E2	36	28251135	A	C	3	0.596	FSIP2	ENSCAFG00000014480	ENSCAFT00000045208	missense variant	c.16540A>C	p.Thr5514Pro
E2	37	17670312	A	G	3	0.306	UNC80	ENSCAFG00000013772	ENSCAFT00000021888	missense variant	c.856A>G	p.Lys286Glu
E2	X	77446973	G	T	3	0.791	SLC25A53	ENSCAFG00000017817	ENSCAFT00000028267	stop gained	c.228C>A	p.Tyr76*
E3	1	107795525	C	T	3	0.213	ENSCAFG00000003993	ENSCAFG00000003993	ENSCAFT00000006404	missense variant	c.1249G>A	p.Val417Met
E3	1	46371163	C	G	2	0.22	ARID1B	ENSCAFG00000000608	ENSCAFT00000000940	missense variant	c.370C>G	p.Gln124Glu	p.Gln124	0
E3	5	67011509	C	G	3	0.133	GSE1	ENSCAFG00000019928	ENSCAFT00000031711	missense variant	c.2389G>C	p.Glu797Gln
E3	8	24129586	A	C	3	0.158	ENSCAFG00000014164	ENSCAFG00000014164	ENSCAFT00000022485	missense variant	c.440T>G	p.Val147Gly
E3	8	62809638	G	A	3	0.072	UNC79	ENSCAFG00000017606	ENSCAFT00000043881	missense variant	c.6835G>A	p.Ala2279Thr
E3	10	13449664	G	A	3	0.082	TPH2	ENSCAFG00000000462	ENSCAFT00000000740	missense variant	c.436G>A	p.Gly146Arg
E3	10	2731404	C	T	3	0.068	LRIG3	ENSCAFG00000000311	ENSCAFT00000000481	missense variant	c.1594G>A	p.Ala532Thr
E3	13	60050559	T	A	3	0.09	RUFY3	ENSCAFG00000002918	ENSCAFT00000004667	missense variant	c.437T>A	p.Ile146Lys
E3	13	60050561	A	G	3	0.09	RUFY3	ENSCAFG00000002918	ENSCAFT00000004667	missense variant	c.439A>G	p.Thr147Ala
E3	15	35778026	T	C	3	0.096	HAL	ENSCAFG00000006412	ENSCAFT00000010385	missense variant	c.1343A>G	p.Tyr448Cys
E3	16	26031042	C	T	2	0.126	ENSCAFG00000005828	ENSCAFG00000005828	ENSCAFT00000009398	missense variant	c.65C>T	p.Thr22Met
E3	21	26709797	C	T	3	0.123	NDUFS8	ENSCAFG00000006007	ENSCAFT00000009690	missense variant	c.304C>T	p.Arg102Cys
E3	21	31360393	C	T	2	0.074	ENSCAFG00000032065	ENSCAFG00000032065	ENSCAFT00000048923	missense variant	c.712C>T	p.Arg238Cys
E3	25	11746721	C	T	3	0.223	PDX1	ENSCAFG00000006746	ENSCAFT00000010866	missense variant	c.67G>A	p.Gly23Ser
E3	30	10380582	C	A	3	0.231	MAP1A	ENSCAFG00000032191	ENSCAFT00000044487	missense variant	c.7943C>A	p.Ala2648Glu
E3	32	30711014	A	C	3	0.104	PITX2	ENSCAFG00000011628	ENSCAFT00000018452	missense variant	c.814T>G	p.Tyr272Asp
E3	33	29075830	C	T	3	0.116	MUC4	ENSCAFG00000012865	ENSCAFT00000020446	missense variant	c.4351G>A	p.Ala1451Thr
E3	36	22155134	A	G	3	0.184	TTN	ENSCAFG00000014025	ENSCAFT00000022319	missense variant	c.100112T>C	p.Val33371Ala
E3	24	47016607	C	A	3	0.178	COL20A1	ENSCAFG00000012848	ENSCAFT00000020396	missense variant&splice region variant	c.3593C>A	p.Ser1198Tyr
E3	37	25571944	C	T	3	0.131	CCDC108	ENSCAFG00000015006	ENSCAFT00000023817	splice acceptor variant&intron variant	c.4711-1G>A	.
E3	7	45107582	A	G	3	0.138	HAUS1	ENSCAFG00000017640	ENSCAFT00000044021	splice donor variant&intron variant	c.512+2T>C	.
E3	17	18600956	T	G	3	0.282	ENSCAFG00000030215	ENSCAFG00000030215	ENSCAFT00000045672	splice region variant&intron variant	c.794+8T>G	.
E3	3	52367979	C	A	3	0.168	POLG	ENSCAFG00000011760	ENSCAFT00000018896	splice region variant&intron variant	c.1244+6G>T	.
E3	12	10369069	G	A	2	0.272	TFEB	ENSCAFG00000001599	ENSCAFT00000002508	stop gained	c.958C>T	p.Arg320*
E3	9	35857229	G	C	2	0.23	PPM1D	ENSCAFG00000017757	ENSCAFT00000028162	stop gained	c.1484C>G	p.Ser495*	No equiv.	NA
E4	1	49011744	C	G	3	0.405	ACAT2	ENSCAFG00000000720	ENSCAFT00000001128	missense variant	c.3C>G	p.Ser1Arg
E4	1	99556726	C	T	3	0.439	ENSCAFG00000002363	ENSCAFG00000002363	ENSCAFT00000003708	missense variant	c.520G>A	p.Ala174Thr
E4	2	59429635	C	T	3	0.061	SLC12A3	ENSCAFG00000009034	ENSCAFT00000014363	missense variant	c.2358G>A	p.Met786Ile
E4	2	75659800	G	T	3	0.066	CNR2	ENSCAFG00000013071	ENSCAFT00000020728	missense variant	c.757G>T	p.Val253Phe
E4	3	61348467	A	C	2	0.37	NOP14	ENSCAFG00000014730	ENSCAFT00000023400	missense variant	c.2184A>C	p.Glu728Asp
E4	3	74665340	A	T	3	0.244	KIAA1239	ENSCAFG00000016269	ENSCAFT00000025802	missense variant	c.2291T>A	p.Leu764Gln
E4	4	2329402	G	T	2	0.061	ZP4	ENSCAFG00000010014	ENSCAFT00000015935	missense variant	c.1318G>T	p.Ala440Ser
E4	4	4155559	A	G	3	0.103	LYST	ENSCAFG00000011231	ENSCAFT00000017844	missense variant	c.3547A>G	p.Thr1183Ala
E4	4	6390641	C	A	3	0.096	ENSCAFG00000011566	ENSCAFG00000011566	ENSCAFT00000046236	missense variant	c.446G>T	p.Gly149Val
E4	4	58248559	G	T	3	0.111	ENSCAFG00000023257	ENSCAFG00000023257	ENSCAFT00000035641	missense variant	c.149G>T	p.Ser50Ile
E4	5	32563389	G	A	3	0.731	P53	ENSCAFG00000016714	ENSCAFT00000026465	missense variant	c.715C>T	p.Arg239Trp	p.Arg249	756
E4	5	58001513	T	G	3	0.402	PRDM16	ENSCAFG00000019473	ENSCAFT00000030962	splice donor variant&intron variant	c.2888+2T>G	.
E4	5	60330164	C	A	3	0.235	PLEKHG5	ENSCAFG00000019602	ENSCAFT00000031158	missense variant	c.378G>T	p.Arg126Ser
E4	5	76753318	T	G	3	0.179	ENSCAFG00000020167	ENSCAFG00000020167	ENSCAFT00000032120	missense variant	c.14546A>C	p.Lys4849Thr
E4	10	14040351	G	A	3	0.083	TRHDE	ENSCAFG00000000473	ENSCAFT00000000753	stop gained	c.1634G>A	p.Trp545*
E4	10	26962257	G	A	2	0.054	SH3BP1	ENSCAFG00000001490	ENSCAFT00000002323	missense variant	c.554C>T	p.Ala185Val
E4	12	40924130	A	T	3	0.253	TTK	ENSCAFG00000002842	ENSCAFT00000042939	missense variant	c.749A>T	p.Asp250Val
E4	13	44945442	T	A	3	0.269	LRRC66	ENSCAFG00000024651	ENSCAFT00000038023	missense variant	c.1226A>T	p.Asp409Val
E4	14	11044570	A	C	2	0.05	POT1	ENSCAFG00000001754	ENSCAFT00000002746	missense variant	c.1360A>C	p.Ile454Leu
E4	14	26505517	T	C	3	0.226	THSD7A	ENSCAFG00000002280	ENSCAFT00000049708	missense variant	c.1736A>G	p.Asn579Ser
E4	14	56383718	T	G	3	0.226	CFTR	ENSCAFG00000003429	ENSCAFT00000005518	missense variant	c.1725T>G	p.Phe575Leu
E4	16	41067079	T	G	3	0.377	MTUS1	ENSCAFG00000006979	ENSCAFT00000011227	missense variant	c.1742A>C	p.Lys581Thr
E4	17	6963764	T	C	3	0.4	GRHL1	ENSCAFG00000003394	ENSCAFT00000005454	missense variant	c.523T>C	p.Tyr175His
E4	17	18520807	C	T	3	0.365	C2orf44	ENSCAFG00000003949	ENSCAFT00000035593	missense variant	c.221G>A	p.Arg74Lys
E4	17	37290141	A	G	3	0.356	PSD4	ENSCAFG00000007292	ENSCAFT00000011686	splice acceptor variant&intron variant	c.2547-2A>G	.
E4	18	38616424	C	G	3	0.101	UBE2L6	ENSCAFG00000007839	ENSCAFT00000038474	missense variant	c.193C>G	p.Pro65Ala
E4	18	39528301	G	T	3	0.597	OR8U1	ENSCAFG00000008050	ENSCAFT00000037416	missense variant	c.22C>A	p.Gln8Lys
E4	20	45188772	T	TA	2	0.316	ENSCAFG00000024064	ENSCAFG00000024064	ENSCAFT00000003222	frameshift variant	c.30dupA	p.Ala11fs
E4	20	46612109	G	T	3	0.159	CYP4F3	ENSCAFG00000023401	ENSCAFT00000025276	missense variant	c.1305C>A	p.Asp435Glu
E4	20	56336252	A	C	3	0.356	ZNF556	ENSCAFG00000032592	ENSCAFT00000050084	missense variant	c.1335T>G	p.His445Gln
E4	21	26696105	G	C	3	0.346	OR52M1	ENSCAFG00000030668	ENSCAFT00000009685	missense variant	c.332C>G	p.Thr111Arg
E4	21	41354134	G	C	3	0.102	E2F8	ENSCAFG00000009431	ENSCAFT00000015005	missense variant	c.213C>G	p.Ser71Arg
E4	23	1396911	A	G	3	0.418	ENTPD6	ENSCAFG00000004371	ENSCAFT00000007022	missense variant	c.533A>G	p.Lys178Arg
E4	24	24469472	A	C	3	0.295	ENSCAFG00000025539	ENSCAFG00000025539	ENSCAFT00000039753	missense variant	c.545T>G	p.Leu182Arg
E4	25	48394760	T	G	3	0.38	RBM44	ENSCAFG00000012357	ENSCAFT00000019614	missense variant	c.943T>G	p.Leu315Val
E4	27	4390847	A	C	3	0.378	FAM186A	ENSCAFG00000029116	ENSCAFT00000048285	missense variant	c.2660A>C	p.Asn887Thr
E4	27	5539577	AACAGCAGCT	A	2	0.136	KMT2D	ENSCAFG00000008718	ENSCAFT00000045560	disruptive inframe deletion	c.10263 10271delACAGCAGCT	p.Gln3421 Leu3424delinsHis
E4	28	12291749	A	T	2	0.059	CNNM1	ENSCAFG00000009428	ENSCAFT00000015003	missense variant	c.1238A>T	p.Asn413Ile
E4	29	4480351	T	A	3	0.137	RB1CC1	ENSCAFG00000006819	ENSCAFT00000010980	missense variant	c.3426A>T	p.Arg1142Ser
E4	29	4480352	C	T	3	0.137	RB1CC1	ENSCAFG00000006819	ENSCAFT00000010980	missense variant	c.3425G>A	p.Arg1142Lys
E4	33	31093480	A	G	3	0.094	LSG1	ENSCAFG00000013445	ENSCAFT00000021328	missense variant	c.341A>G	p.Glu114Gly
E4	36	6990236	G	A	3	0.087	TBR1	ENSCAFG00000009984	ENSCAFT00000015885	missense variant	c.296G>A	p.Gly99Asp
E5	1	37597755	C	T	3	0.179	GRM1	ENSCAFG00000000338	ENSCAFT00000000528	missense variant	c.3209C>T	p.Pro1070Leu
E5	3	31218150	C	A	3	0.084	GCNT4	ENSCAFG00000009534	ENSCAFT00000015147	missense variant	c.589C>A	p.Gln197Lys
E5	4	2730805	A	T	3	0.448	RYR2	ENSCAFG00000010034	ENSCAFT00000015962	splice region variant&intron variant	c.1248-5T>A	.
E5	4	22917854	A	AC	2	0.335	DDIT4	ENSCAFG00000032469	ENSCAFT00000045434	frameshift variant	c.510dupC	p.Phe171fs
E5	5	32563952	T	C	3	0.866	P53	ENSCAFG00000016714	ENSCAFT00000026465	missense variant	c.455A>G	p.Tyr152Cys	p.Tyr163	330
E5	8	48149670	ACTCT	A	2	0.423	MLH3	ENSCAFG00000017012	ENSCAFT00000026947	frameshift variant	c.2804 2807delAGAG	p.Glu935fs
E5	14	36655589	C	G	3	0.066	FAM126A	ENSCAFG00000002742	ENSCAFT00000004353	missense variant	c.558G>C	p.Leu186Phe
E5	14	36657815	G	T	3	0.062	FAM126A	ENSCAFG00000002742	ENSCAFT00000004353	missense variant	c.178C>A	p.Leu60Met
E5	14	36657823	C	G	2	0.063	FAM126A	ENSCAFG00000002742	ENSCAFT00000004353	missense variant	c.170G>C	p.Cys57Ser
E5	15	9479624	A	T	2	0.085	NRD1	ENSCAFG00000003803	ENSCAFT00000006167	splice region variant&intron variant	c.1593-4A>T	.
E5	16	58344491	A	G	3	0.069	MCPH1	ENSCAFG00000008577	ENSCAFT00000046328	missense variant	c.1171A>G	p.Thr391Ala
E5	18	35848507	A	C	3	0.132	ELP4	ENSCAFG00000007510	ENSCAFT00000012029	splice region variant&intron variant	c.393+4T>G	.
E5	18	52855319	C	T	2	0.227	STIP1	ENSCAFG00000014672	ENSCAFT00000023336	missense variant	c.1453G>A	p.Glu485Lys
E5	20	57375369	C	T	3	0.215	PCSK4	ENSCAFG00000019516	ENSCAFT00000031021	splice region variant&intron variant	c.1826-5C>T	.
E5	23	1673529	G	A	3	0.433	NINL	ENSCAFG00000004400	ENSCAFT00000007092	missense variant	c.32C>T	p.Ser11Leu
E5	23	27493056	T	C	3	0.421	ENSCAFG00000024259	ENSCAFG00000024259	ENSCAFT00000022190	splice region variant&intron variant	c.4795-7T>C	.
E5	23	33290992	T	TA	2	0.349	SLC35G2	ENSCAFG00000007441	ENSCAFT00000011927	frameshift variant	c.39dupA	p.Arg14fs
E5	24	5402136	C	T	2	0.238	DSTN	ENSCAFG00000030619	ENSCAFT00000048851	missense variant	c.328G>A	p.Glu110Lys
E5	25	8983081	T	A	3	0.105	HSPH1	ENSCAFG00000006538	ENSCAFT00000010584	missense variant	c.797T>A	p.Leu266His
E5	28	3955965	C	T	3	0.451	RET	ENSCAFG00000007076	ENSCAFT00000011340	missense variant	c.2614G>A	p.Ala872Thr
E5	28	40692358	C	T	3	0.473	ENSCAFG00000031153	ENSCAFG00000031153	ENSCAFT00000048559	splice acceptor variant&intron variant	c.417-2C>T	.
E6	5	14714067	A	G	2	0.215	ABCG4	ENSCAFG00000012198	ENSCAFT00000019413	splice donor variant&intron variant	c.810+2T>C	.
E6	8	68044181	G	A	2	0.182	HHIPL1	ENSCAFG00000017835	ENSCAFT00000028289	missense variant	c.790G>A	p.Ala264Thr
E6	9	43716957	C	G	3	0.172	CORO6	ENSCAFG00000018960	ENSCAFT00000030118	missense variant	c.1189G>C	p.Val397Leu
E6	10	1171890	C	G	2	0.216	MYO1A	ENSCAFG00000000156	ENSCAFT00000000253	missense variant	c.3093G>C	p.Lys1031Asn
E6	17	56910976	C	A	3	0.132	NOTCH2	ENSCAFG00000010476	ENSCAFT00000016889	missense variant	c.1366G>T	p.Asp456Tyr
E6	17	59038182	C	A	3	0.077	ENSCAFG00000029779	ENSCAFG00000029779	ENSCAFT00000042735	missense variant	c.362G>T	p.Ser121Ile
E6	20	49386429	C	T	2	0.23	BEST2	ENSCAFG00000017200	ENSCAFT00000027237	missense variant	c.817G>A	p.Val273Met
E6	21	23393124	T	A	3	0.254	SLCO2B1	ENSCAFG00000005437	ENSCAFT00000008744	splice region variant&intron variant	c.16+3A>T	.
E6	21	40182012	C	G	3	0.21	OTOG	ENSCAFG00000009037	ENSCAFT00000014398	missense variant	c.7819C>G	p.Gln2607Glu
E6	26	6558883	C	T	3	0.231	VPS37B	ENSCAFG00000007676	ENSCAFT00000035158	splice region variant&synonymous variant	c.1383C>T	p.Ser461Ser
E6	31	8564438	G	A	2	0.216	ROBO1	ENSCAFG00000007903	ENSCAFT00000012668	missense variant	c.3664G>A	p.Ala1222Thr
E6	36	20974506	T	G	2	0.178	ENSCAFG00000030684	ENSCAFG00000030684	ENSCAFT00000045371	missense variant	c.579A>C	p.Gln193His
E6	36	28234549	C	G	2	0.15	FSIP2	ENSCAFG00000014480	ENSCAFT00000045208	missense variant	c.1659C>G	p.Ile553Met
E6	37	17804625	G	A	3	0.25	UNC80	ENSCAFG00000013772	ENSCAFT00000021888	missense variant	c.6189G>A	p.Met2063Ile
E8	2	15036555	CT	C	2	0.274	ARHGAP12	ENSCAFG00000004045	ENSCAFT00000006493	frameshift variant&splice region variant	c.942delT	p.Leu315fs
E8	2	29458934	A	C	2	0.048	PRKCQ	ENSCAFG00000005169	ENSCAFT00000008336	missense variant&splice region variant	c.1444A>C	p.Thr482Pro
E8	4	50062340	A	C	3	0.237	ATP10B	ENSCAFG00000017260	ENSCAFT00000046801	missense variant	c.333A>C	p.Glu111Asp
E8	5	32563697	T	C	3	0.672	P53	ENSCAFG00000016714	ENSCAFT00000026465	missense variant	c.629A>G	p.Tyr210Cys	p.Tyr220	627
E8	6	23870243	T	G	3	0.29	ENSCAFG00000023577	ENSCAFG00000023577	ENSCAFT00000028232	missense variant	c.3847A>C	p.Thr1283Pro
E8	6	62986842	A	G	3	0.331	MCOLN3	ENSCAFG00000020297	ENSCAFT00000032327	missense variant	c.731A>G	p.Asp244Gly
E8	7	749743	C	G	3	0.333	LGR6	ENSCAFG00000010521	ENSCAFT00000016729	missense variant	c.727G>C	p.Glu243Gln
E8	8	38416273	G	T	2	0.277	SYNE2	ENSCAFG00000015819	ENSCAFT00000025088	missense variant	c.894G>T	p.Lys298Asn
E8	8	62711904	G	T	3	0.288	UNC79	ENSCAFG00000017606	ENSCAFT00000043881	missense variant	c.2086G>T	p.Asp696Tyr
E8	10	61825065	T	A	3	0.282	FAM161A	ENSCAFG00000003079	ENSCAFT00000037539	missense variant	c.1058A>T	p.Asn353Ile
E8	14	669587	G	C	3	0.357	OBSCN	ENSCAFG00000001161	ENSCAFT00000050108	missense variant	c.21366C>G	p.Ser7122Arg
E8	15	17664130	G	T	3	0.393	TTC5	ENSCAFG00000005383	ENSCAFT00000008661	missense variant	c.415C>A	p.Gln139Lys
E8	15	18025353	A	C	2	0.09	RNASE6	ENSCAFG00000005430	ENSCAFT00000008732	missense variant	c.272A>C	p.Lys91Thr
E8	17	21418755	G	T	3	0.273	IFT172	ENSCAFG00000005048	ENSCAFT00000008224	missense variant	c.1002C>A	p.Ser334Arg
E8	18	37925539	T	G	3	0.06	ENSCAFG00000032351	ENSCAFG00000032351	ENSCAFT00000044192	missense variant	c.523T>G	p.Phe175Val
E8	18	37995246	T	C	3	0.512	OR5B2	ENSCAFG00000032726	ENSCAFT00000042844	missense variant	c.923T>C	p.Phe308Ser
E8	20	17972296	A	C	3	0.558	CNTN3	ENSCAFG00000006357	ENSCAFT00000010310	missense variant	c.1634A>C	p.Lys545Thr
E8	20	22675240	T	A	3	0.306	UBA3	ENSCAFG00000006548	ENSCAFT00000036344	missense variant	c.791T>A	p.Ile264Lys
E8	20	49740493	G	T	3	0.181	ENSCAFG00000032123	ENSCAFG00000032123	ENSCAFT00000048964	missense variant	c.318G>T	p.Gln106His
E8	20	52262610	C	T	3	0.794	ENSCAFG00000018211	ENSCAFG00000018211	ENSCAFT00000028939	missense variant	c.1016C>T	p.Ala339Val
E8	24	13443719	A	C	3	0.381	PLCB1	ENSCAFG00000005856	ENSCAFT00000009472	missense variant	c.2767T>G	p.Leu923Val
E8	24	20370643	A	G	3	0.243	ENSCAFG00000006946	ENSCAFG00000006946	ENSCAFT00000011161	missense variant	c.341A>G	p.Glu114Gly
E8	25	51450105	G	C	3	0.348	ENSCAFG00000032116	ENSCAFG00000032116	ENSCAFT00000049009	missense variant	c.927C>G	p.Ser309Arg
E8	27	37803017	A	C	3	0.229	ENSCAFG00000014011	ENSCAFG00000014011	ENSCAFT00000022246	splice region variant&intron variant	c.28+4T>G	.
E8	36	10832677	G	T	3	0.3	CSRNP3	ENSCAFG00000032100	ENSCAFT00000045291	missense variant	c.214G>T	p.Val72Leu
E8	37	1529450	AT	A	2	0.551	STAT1	ENSCAFG00000009797	ENSCAFT00000015587	frameshift variant	c.2594delA	p.Asn865fs
E8	37	16733047	G	T	3	0.533	PTH2R	ENSCAFG00000013703	ENSCAFT00000021727	missense variant	c.1346G>T	p.Arg449Met
E8	37	26147563	C	T	3	0.265	SLC4A3	ENSCAFG00000015723	ENSCAFT00000024905	missense variant	c.3250C>T	p.Arg1084Trp
E8	X	69606261	G	T	3	0.394	ENSCAFG00000032341	ENSCAFG00000032341	ENSCAFT00000045001	missense variant	c.188G>T	p.Arg63Leu
E12	34	11984538	T	C	3	0.071	LRRC14B	ENSCAFG00000029782	ENSCAFT00000045302	missense variant	c.776A>G	p.His259Arg
E12	34	12024654	A	G	2	0.059	PLEKHG4B	ENSCAFG00000011054	ENSCAFT00000017584	missense variant	c.1099T>C	p.Ser367Pro
E14	1	11116926	AG	A	na	0.12	CDH19	na	na	frameshift_variant	p.Glu257fs	c.769delG
E14	1	102021021	T	G	na	0.15	NLRP9	na	na	missense_variant	p.Asn819His	c.2455A>C
E14	1	102304368	C	T	na	0.066	RPL28	na	na	missense_variant	p.Arg39His	c.116G>A
E14	2	60451626	C	A	na	0.128	LPCAT2	na	na	splice_acceptor_variant&intron_variant		c.530-1G>T
E14	3	36314872	G	A	na	0.08	NDN	na	na	missense_variant	p.Val257Ile	c.769G>A
E14	4	2442682	C	T	na	0.165	RYR2	na	na	missense_variant	p.Gly3761Asp	c.11282G>A
E14	4	68298568	A	G	na	0.053	C6	na	na	missense_variant	p.Lys519Arg	c.1556A>G
E14	5	30328455	T	C	na	0.292	ENSCAFG00000030322	na	na	missense_variant	p.Glu114Gly	c.341A>G
E14	5	32563388	C	A	na	0.779	P53	na	na	missense_variant	c.716G>T	p.Arg239Leu	p.Arg249	756
E14	5	33069633	G	A	na	0.756	PFAS	na	na	missense_variant	p.Ala465Thr	c.1393G>A
E14	5	39204099	G	A	na	0.758	ENSCAFG00000029293	na	na	missense_variant	p.Pro409Leu	c.1226C>T
E14	5	52616337	A	C	na	0.235	C8A	na	na	missense_variant	p.Leu358Arg	c.1073T>G
E14	5	67994451	A	C	na	0.255	ATP2C2	na	na	missense_variant	p.Ser562Ala	c.1684T>G
E14	6	8808676	G	A	na	0.01	MUC17	na	na	missense_variant	p.Ala3384Val	c.10151C>T
E14	6	8810417	A	G	na	0.01	MUC17	na	na	missense_variant	p.Val2845Ala	c.8534T>C
E14	6	17879141	A	T	na	0.082	ENSCAFG00000016976	na	na	missense_variant	p.Ser194Cys	c.580A>T
E14	6	63407778	T	C	na	0.01	RPF1	na	na	missense_variant	p.Thr129Ala	c.385A>G
E14	7	14556713	C	CGGCGGA	na	0.0379147	IER5	na	na	disruptive_inframe_insertion	p.Ala220_Glu221insAlaGlu	c.661_662insCGGAGG
E14	7	42768509	T	C	na	0.302	ADAR	na	na	missense_variant	p.Ile390Thr	c.1169T>C
E14	7	58455313	C	A	na	0.095	DSC3	na	na	missense_variant	p.Asn739Lys	c.2217C>A
E14	8	16573275	C	T	na	0.061	SSTR1	na	na	missense_variant	p.Thr389Met	c.1166C>T
E14	9	15548517	C	T	na	0.16	ABCA9	na	na	splice_region_variant&intron_variant		c.2404+5G>A
E14	9	48767343	C	G	na	0.156	RABL6	na	na	splice_region_variant&intron_variant		c.130+5G>C
E14	9	54740214	T	C	na	0.258	LRRC8A	na	na	missense_variant	p.Tyr648Cys	c.1943A>G
E14	11	22718137	A	T	na	0.08	SAR1B	na	na	splice_region_variant&intron_variant		c.481-3T>A
E14	11	25946449	G	C	na	0.257	FAM53C	na	na	missense_variant	p.Trp50Ser	c.149G>C
E14	11	36008421	C	T	na	0.074	CCDC171	na	na	stop_gained	p.Arg1014*	c.3040C>T
E14	12	21022448	T	C	na	0.114	GCLC	na	na	missense_variant	p.Lys182Arg	c.545A>G
E14	12	35258535	T	C	na	0.202	KCNQ5	na	na	missense_variant	p.Trp158Arg	c.472T>C
E14	12	35416492	C	A	na	0.056	DPPA5	na	na	stop_gained	p.Gly41*	c.121G>T
E14	12	35448816	C	T	na	0.339	OOEP	na	na	missense_variant	p.Val85Ile	c.253G>A
E14	13	37046030	G	T	na	0.065	ENSCAFG00000032607	na	na	missense_variant	p.Pro471Thr	c.1411C>A
E14	14	27159882	A	G	na	0.254	ENSCAFG00000002306	na	na	missense_variant	p.Met261Val	c.781A>G
E14	14	36868323	A	T	na	0.158	NUPL2	na	na	missense_variant	p.Gln96Leu	c.287A>T
E14	16	7027426	A	G	na	0.391	ENSCAFG00000030973	na	na	missense_variant	p.Lys278Arg	c.833A>G
E14	16	51552527	G	C	na	0.185	DNMT1	na	na	missense_variant	p.Ala398Pro	c.1192G>C
E14	18	37532893	A	G	na	0.41	MPEG1	na	na	missense_variant	p.Lys621Arg	c.1862A>G
E14	18	43605600	C	G	na	0.328	SLC35C1	na	na	missense_variant	p.Met257Ile	c.771G>C
E14	19	42863972	A	T	na	0.126	LRP1B	na	na	stop_gained	p.Leu2627*	c.7880T>A
E14	20	1700967	G	A	na	0.267	MCM2	na	na	missense_variant	p.Val846Met	c.2536G>A
E14	21	13058986	G	A	na	0.171	ME3	na	na	missense_variant	p.Asp258Asn	c.772G>A
E14	22	61163357	G	A	na	0.03	ENSCAFG00000030915	na	na	missense_variant	p.Gly119Glu	c.356G>A
E14	23	7047092	A	C	na	0.09	ENSCAFG00000029998	na	na	missense_variant	p.Tyr236Ser	c.707A>C
E14	23	8058364	T	C	na	0.106	SLC22A13	na	na	missense_variant&splice_region_variant	p.Phe342Ser	c.1025T>C
E14	23	46614544	C	G	na	0.119	ENSCAFG00000008574	na	na	missense_variant	p.Arg118Ser	c.354G>C
E14	24	40230341	T	G	na	0.18	DOK5	na	na	missense_variant	p.Leu127Val	c.379T>G
E14	24	44377184	A	C	na	0.225	PHACTR3	na	na	missense_variant	p.Glu150Asp	c.450A>C
E14	24	47150953	G	A	na	0.108	HELZ2	na	na	missense_variant	p.Pro2511Ser	c.7531C>T
E14	25	13331662	C	T	na	0.31	ENSCAFG00000006926	na	na	missense_variant	p.Ala640Val	c.1919C>T
E14	27	3251963	G	T	na	0.108	SCN8A	na	na	missense_variant	p.Asn347Lys	c.1041C>A
E14	27	32836757	T	G	na	0.353	GRIN2B	na	na	missense_variant	p.Leu678Val	c.2032T>G
E14	27	38475372	GGCCTGT	G	na	0.185714	NCAPD2	na	na	disruptive_inframe_deletion	p.His1398_Arg1399del	c.4193_4198delACAGGC
E14	30	7630638	G	A	na	0.315	BAHD1	na	na	missense_variant	p.Arg115His	c.344G>A
E14	32	21653831	G	A	na	0.53	ENSCAFG00000030753	na	na	missense_variant	p.Thr1637Met	c.4910C>T
E14	33	7939282	GAC	G	na	0.139	ENSCAFG00000009584	na	na	frameshift_variant	p.Gln22fs	c.64_65delCA
E14	34	11330859	A	T	na	0.064	SLC6A19	na	na	missense_variant	p.Ile597Asn	c.1790T>A
E14	36	14987433	G	A	na	0.065	MYO3B	na	na	missense_variant	p.Glu536Lys	c.1606G>A
E14	37	29436970	A	G	na	0.271	SCG2	na	na	missense_variant	p.Leu117Pro	c.350T>C
E14	X	41592975	G	A	na	0.169	ENSCAFG00000031684	na	na	missense_variant	p.Cys151Tyr	c.452G>A
E14	X	45256989	G	T	na	0.176	HUWE1	na	na	missense_variant&splice_region_variant	p.Ala2683Glu	c.8048C>A
E14	X	90149424	T	G	na	0.264	KLHL13	na	na	missense_variant	p.Asn198Thr	c.593A>C
E14	X	101584298	G	A	na	0.365	ENSCAFG00000018773	na	na	missense_variant	p.Leu3359Phe	c.10075C>T
E41	1	97812141	C	G	3	0.14	ENSCAFG00000002224	ENSCAFG00000002224	ENSCAFT00000043220	missense variant	c.903G>C	p.Lys301Asn
E41	1	103250490	G	C	2	0.114	CACNG8	ENSCAFG00000032667	ENSCAFT00000046946	missense variant	c.965C>G	p.Ala322Gly
E41	1	112642956	A	G	3	0.41	TGFB1	ENSCAFG00000005014	ENSCAFT00000008059	missense variant	c.998A>G	p.Asp333Gly
E41	2	23382620	T	C	3	0.14	OPTN	ENSCAFG00000004769	ENSCAFT00000007679	missense variant	c.647A>G	p.Asp216Gly
E41	2	73826921	CGGGCCGCGGGCGCGCT	C	2	0.092	FAM110D	ENSCAFG00000012651	ENSCAFT00000020075	frameshift variant	c.791 806delAGCGCGCCCGCGGCCC	p.Gln264fs
E41	3	688955	G	A	3	0.052	ENSCAFG00000029713	ENSCAFG00000029713	ENSCAFT00000044936	missense variant	c.584G>A	p.Arg195His
E41	3	38370007	G	A	3	0.075	APBA2	ENSCAFG00000010382	ENSCAFT00000016503	missense variant	c.262G>A	p.Glu88Lys
E41	3	91281167	A	C	3	0.098	NCAPG	ENSCAFG00000016677	ENSCAFT00000026415	missense variant	c.3225T>G	p.Asn1075Lys
E41	4	2684835	G	T	3	0.449	RYR2	ENSCAFG00000010034	ENSCAFT00000015962	missense variant	c.2190C>A	p.Asn730Lys
E41	4	27713316	C	T	2	0.054	DLG5	ENSCAFG00000015499	ENSCAFT00000024600	missense variant	c.3268G>A	p.Ala1090Thr
E41	4	53475135	T	TGG	2	0.333	SGCD	ENSCAFG00000017592	ENSCAFT00000027892	splice region variant&intron variant	c.291+3 291+4insCC	.
E41	4	81091295	G	T	3	0.172	CDH10	ENSCAFG00000018996	ENSCAFT00000030188	missense variant	c.1545G>T	p.Lys515Asn
E41	5	29278429	C	G	3	0.143	TMEM123	ENSCAFG00000030873	ENSCAFT00000043249	missense variant	c.86C>G	p.Thr29Arg
E41	5	31581728	C	T	3	0.347	ZFP3	ENSCAFG00000028732	ENSCAFT00000043880	missense variant	c.1364G>A	p.Cys455Tyr
E41	5	31858531	C	T	3	0.157	PELP1	ENSCAFG00000015914	ENSCAFT00000025217	missense variant	c.2000C>T	p.Ser667Leu
E41	5	32564583	T	C	3	0.685	P53	ENSCAFG00000016714	ENSCAFT00000026465	missense variant	c.326A>G	p.Lys109Arg	p.Lys120	43
E41	5	41418274	T	A	3	0.066	MYO15A	ENSCAFG00000018319	ENSCAFT00000029106	missense variant	c.1445A>T	p.Gln482Leu
E41	5	65497917	G	A	3	0.386	JPH3	ENSCAFG00000019906	ENSCAFT00000031672	missense variant	c.646C>T	p.Arg216Trp
E41	5	76266157	C	T	3	0.215	ENSCAFG00000020124	ENSCAFG00000020124	ENSCAFT00000032030	missense variant&splice region variant	c.1003C>T	p.Arg335Trp
E41	5	80736743	T	A	3	0.188	TANGO6	ENSCAFG00000020298	ENSCAFT00000032328	missense variant	c.735A>T	p.Glu245Asp
E41	6	12448119	A	C	3	0.162	FBXL18	ENSCAFG00000016024	ENSCAFT00000025425	missense variant	c.496A>C	p.Lys166Gln
E41	6	39591342	C	T	3	0.285	ENSCAFG00000019597	ENSCAFG00000019597	ENSCAFT00000031151	missense variant	c.506C>T	p.Ala169Val
E41	7	58170866	T	C	3	0.081	DSG1	ENSCAFG00000018064	ENSCAFT00000028696	missense variant	c.1607A>G	p.Asp536Gly
E41	9	2859345	T	TC	2	0.445	SOCS3	ENSCAFG00000005306	ENSCAFT00000008545	frameshift variant	c.81dupC	p.Lys28fs
E41	9	11344736	C	T	3	0.174	TANC2	ENSCAFG00000013052	ENSCAFT00000020730	missense variant&splice region variant	c.1034C>T	p.Ala345Val
E41	9	49674570	C	T	3	0.158	ENSCAFG00000023097	ENSCAFG00000023097	ENSCAFT00000035293	missense variant	c.532G>A	p.Gly178Arg
E41	11	39318606	A	T	3	0.25	SLC24A2	ENSCAFG00000001623	ENSCAFT00000002549	missense variant	c.1421T>A	p.Val474Glu
E41	11	39318607	C	A	3	0.242	SLC24A2	ENSCAFG00000001623	ENSCAFT00000002549	missense variant	c.1420G>T	p.Val474Leu
E41	12	420143	T	C	3	0.158	PPP1R10	ENSCAFG00000000406	ENSCAFT00000048295	missense variant	c.1477A>G	p.Ile493Val
E41	12	20546303	C	G	3	0.07	FBXO9	ENSCAFG00000002264	ENSCAFT00000003559	missense variant	c.1485C>G	p.His495Gln
E41	12	64307504	C	T	3	0.395	BEND3	ENSCAFG00000029143	ENSCAFT00000048384	missense variant	c.1132G>A	p.Glu378Lys
E41	13	1453559	G	T	3	0.152	VPS13B	ENSCAFG00000000507	ENSCAFT00000000811	missense variant	c.3159G>T	p.Met1053Ile
E41	13	27859178	A	C	2	0.052	ADCY8	ENSCAFG00000001097	ENSCAFT00000001672	missense variant	c.1145T>G	p.Val382Gly
E41	13	31574549	A	C	3	0.371	KHDRBS3	ENSCAFG00000001166	ENSCAFT00000001808	missense variant	c.953A>C	p.Gln318Pro
E41	13	36986898	G	C	2	0.103	LY6H	ENSCAFG00000001292	ENSCAFT00000001996	missense variant	c.22C>G	p.Arg8Gly
E41	13	45010445	G	A	3	0.118	SPATA18	ENSCAFG00000002006	ENSCAFT00000003181	missense variant	c.167G>A	p.Arg56Lys
E41	14	15245836	C	G	3	0.082	ZNF804B	ENSCAFG00000001862	ENSCAFT00000002945	missense variant	c.2714C>G	p.Thr905Ser
E41	15	42767204	C	G	3	0.074	SMARCA5	ENSCAFG00000007525	ENSCAFT00000012062	missense variant	c.2880C>G	p.His960Gln
E41	16	7066961	G	C	3	0.104	ENSCAFG00000025371	ENSCAFG00000025371	ENSCAFT00000006189	missense variant	c.3256C>G	p.Gln1086Glu
E41	16	14848120	G	C	3	0.133	GIMAP6	ENSCAFG00000024858	ENSCAFT00000038426	missense variant	c.623C>G	p.Ala208Gly
E41	17	2293227	T	A	3	0.24	DCDC2C	ENSCAFG00000003283	ENSCAFT00000005263	splice region variant&intron variant	c.631-4T>A	.
E41	17	2293228	C	A	2	0.24	DCDC2C	ENSCAFG00000003283	ENSCAFT00000005263	splice region variant&intron variant	c.631-3C>A	.
E41	18	39337522	C	A	3	0.649	OR5AR1	ENSCAFG00000008017	ENSCAFT00000012794	missense variant	c.688G>T	p.Ala230Ser
E41	18	46881857	C	A	2	0.526	SLC22A18	ENSCAFG00000010240	ENSCAFT00000016264	stop gained	c.257C>A	p.Ser86*
E41	18	47889531	A	C	2	0.066	SHANK2	ENSCAFG00000010458	ENSCAFT00000016614	splice region variant&intron variant	c.1336+4A>C	.
E41	18	52578506	G	T	3	0.101	SLC22A11	ENSCAFG00000025146	ENSCAFT00000022845	missense variant	c.628C>A	p.Leu210Met
E41	19	42703369	G	T	3	0.26	LRP1B	ENSCAFG00000005403	ENSCAFT00000008738	missense variant	c.11938C>A	p.His3980Asn
E41	20	27319244	T	G	2	0.279	ATXN7	ENSCAFG00000006857	ENSCAFT00000044091	missense variant	c.110A>C	p.Gln37Pro
E41	21	28432616	G	A	3	0.143	ENSCAFG00000006208	ENSCAFG00000006208	ENSCAFT00000010030	missense variant	c.1159G>A	p.Ala387Thr
E41	21	41282888	A	AT	2	0.396	ZDHHC13	ENSCAFG00000009410	ENSCAFT00000014970	frameshift variant	c.1431dupT	p.Leu478fs
E41	21	41282895	C	G	3	0.37	ZDHHC13	ENSCAFG00000009410	ENSCAFT00000014970	missense variant	c.1432C>G	p.Leu478Val
E41	22	2116005	G	A	3	0.276	ENSCAFG00000031710	ENSCAFG00000031710	ENSCAFT00000046616	missense variant	c.632C>T	p.Ala211Val
E41	22	3141544	G	A	3	0.381	RB1	ENSCAFG00000004436	ENSCAFT00000007150	stop gained	c.1360C>T	p.Arg454*	p.Arg451	6
E41	22	29406129	C	G	3	0.487	UCHL3	ENSCAFG00000029050	ENSCAFT00000008127	missense variant	c.567C>G	p.Asn189Lys
E41	22	49936680	G	T	3	0.341	ZIC5	ENSCAFG00000005834	ENSCAFT00000009407	missense variant	c.1176C>A	p.Phe392Leu
E41	23	39471604	G	C	3	0.306	ENSCAFG00000029025	ENSCAFG00000029025	ENSCAFT00000044424	missense variant	c.1156C>G	p.Gln386Glu
E41	25	7908592	G	A	2	0.114	FRY	ENSCAFG00000025580	ENSCAFT00000010419	missense variant	c.4864C>T	p.Pro1622Ser
E41	25	38622641	C	T	3	0.055	NYAP2	ENSCAFG00000010328	ENSCAFT00000016412	missense variant	c.305C>T	p.Pro102Leu
E41	25	40664658	G	A	3	0.279	SPHKAP	ENSCAFG00000010532	ENSCAFT00000016740	splice region variant&intron variant	c.442-7C>T	.
E41	26	19021932	A	T	3	0.343	SGSM1	ENSCAFG00000011498	ENSCAFT00000018292	splice acceptor variant&intron variant	c.1286-2A>T	.
E41	26	19657304	A	C	3	0.097	MYO18B	ENSCAFG00000011660	ENSCAFT00000018507	missense variant&splice region variant	c.4799A>C	p.Lys1600Thr
E41	27	13226307	A	G	3	0.471	MUC19	ENSCAFG00000009900	ENSCAFT00000015747	missense variant	c.1294T>C	p.Tyr432His
E41	27	32876541	C	T	3	0.591	GRIN2B	ENSCAFG00000013148	ENSCAFT00000044471	missense variant	c.3427C>T	p.Arg1143Cys
E41	27	36442442	A	C	3	0.104	ENSCAFG00000013748	ENSCAFG00000013748	ENSCAFT00000021819	missense variant	c.2701A>C	p.Ser901Arg
E41	29	16731426	A	T	2	0.076	ARFGEF1	ENSCAFG00000007516	ENSCAFT00000012079	splice donor variant&intron variant	c.4686+2T>A	.
E41	30	10305063	T	C	3	0.053	TP53BP1	ENSCAFG00000012508	ENSCAFT00000020017	missense variant	c.2537A>G	p.Asp846Gly
E41	30	18245245	T	C	2	0.125	FAM214A	ENSCAFG00000015862	ENSCAFT00000025134	splice acceptor variant&intron variant	c.426-2A>G	.
E41	30	18495442	G	T	3	0.16	GSR	ENSCAFG00000023634	ENSCAFT00000010463	missense variant	c.73C>A	p.Arg25Ser
E41	32	2967673	A	C	3	0.155	FRAS1	ENSCAFG00000008752	ENSCAFT00000047713	missense variant	c.10861A>C	p.Thr3621Pro
E41	37	10635758	T	A	3	0.1	ENSCAFG00000030780	ENSCAFG00000030780	ENSCAFT00000048556	missense variant	c.640A>T	p.Ser214Cys
E41	37	13942535	G	A	3	0.548	PARD3B	ENSCAFG00000012891	ENSCAFT00000043157	missense variant	c.2063G>A	p.Arg688Gln
E41	37	15124434	C	A	3	0.476	ADAM23	ENSCAFG00000013414	ENSCAFT00000021281	stop gained	c.1640C>A	p.Ser547*
E41	37	19283299	C	T	3	0.153	ERBB4	ENSCAFG00000023258	ENSCAFT00000022535	missense variant	c.1601G>A	p.Cys534Tyr
E41	37	25399672	G	T	3	0.628	CYP27A1	ENSCAFG00000014943	ENSCAFT00000023712	missense variant	c.937G>T	p.Gly313Cys
E41	38	18452372	G	A	3	0.39	PBX1	ENSCAFG00000013289	ENSCAFT00000021112	missense variant	c.983C>T	p.Thr328Ile
E41	X	80484459	T	A	3	0.218	CLDN2	ENSCAFG00000031946	ENSCAFT00000046139	missense variant	c.493T>A	p.Tyr165Asn
