# Supplementary material for: Canine osteosarcoma genome sequencing identifies recurrent mutations in DMD and the histone methyltransferase gene SETD2
Source: Commun Biol. 2019 Jul 19;2:266. doi: 10.1038/s42003-019-0487-2 (PMC6642146; doi:10.1038/s42003-019-0487-2)
Supplement: Supplementary file 11 — Supplementary Data 7 [file 42003_2019_487_MOESM11_ESM.xlsx]

## Sheet: Dog 1
Dog 1	CHR	START	END	LOGRATIO	TYPE	COUNTS	GENES
	chrX	10843000	12431600	0.8241	AMP	18	GLRA2,FANCB,MOSPD2,ASB9,ASB11,PIGA,FIGF,PIR,BMX,ACE2,TMEM27,ENSCAFG00000028578,CA5B,ENSCAFG00000012196,ENSCAFG00000012201,AP1S2,ENSCAFG00000012233,GRPR
	chrX	117348300	123868450	0.452	AMP	140	IDS,ENSCAFG00000029639,ENSCAFG00000031344,ENSCAFG00000031232,ENSCAFG00000032604,ENSCAFG00000023024,ENSCAFG00000029428,ENSCAFG00000023023,ENSCAFG00000032107,TMEM185A,ENSCAFG00000029216,ENSCAFG00000028611,ENSCAFG00000023067,ENSCAFG00000029737,ENSCAFG00000019110,ENSCAFG00000031919,ENSCAFG00000019106,ENSCAFG00000030952,ENSCAFG00000031881,ENSCAFG00000027838,MAMLD1,U1,MTM1,U6,MTMR1,CD99L2,HMGB3,ENSCAFG…
	chrX	12434400	13473000	0.5201	AMP	9	U6,CTPS2,S100G,SYAP1,TXLNG,U6,RBBP7,REPS2,ENSCAFG00000027820
	chrX	13643100	14894300	0.5	AMP	12	NHS,SCML1,RAI2,ENSCAFG00000025179,BEND2,SCML2,U6,ENSCAFG00000012812,U1,CDKL5,RS1,PPEF1
	chrX	25485200	26961900	0.5193	AMP	7	CXorf21,ENSCAFG00000002480,U6,GK,TAB3,5S_rRNA,DMD
	chrX	27886200	30727100	0.5368	AMP	14	DMD,U6,ENSCAFG00000013780,Y_RNA,ENSCAFG00000028900,ENSCAFG00000013796,ENSCAFG00000013803,ENSCAFG00000030853,TMEM47,U6,MAGEB16,U6,ENSCAFG00000028832,ENSCAFG00000013821
	chrX	39025200	39049100	0.8261	AMP	1	CXorf36
	chrX	39204600	39924200	0.6043	AMP	5	ENSCAFG00000014691,cfa-mir-221,cfa-mir-222,ENSCAFG00000014706,ENSCAFG00000023262
	chrX	40030500	41253600	1.0401	AMP	25	ENSCAFG00000028920,ENSCAFG00000014732,ENSCAFG00000014745,ENSCAFG00000032394,CHST7,SLC9A7,ENSCAFG00000014790,U6,RP2,JADE3,RGN,NDUFB11,RBM10,UBA1,CDK16,USP11,CTSL1,5S_rRNA,ENSCAFG00000015042,ZNF157,ENSCAFG00000015031,ARAF,SYN1,TIMP1,CFP
	chrX	41255100	41802300	1.2943	AMP	14	ELK1,UXT,ENSCAFG00000030447,ZNF81,ENSCAFG00000032558,ZNF182,ENSCAFG00000031684,ENSCAFG00000031525,SNORD22,ENSCAFG00000015307,SLC38A5,FTSJ1,PORCN,TBC1D25
	chrX	41804000	41982200	0.7385	AMP	6	RBM3,WDR13,U6,WAS,SUV39H1,GLOD5
	chrX	41984600	42642000	0.4288	AMP	29	GLOD5,HDAC6,U6,ERAS,PCSK1N,TIMM17B,PQBP1,UGT,PIM2,OTUD5,KCND1,GRIPAP1,TFE3,CCDC120,PRAF2,WDR45,GPKOW,MAGIX,ENSCAFG00000015798,PRICKLE3,ENSCAFG00000026764,SYP,CACNA1F,CCDC22,FOXP3,PPP1R3F,ENSCAFG00000032005,ENSCAFG00000015941,ENSCAFG00000015951
	chrX	44871500	45023000	0.8841	AMP	4	IQSEC2,KDM5C,TSPYL2,GPR173
	chrX	45043400	47740100	0.9703	AMP	30	SMC1A,RIBC1,HSD17B10,HUWE1,cfa-mir-98,ENSCAFG00000020459,PHF8,U6,FAM120C,ENSCAFG00000016421,TSR2,FGD1,GNL3L,7SK,MAGED2,SNORA11,7SK,TRO,SNORA11,ENSCAFG00000032712,PFKFB1,APEX2,ALAS2,7SK,ENSCAFG00000032441,MAGEH1,FOXR2,RRAGB,ENSCAFG00000029489,KLF8
	chrX	47741700	48212800	0.5216	AMP	4	KLF8,UBQLN2,SPIN3,ENSCAFG00000016514
	chr5	2581100	3297700	0.4751	AMP	3	OPCML,ENSCAFG00000030298,NTM
	chr5	3299100	3736000	0.7471	AMP	2	7SK,U6atac
	chr8	30313100	31350200	0.5128	AMP	19	CDKN3,CNIH1,GMFB,CGRRF1,SAMD4A,U6,GCH1,WDHD1,SOCS4,MAPK1IP1L,ENSCAFG00000015010,U6,LGALS3,DLGAP5,U6,FBXO34,ATG14,TBPL2,ENSCAFG00000015062
	chr8	58946000	63440900	0.5702	AMP	51	GALC,ENSCAFG00000017339,GPR65,KCNK10,ENSCAFG00000028463,ENSCAFG00000017346,SPATA7,PTPN21,U6,EML5,ZC3H14,TTC8,ENSCAFG00000017486,U6,ENSCAFG00000032007,7SK,EFCAB11,TDP1,KCNK13,PSMC1,NRDE2,ENSCAFG00000032360,CALM1,TTC7B,ENSCAFG00000031748,SNORA11,RPS6KA5,GPR68,CCDC88C,SMEK1,5S_rRNA,U6,TMEM251,C14orf142,ENSCAFG00000017591,BTBD7,U6,7SK,UNC79,U6,PRIMA1,FAM181A,ASB2,ENSCAFG00000017617,OTUB2,DDX24,ENSCAF…
	chr8	63442100	63520600	0.9719	AMP	4	SERPINA11,ENSCAFG00000017659,SERPINA9,SERPINA12
	chr8	63521600	67304300	0.4698	AMP	24	SERPINA4,SERPINA5,SERPINA3,GSC,U6,DICER1,CLMN,SYNE3,5S_rRNA,SCARNA13,GLRX5,U6,TCL1A,ENSCAFG00000017720,ENSCAFG00000031190,BDKRB2,BDKRB1,ATG2B,GSKIP,AK7,PAPOLA,VRK1,ENSCAFG00000017806,ENSCAFG00000026793
	chr8	72281700	72615200	0.4932	AMP	15	INF2,ADSSL1,AKT1,ZBTB42,CEP170B,PLD4,ENSCAFG00000030682,ENSCAFG00000030662,C14orf79,CDCA4,GPR132,JAG2,NUDT14,BRF1,BTBD6
	chr8	72877200	74329250	0.4317	AMP	16	ENSCAFG00000030258,RPS24,ENSCAFG00000030993,ENSCAFG00000023944,ENSCAFG00000023480,ENSCAFG00000018468,ENSCAFG00000031078,ENSCAFG00000028509,ENSCAFG00000030284,ENSCAFG00000029996,ENSCAFG00000030894,ENSCAFG00000030001,ENSCAFG00000030900,ENSCAFG00000024111,ENSCAFG00000029299,ENSCAFG00000018499
	chr12	24191400	26703600	0.5847	AMP	11	DST,BEND6,ENSCAFG00000030049,ZNF451,BAG2,RAB23,PRIM2,5S_rRNA,KHDRBS2,ENSCAFG00000002473,ENSCAFG00000006053
	chr12	26704600	27470600	1.019	AMP	6	LGSN,U6,ENSCAFG00000029412,PTP4A1,PHF3,EYS
	chr12	27471700	28370600	0.5787	AMP	1	U6
	chr12	28414700	28794400	0.4702	AMP	2	U6,ENSCAFG00000023580
	chr12	9815500	9834600	0.7128	AMP	2	APOBEC2,OARD1
	chr13	13128500	13808700	1.3553	AMP	3	CSMD3,ENSCAFG00000002560,MGST3
	chr13	13809700	14211000	0.9014	AMP	2	ENSCAFG00000030964,U6
	chr13	14221500	14250500	0.8835	AMP	1	ENSCAFG00000000805
	chr13	14510600	15643900	1.7505	AMP	3	U6,TRPS1,ENSCAFG00000028713
	chr13	15644900	16779300	2.0419	AMP	7	ENSCAFG00000027644,EIF3H,UTP23,RAD21,ENSCAFG00000029199,AARD,SLC30A8
	chr13	16782700	18864600	1.1057	AMP	14	MED30,EXT1,SAMD12,U6,TNFRSF11B,ENSCAFG00000000835,COLEC10,MAL2,NOV,ENPP2,TAF2,DSCC1,ENSCAFG00000000883,DEPTOR
	chr13	1698200	1721800	0.512	AMP	1	VPS13B
	chr13	18865900	18877200	1.4627	AMP	1	DEPTOR
	chr13	18878200	18956500	1.0906	AMP	1	DEPTOR
	chr13	18957500	27461800	0.732	AMP	54	DEPTOR,COL14A1,MRPL13,MTBP,SNTB1,ENSCAFG00000000961,5S_rRNA,HAS2,U6,U6,U1,U6,ZHX2,DERL1,TBC1D31,ENSCAFG00000031914,FAM83A,ENSCAFG00000001000,ZHX1,ATAD2,WDYHV1,FBXO32,ENSCAFG00000001011,KLHL38,ANXA13,FAM91A1,FER1L6,ENSCAFG00000008774,TMEM65,TRMT12,RNF139,TATDN1,NDUFB9,MTSS1,ZNF572,SQLE,KIAA0196,TRIB1,ENSCAFG00000031338,ENSCAFG00000030361,ENSCAFG00000001080,U6,U4,7SK,7SK,FAM84B,U6,MYC,5S_rRNA,GSDMC…
	chr13	27400	212800	0.5684	AMP	2	LAPTM4B,MATN2
	chr13	27462800	28252400	0.4209	AMP	3	ASAP1,ADCY8,U6
	chr13	28785200	29191600	0.4011	AMP	3	KCNQ3,LRRC6,7SK
	chr13	29193300	29426400	0.8966	AMP	4	LRRC6,TMEM71,PHF20L1,TG
	chr13	29427500	29768800	0.6127	AMP	4	TG,SLA,WISP1,NDRG1
	chr13	29912300	32107900	0.7418	AMP	11	ENSCAFG00000029450,ZFAT,SNORA48,cfa-mir-30b,cfa-mir-30d,ENSCAFG00000031399,KHDRBS3,U6,SNORA32,SNORD74,ENSCAFG00000001168
	chr13	32764000	32958500	0.6718	AMP	1	U6
	chr13	32959900	33308700	0.9469	AMP	1	U6
	chr13	33309900	33664200	1.1773	AMP	1	FAM135B
	chr13	38128100	38303600	0.6079	AMP	5	ZNF250,ENSCAFG00000001685,ZNF252,C8orf33,ENSCAFG00000030008
	chr26	26198200	26200100	0.6092	AMP	1	ENSCAFG00000029467
	chr26	26201200	26366700	0.8418	AMP	4	ENSCAFG00000029467,ENSCAFG00000029746,ENSCAFG00000032249,U6
	chr26	26368600	27353800	0.5724	AMP	17	ENSCAFG00000032249,ENSCAFG00000029435,ENSCAFG00000023160,ENSCAFG00000030777,ENSCAFG00000032232,IGLV11-55,ENSCAFG00000013551,ENSCAFG00000029236,ENSCAFG00000031653,ENSCAFG00000023920,ENSCAFG00000032706,ENSCAFG00000013587,ZNF280B,PRAME,ENSCAFG00000013622,ENSCAFG00000032328,ENSCAFG00000031196
	chr26	27499600	27554000	0.9362	AMP	3	ENSCAFG00000031273,ENSCAFG00000028850,ENSCAFG00000028847
	chr26	27555500	28101000	0.5513	AMP	14	ENSCAFG00000028850,ENSCAFG00000031733,ENSCAFG00000031786,ENSCAFG00000029493,ENSCAFG00000032057,ENSCAFG00000031806,ENSCAFG00000023850,U6,RTDR1,GNAZ,RAB36,ENSCAFG00000032603,BCR,SPECC1L
	chr27	20482100	21185400	0.5403	AMP	7	STK38L,MED21,TM7SF3,ENSCAFG00000011190,FGFR1OP2,ASUN,ITPR2
	chr27	21186700	21202100	0.9212	AMP	1	ITPR2
	chr27	21203500	21607600	0.5909	AMP	4	ITPR2,SSPN,BHLHE41,RASSF8
	chr27	21622600	22605100	0.595	AMP	11	ENSCAFG00000014182,RPL4,IFLTD1,K-RAS,LYRM5,CASC1,LRMP,U6,ENSCAFG00000030557,ENSCAFG00000011465,BCAT1
	chr27	27877100	28524800	0.6391	AMP	5	PLEKHA5,CAPZA3,PLCZ1,ENSCAFG00000028059,PIK3C2G
	chr27	9779200	10136700	0.4405	AMP	1	TMEM117
	chr32	6261300	6399600	0.4134	AMP	3	ENSCAFG00000027969,ENSCAFG00000029868,HNRNPD
	chr34	22100	579100	0.5222	AMP	6	CTSC,FAM105B,U6,FAM105A,TRIO,7SK
	chr35	23465200	24423600	0.4877	AMP	50	LRRC16A,SCGN,SNORD22,HIST1H2AA,ENSCAFG00000030971,ENSCAFG00000029445,ENSCAFG00000031749,SLC17A4,SLC17A1,ENSCAFG00000024892,ENSCAFG00000032505,SLC17A2,ENSCAFG00000010760,ENSCAFG00000025396,TRIM38,HIST1H1A,ENSCAFG00000030845,HIST1H4C,ENSCAFG00000031940,HIST1H3H,ENSCAFG00000030712,HIST1H2BB,ENSCAFG00000031754,HIST1H1C,HFE,ENSCAFG00000029110,HIST1H1T,7SK,ENSCAFG00000031879,HIST1H2AC,ENSCAFG0000002429…
	chr35	26116100	26168600	0.4031	AMP	3	OR2W1,ENSCAFG00000029804,ENSCAFG00000031439
	chrX	26972900	27881200	-1.1744	DEL	1	DMD
	chrX	44394200	44864700	-1.1695	DEL	5	MAGED1,ENSCAFG00000016065,ENSCAFG00000016072,SNORA11,ENSCAFG00000031355
	chrX	70472800	70583300	-1.134	DEL	1	DIAPH2
	chr11	39908700	42262000	-1.2853	DEL	16	MLLT3,U6,FOCAD,cfa-mir-491,U6,SNORA30,PTPLAD2,IFNB1,ENSCAFG00000023674,IFNE,cfa-mir-31,ENSCAFG00000001671,CDKN2A,CDKN2B,CDKN2B-AS,DMRTA1
	chr13	10598000	11116200	-1.0262	DEL	2	U6,ENSCAFG00000020173
	chr21	14418500	14635700	-1.3084	DEL	1	U6

## Sheet: Dog 2
Dog 2	CHR	START	END	LOGRATIO	TYPE	COUNTS	GENES
	chrX	109200	545000	0.4475	AMP	5	ENSCAFG00000010945,ENSCAFG00000028761,GTPBP6,PLCXD1,SHOX
	chrX	1114600	1128300	0.6049	AMP	2	ASMTL,ENSCAFG00000030381
	chrX	11911600	11953800	0.4222	AMP	1	ENSCAFG00000028578
	chrX	121218800	121300700	0.5056	AMP	3	ENSCAFG00000029984,TREX2,HAUS7
	chrX	121345300	121519400	0.5505	AMP	7	ATP2B3,FAM58A,DUSP9,PNCK,SLC6A8,ENSCAFG00000028714,BCAP31
	chrX	121554000	121868400	0.5572	AMP	18	BCAP31,ABCD1,PLXNB3,IDH3G,SRPK3,SSR4,PDZD4,L1CAM,AVPR2,ARHGAP4,NAA10,RENBP,ENSCAFG00000026581,HCFC1,TMEM187,IRAK1,cfa-mir-718,cfa-mir-718
	chrX	121945600	122014400	0.5044	AMP	3	OPN1LW,ENSCAFG00000019442,TKTL1
	chrX	122051400	122175700	0.4505	AMP	11	EMD,FLNA,IKBKG,ENSCAFG00000030294,SNORA70,DNASE1L1,TAZ,ATP6AP1,GDI1,FAM50A,ENSCAFG00000031700
	chrX	122177400	122192000	0.765	AMP	3	IKBKG,GDI1,ENSCAFG00000029979
	chrX	122193600	122265300	0.5425	AMP	5	IKBKG,UBL4A,SLC10A3,FAM3A,G6PD
	chrX	5414400	5458100	0.4162	AMP	1	KAL1
	chrX	887100	912800	0.6462	AMP	1	IL3RA
	chr1	102062700	102095000	0.4102	AMP	3	EPN1,U2AF2,CCDC106
	chr1	106878100	106896400	0.4331	AMP	3	IRF3,SCAF1,RRAS
	chr1	119205100	119217500	0.5315	AMP	1	SLC7A9
	chr1	120452300	120459400	0.5422	AMP	1	TSHZ3
	chr1	121606100	122047700	0.4436	AMP	10	NNX3,CCNE1,C19orf12,PLEKHF1,ENSCAFG00000030264,POP4,VSTM2B,ENSCAFG00000028924,UQCRFS1,ENSCAFG00000007639
	chr1	55591600	55632600	0.4298	AMP	2	ENSCAFG00000032080,ENSCAFG00000000864
	chr2	303700	2340100	0.5092	AMP	14	ENSCAFG00000003666,U6,ENSCAFG00000003668,ENSCAFG00000028469,ENSCAFG00000029576,FZD8,ENSCAFG00000030650,ENSCAFG00000023176,CCNY,7SK,CREM,CUL2,ENSCAFG00000029571,PARD3
	chr2	59107700	59127700	0.4309	AMP	1	PLLP
	chr2	62359400	64459000	0.5378	AMP	8	CHD9,U4,EEF1A1,Y_RNA,TOX3,ENSCAFG00000009731,SALL1,ENSCAFG00000007265
	chr2	69382800	69399300	0.4567	AMP	1	BAI2
	chr2	71805700	71840900	0.7272	AMP	1	GMEB1
	chr2	71844700	71879700	1.3796	AMP	1	U11
	chr2	71880800	71885500	0.7904	AMP	1	ENSCAFG00000011723
	chr2	77296200	77396800	0.4573	AMP	3	HSPG2,LDLRAD2,U6
	chr2	79653400	80009100	0.4358	AMP	2	TAS1R2,PAX7
	chr2	81174100	81339900	0.4434	AMP	7	SDHB,ATP13A2,MFAP2,CROCC,NECAP2,SPATA21,SZRD1
	chr2	81527400	81539000	0.5385	AMP	1	EPHA2
	chr2	82419000	82429900	0.573	AMP	1	KAZN
	chr2	83391900	83407600	0.5698	AMP	2	ENSCAFG00000016361,ENSCAFG00000030621
	chr2	83535800	83918700	0.435	AMP	8	PDPN,LRRC38,C1orf158,AADACL3,AADACL4,5S_rRNA,DHRS3,VPS13D
	chr2	84150200	84419600	0.5633	AMP	10	TNFRSF1B,TNFRSF8,MIIP,MFN2,PLOD1,KIAA2013,U5,NPPB,NPPA,CLCN6
	chr2	84466000	84804800	0.5897	AMP	8	ENSCAFG00000030956,AGTRAP,DRAXIN,MAD2L2,FBXO6,FBXO2,PTCHD2,UBIAD1
	chr3	62638100	62647800	0.548	AMP	2	NKX1-1,UVSSA
	chr3	91350600	91809500	0.4991	AMP	18	CTBP1,SPON2,TMED11,RNF212,FGFRL1,ENSCAFG00000031765,IDUA,SLC26A1,DGKQ,TMEM175,5S_rRNA,GAK,CPLX1,PCGF3,MFSD7,MYL5,ENSCAFG00000023527,PDE6B
	chr4	24952300	24985600	0.4226	AMP	2	ADK,snoU2-30
	chr4	32427500	32507600	0.4042	AMP	5	CDHR1,LRIT2,LRIT1,ENSCAFG00000015927,RGR
	chr4	34585900	34635700	0.4334	AMP	5	MMRN2,ENSCAFG00000024229,SNCG,ENSCAFG00000016093,ENSCAFG00000016095
	chr4	34743800	34842100	0.4325	AMP	3	SYT15,GPRIN2,NPY4R
	chr5	1136600	1151900	0.4573	AMP	1	JAM3
	chr5	1154600	1196100	0.7735	AMP	1	JAM3
	chr5	1197100	1335300	1.0127	AMP	1	IGSF9B
	chr5	12108400	13477900	0.6081	AMP	6	SORL1,SC5D,TECTA,TBCEL,GRIK4,ENSCAFG00000030991
	chr5	1336300	1363700	0.6852	AMP	1	SPATA19
	chr5	13479000	13522000	0.824	AMP	2	U6,ARHGEF12
	chr5	13523100	13596000	0.4901	AMP	1	ARHGEF12
	chr5	13611100	13663700	0.5081	AMP	1	ARHGEF12
	chr5	13683600	14801600	0.7368	AMP	28	POU2F3,OAF,TRIM29,ENSCAFG00000027333,PRR1,SNORD47,ENSCAFG00000012017,U6,THY1,C1QTNF5,USP2,ENSCAFG00000030226,RNF26,MCAM,CBL,SNORA19,CCDC153,PDZD3,NLRX1,U6,ABCG4,HINFP,C2CD2L,DPAGT1,H2AFX,HMBS,VPS11,HYOU1
	chr5	14802900	14818800	0.9581	AMP	1	HYOU1
	chr5	14821700	14894800	0.7592	AMP	6	SLC37A4,TRAPPC4,ENSCAFG00000012395,CCDC84,FOXR1,UPK2
	chr5	14919600	17869400	0.6597	AMP	44	CXCR5,DDX6,TREH,PHLDB1,ARCN1,IFT46,TMEM25,ENSCAFG00000028616,TTC36,KMT2A,UBE4A,CD3G,CD3D,CD3E,MPZL2,MPZL3,AMICA1,SCN2B,SCN4B,TMPRSS4,IL10RA,TMPRSS13,FXYD6,FXYD2,ENSCAFG00000029861,ENSCAFG00000027627,DSCAML1,CEP164,BACE1,RNF214,PCSK7,TAGLN,SIDT2,PAFAH1B2,U6,SIK3,U6,APOA1,APOC3,APOA4,APOA5,ZNF259,BUD13,CADM1
	chr5	1659900	2576000	0.594	AMP	1	OPCML
	chr5	17885200	18187800	0.4537	AMP	2	CADM1,7SK
	chr5	18188800	18228600	0.806	AMP	1	CADM1
	chr5	18229900	19170900	0.5563	AMP	9	ENSCAFG00000026790,NXPE4,ENSCAFG00000003188,REXO2,ENSCAFG00000013514,C11orf71,NNMT,ENSCAFG00000013528,ZBTB16
	chr5	19182400	19202400	0.67	AMP	1	ZBTB16
	chr5	19203400	19212100	0.4483	AMP	1	ZBTB16
	chr5	19213500	19341200	0.7548	AMP	3	ZBTB16,ENSCAFG00000029497,HTR3A
	chr5	19343200	25288500	0.5216	AMP	71	HTR3B,U6,USP28,U6,CLDN25,ZW10,TMPRSS5,DRD2,ANKK1,TTC12,NCAM1,U4,ENSCAFG00000013908,PLET1,PTS,ENSCAFG00000013963,TEX12,IL18,TIMM8B,C11orf57,PIH1D2,DLAT,DIXDC1,C11orf52,ENSCAFG00000023925,CRYAB,ALG9,SCAMP3,U6,PPP2R1B,SIK2,LAYN,C11orf88,cfa-mir-34c,cfa-mir-34b,BTG4,POU2AF1,COLCA2,C11orf53,ENSCAFG00000032101,U6,ARHGAP20,ENSCAFG00000014234,ENSCAFG00000014235,FDX1,SNORA52,RDX,ENSCAFG00000030803,ZC3H12C…
	chr5	25289900	25302000	0.7315	AMP	1	GUCY1A2
	chr5	25303400	30029600	0.4738	AMP	38	GUCY1A2,MRPS36,ENSCAFG00000001472,AASDHPPT,KBTBD3,MSANTD4,GRIA4,ENSCAFG00000032177,CASP4,CASP12,YWHAQ,ENSCAFG00000031065,PDGFD,ENSCAFG00000028065,DDI1,ENSCAFG00000031568,DYNC2H1,ENSCAFG00000015023,DCUN1D5,MMP13,MMP-12,MMP3,MMP1,ENSCAFG00000030394,MMP8,MMP27,ENSCAFG00000015899,MMP20,MMP7,TMEM123,BIRC2,BIRC3,YAP1,U1,C11orf70,KIAA1377,ANGPTL5,TRPC6
	chr5	2577500	2656700	0.9269	AMP	2	OPCML,ENSCAFG00000030298
	chr5	2657800	2899500	0.5791	AMP	1	NTM
	chr5	2901600	2956800	0.7891	AMP	1	NTM
	chr5	2957800	3322100	0.5619	AMP	1	NTM
	chr5	30034300	32044800	0.82	AMP	61	ZZEF1,CYB5D2,ANKFY1,ENSCAFG00000030322,UBE2G1,U4,SPNS3,MYBBP1A,GGT6,ENSCAFG00000029828,SMTNL2,TEKT1,FBXO39,XAF1,SLC13A5,MED31,KIAA0753,PITPNM3,FAM64A,AIPL1,WSCD1,ENSCAFG00000031597,NLRP1,ENSCAFG00000031261,ENSCAFG00000028941,DERL2,DHX33,C1QBP,RPAIN,RABEP1,NUP88,SCIMP,ZFP3,KIF1C,INCA1,CAMTA2,SPAG7,ENO3,PFN1,ENSCAFG00000015830,SLC25A11,ENSCAFG00000023813,CHRNE,MINK,ENSCAFG00000031282,PLD2,PSMB6,ENS…
	chr5	32056300	32185800	0.8998	AMP	4	SLC16A13,SLC16A11,ASGR2,DLG4
	chr5	32188600	32197500	0.5196	AMP	3	ACADVL,cfa-mir-324,DVL2
	chr5	32198600	32207300	0.7721	AMP	3	ACADVL,DVL2,PHF23
	chr5	32222600	32271700	0.8654	AMP	6	ACADVL,ELP5,CLDN7,SLC2A4,ENSCAFG00000016128,ENSCAFG00000016129
	chr5	32273100	32281400	0.6398	AMP	3	ACADVL,GPS2,ENSCAFG00000016148
	chr5	32282700	32307800	0.8515	AMP	3	ACADVL,ENSCAFG00000016148,ACAP1
	chr5	32309300	32317600	0.5297	AMP	1	ACADVL
	chr5	32319100	32331800	0.9195	AMP	3	ACADVL,TNK1,TMEM256-PLSCR3
	chr5	32332800	32344800	0.5243	AMP	3	ACADVL,ENSCAFG00000023205,NLGN2
	chr5	32345900	32364200	0.9411	AMP	3	ACADVL,NLGN2,C17orf74
	chr5	32365200	32389300	0.6706	AMP	5	ACADVL,TMEM102,FGF11,CHRNB1,ZBTB4
	chr5	32390500	32492300	0.8618	AMP	6	ZBTB4,ENSCAFG00000024667,POLR2A,TNFSF12,WRAP53,SENP3
	chr5	32493500	32516600	0.6229	AMP	11	WRAP53,SENP3,EIF4A1,SNORA48,SNORA48,SNORD10,SNORA67,CD68,MPDU1,SOX15,FXR2
	chr5	32517600	32772100	0.8414	AMP	14	WRAP53,FXR2,SAT2,SHBG,ATP1B2,P53,EFNB3,DNAH2,KDM6B,TMEM88,LSMD1,CYB5D1,CHD3,SCARNA21
	chr5	32773100	32800200	0.6293	AMP	3	KCNAB3,TRAPPC1,CNTROB
	chr5	32802900	32853300	0.8184	AMP	2	CNTROB,GUCY2D
	chr5	32854400	32908300	1.0502	AMP	3	GUCY2D,ALOX15B,ALOX12B
	chr5	32909400	37006300	0.6575	AMP	57	ALOX12B,ALOXE3,HES7,PER1,ENSCAFG00000017001,U8,TMEM107,C17orf59,AURKB,CTC1,PFAS,RANGRF,SLC25A35,ARHGEF15,ODF4,KRBA2,RPL26,RNF222,NDEL1,MYH10,CCDC42,MFSD6L,PIK3R6,PIK3R5,ENSCAFG00000031508,NTN1,STX8,WDR16,USP43,DHRS7C,GLP2R,RCVRN,GAS7,SNORA25,ENSCAFG00000024581,MYH13,MYH8,MYH4,MYH1,ENSCAFG00000027855,MYH3,SCO1,ADPRM,TMEM220,PIRT,SHISA6,DNAH9,ZNF18,ENSCAFG00000017848,MAP2K4,ENSCAFG00000022895,U6,EN…
	chr5	37015800	37848000	0.5376	AMP	3	5S_rRNA,ENSCAFG00000017893,ENSCAFG00000029784
	chr5	37858900	41417100	0.6311	AMP	58	COX10,ENSCAFG00000017901,ENSCAFG00000028975,U6,ENSCAFG00000028937,ENSCAFG00000017909,PMP22,TEKT3,U6,CDRT4,TVP23B,ENSCAFG00000017933,U6,ENSCAFG00000029293,ENSCAFG00000024089,ENSCAFG00000031764,5S_rRNA,ZNF624,ZNF287,FAM211A,SNORD65,SNORD49,SNORD49,TRPV2,UBB,CENPV,PIGL,NCOR1,TTC19,ZSWIM7,ADORA2B,SNORA18,SPECC1,U6,AKAP10,ULK2,ALDH3A1,SLC47A2,ALDH3A2,SLC47A1,RNF112,MFAP4,MAPK7,B9D1,ENSCAFG00000028391,…
	chr5	41418300	41428500	0.9668	AMP	2	MYO15A,DRG2
	chr5	41429800	41482000	0.7551	AMP	3	DRG2,GID4,ATPAF2
	chr5	41485700	41492800	0.48	AMP	1	ATPAF2
	chr5	41494500	41582100	0.7077	AMP	4	ATPAF2,LRRC48,TOM1L2,ENSCAFG00000017459
	chr5	41583100	41595300	0.4631	AMP	1	TOM1L2
	chr5	41596300	41745000	0.7392	AMP	4	TOM1L2,SREBF1,cfa-mir-33b,RAI1
	chr5	41746400	41759700	0.4674	AMP	1	RAI1
	chr5	41761000	42732900	0.713	AMP	19	RAI1,PEMT,ENSCAFG00000026606,ENSCAFG00000018534,RASD1,MED9,NT5M,ENSCAFG00000001949,COPS3,FLCN,PLD6,MPRIP,TNFRSF13B,USP22,DHRS7B,SNORA74,TMEM11,C17orf103,MAP2K3
	chr5	42734100	42744700	0.4076	AMP	1	MAP2K3
	chr5	42747900	42934900	0.7578	AMP	3	MAP2K3,KCNJ12,ENSCAFG00000018533
	chr5	42936100	43587500	0.4299	AMP	9	ENSCAFG00000029339,PPP6C,SERBP1,IL12RB2,IL23R,U6,C1orf141,SLC35D1,MIER1
	chr5	43597200	48863200	0.471	AMP	47	WDR78,U6,TCTEX1D1,SGIP1,PDE4B,ENSCAFG00000018594,ENSCAFG00000018596,LEPR,LEPROT,DNAJC6,ENSCAFG00000018611,cfa-mir-101-1,ENSCAFG00000029269,5S_rRNA,JAK1,RAVER2,CACHD1,U6,ENSCAFG00000018628,7SK,ENSCAFG00000018633,UBE2U,ROR1,7SK,PGM1,EFCAB7,ITGB3BP,ENSCAFG00000028030,ALG6,5S_rRNA,FOXD3,7SK,ENSCAFG00000018712,ENSCAFG00000018716,ATG4C,DOCK7,U2,ANGPTL3,USP1,KANK4,ENSCAFG00000023278,ENSCAFG00000032155,E…
	chr5	4655800	4734200	0.4106	AMP	2	ST14,APLP2
	chr5	48872400	54196300	0.4801	AMP	19	C1ORF87,CYP2J2,HOOK1,U6atac,FGGY,ENSCAFG00000023809,ENSCAFG00000029062,U6,JUN,MYSM1,OMA1,DAB1,C8B,C8A,ENSCAFG00000008658,C1orf168,PRKAA2,PPAP2B,USP24
	chr5	54197900	54254500	0.7781	AMP	3	PCSK9,BSND,TMEM61
	chr5	54278200	56522600	0.6883	AMP	62	TMEM61,DHCR24,C1orf177,TTC22,ENSCAFG00000019000,TTC4,ENSCAFG00000031932,ENSCAFG00000031970,ENSCAFG00000019006,ACOT11,FAM151A,SSBP3,MRPL37,CYB5RL,CDCP2,TCEANC2,TMEM59,ENSCAFG00000032453,LDLRAD1,LRRC42,HSPB11,YIPF1,NDC1,GLIS1,DMRTB1,LRP8,C1orf123,CPT2,SLC1A7,PODN,SCP2,HES4,ZYG11A,U6,NOC2L,SAMD11,KLHL17,PLEKHN1,C1orf170,ISG15,AGRN,ENSCAFG00000028544,RNF223,C1orf159,TTLL10,cfa-mir-200b,cfa-mir-200a,c…
	chr5	56535500	57184200	0.816	AMP	26	AURKAIP1,CCNL2,MRPL20,ANKRD65,TMEM88B,VWA1,ATAD3A,TMEM240,SSU72,C1orf233,MIB2,MMP23B,ENSCAFG00000019232,SLC35E2B,NADK,GNB1,ENSCAFG00000028738,CALML6,TMEM52,C1orf222,ENSCAFG00000019209,GABRD,PRKCZ,C1orf86,SKI,PLCH2
	chr5	57185500	57197000	0.4281	AMP	2	SKI,PLCH2
	chr5	57198400	60280400	0.7191	AMP	36	SKI,PLCH2,MORN1,RER1,PEX10,PANK4,HES5,TNFRSF14,FAM213B,MMEL1,TTC34,ENSCAFG00000027054,ACTRT2,PRDM16,ARHGEF16,MEGF6,cfa-mir-551a,WRAP73,TPRG1L,P73,CCDC27,SMIM1,LRRC47,CEP104,ENSCAFG00000029838,DFFB,C1orf174,AJAP1,NPHP4,KCNAB2,CHD5,HES2,RNF207,GPR153,HES3,ACOT7
	chr5	60282000	60296300	0.9744	AMP	1	ESPN
	chr5	60297300	60307700	0.7074	AMP	1	ESPN
	chr5	60308700	60332200	0.9009	AMP	3	ESPN,TNFRSF25,PLEKHG5
	chr5	60333200	60358000	0.6715	AMP	1	PLEKHG5
	chr5	60359300	60375200	0.9392	AMP	1	NOL9
	chr5	60376700	61847500	0.6375	AMP	17	NOL9,TAS1R1,ZBTB48,KLHL21,ENSCAFG00000028782,THAP3,DNAJC11,CAMTA1,U6,VAMP3,SCAMPER,PER3,TNFRSF9,PARK7,U6,ERRFI1,SLC45A1
	chr5	61848500	61865700	0.8641	AMP	1	SLC45A1
	chr5	61866800	62290500	0.5223	AMP	3	RERE,ENSCAFG00000019690,ENSCAFG00000019691
	chr5	62292100	65073800	0.7622	AMP	62	ENSCAFG00000019697,ENSCAFG00000019706,U6,CA6,SLC2A5,GPR157,cfa-mir-34a,H6PD,SPSB1,SLC25A33,TMEM201,PIK3CD,CLSTN1,SNORA40,CTNNBIP1,LZIC,NMNAT1,RBP7,UBE4B,KIF1B,U6,ENSCAFG00000024062,ENSCAFG00000019801,GAS8,DBNDD1,DEF8,ENSCAFG00000019807,ENSCAFG00000023902,TCF25,SPIRE2,FANCA,HIBADH,ZNF276,VPS9D1,SPATA2L,CDK10,SPATA33,CHMP1A,DPEP1,CPNE7,RPL13,snoMBII-202,SPG7,ANKRD11,SLC22A31,CDH15,ACSF3,CBFA2T3,TRA…
	chr5	645200	807400	1.0403	AMP	4	ENSCAFG00000030199,B3GAT1,GLB1L2,GLB1L3
	chr5	65087100	65224600	0.74	AMP	1	BANP
	chr5	65225600	65233100	0.5026	AMP	1	BANP
	chr5	65234500	65815800	0.7511	AMP	9	BANP,CA5A,SLC7A5,KLHDC4,JPH3,ZCCHC14,MAP1LC3B2,FBXO31,C16orf95
	chr5	65856900	66295000	0.7203	AMP	3	7SK,FOXL1,FOXC2
	chr5	66297000	66313900	0.4389	AMP	1	MTHFSD
	chr5	66315300	66578700	0.7533	AMP	2	MTHFSD,FOXF1
	chr5	66596200	67102600	0.7872	AMP	6	IRF8,COX4I1,EMC8,C16orf74,GINS2,GSE1
	chr5	67103600	67117700	0.5326	AMP	1	GSE1
	chr5	67118800	67668300	0.7825	AMP	4	FAM92B,KIAA0513,ZDHHC7,CRISPLD2
	chr5	67669400	73311300	0.5643	AMP	40	CRISPLD2,USP10,KLHL36,COTL1,TLDC1,ATP2C2,WFDC1,KCNG4,ENSCAFG00000026749,ADAD2,TAF1C,DNAAF1,HSDL1,MBTPS1,SLC38A8,OSGIN1,ENSCAFG00000019971,HSBP1,CDH13,ENSCAFG00000019976,MPHOSPH6,HSD17B2,SDR42E1,PLCG2,CMIP,GAN,BCMO1,ENSCAFG00000020012,GCSH,ENSCAFG00000028860,C16orf46,ATMIN,CENPN,CDYL2,ENSCAFG00000026786,DYNLRB2,ENSCAFG00000026658,ENSCAFG00000020027,WWOX,CLEC3A
	chr5	6791800	12099100	0.5878	AMP	95	KIRREL3,ST3GAL4,DCPS,TIRAP,SRPR,FOXRED1,FAM118B,RPUSD4,CDON,DDX25,PUS3,HYLS1,PATE3,PATE2,ENSCAFG00000010586,ENSCAFG00000023639,NEAT1_1,NEAT1_2,NEAT1_3,ENSCAFG00000010638,ACRV1,CHEK1,STT3A,EI24,FEZ1,PKNOX2,TMEM218,SLC37A2,CCDC15,HEPACAM,ROBO4,ROBO3,MSANTD2,ESAM,VSIG2,NRGN,SPA17,SIAE,TBRG1,PANX3,OR8A1,OR8B12,ENSCAFG00000011242,OR8B8,OR16D09,ENSCAFG00000011258,ENSCAFG00000011262,ENSCAFG00000029521,E…
	chr5	73330600	73575800	0.5773	AMP	4	VAT1L,SNORA15,U6,NUDT7
	chr5	73589200	73860800	0.5188	AMP	2	SYCE1L,ADAMTS18
	chr5	73861800	75504800	0.8388	AMP	22	SYCE1L,ADAMTS18,MON1B,ENSCAFG00000029744,7SK,U6,ENSCAFG00000020044,CNTNAP4,7SK,TERF2IP,ENSCAFG00000032242,KARS,ADAT1,U4,GABARAPL2,U6,ENSCAFG00000020074,ENSCAFG00000020075,BCAR1,P97,ENSCAFG00000023907,CTRB1
	chr5	75506100	75756600	1.054	AMP	6	CTRB1,ENSCAFG00000020083,ZFP1,LDHD,ZNRF1,WDR59
	chr5	75758000	75767900	0.7001	AMP	1	WDR59
	chr5	75768900	76635700	1.0458	AMP	21	WDR59,FA2H,RFWD3,GLG1,AARS,ENSCAFG00000030534,PDPR,ENSCAFG00000020124,ENSCAFG00000028505,ENSCAFG00000020137,ST3GAL2,U6,FUK,U6,COG4,SF3B3,SNORD111,SNORD111,IL34,MTSS1L,VAC14
	chr5	76637100	76650400	0.7268	AMP	1	VAC14
	chr5	76651500	78097900	0.9328	AMP	28	VAC14,ENSCAFG00000020167,U6,CMTR2,CALB2,ENSCAFG00000024132,ZNF23,ENSCAFG00000029432,ENSCAFG00000007811,U6,CHST4,ENSCAFG00000020185,TAT,ENSCAFG00000028539,ENSCAFG00000032449,MARVELD3,PHLPP2,AP1G1,SNORD71,ATXN1L,ZNF821,IST1,PKD1L2,DHODH,HP,TXNL4B,DHX38,PMFBP1
	chr5	78099200	78462000	0.4739	AMP	1	ZFHX3
	chr5	78463000	78864500	0.9618	AMP	1	ZFHX3
	chr5	78879400	79815600	0.8639	AMP	4	PSMD7,U4,WWP2,cfa-mir-140
	chr5	79816600	79827900	0.5756	AMP	1	WWP2
	chr5	79828900	79912000	0.9167	AMP	1	WWP2
	chr5	79914500	79931000	0.73	AMP	1	WWP2
	chr5	79934500	80314000	0.9945	AMP	8	WWP2,NOB1,NQO1,NFAT5,RNaseP_nuc,ENSCAFG00000025660,TERF2,ENSCAFG00000020269
	chr5	80315200	80329800	0.7629	AMP	4	NIP7,ENSCAFG00000020278,PDF,ENSCAFG00000020283
	chr5	80331100	80393200	1.1115	AMP	2	ENSCAFG00000020283,SNTB2
	chr5	80396100	80476700	0.8457	AMP	2	SNTB2,ENSCAFG00000030187
	chr5	80478400	80514300	1.0456	AMP	1	ENSCAFG00000020291
	chr5	80515400	80523400	0.8458	AMP	2	ENSCAFG00000032208,HAS3
	chr5	80524500	81560700	1.0506	AMP	20	HAS3,TANGO6,CDH1,CDH3,ZFP90,ENSCAFG00000028963,SMPD3,PRMT7,SLC7A6OS,SLC7A6,PLA2G15,ENSCAFG00000030987,ESRP2,NFATC3,ENSCAFG00000020325,DUS2,DDX28,DPEP3,SLC12A4,LCAT
	chr5	808700	1134300	0.6708	AMP	9	GLB1L3,ENSCAFG00000023788,ENSCAFG00000031837,ENSCAFG00000009746,ACAD8,THYN1,VPS26B,NCAPD3,JAM3
	chr5	81561700	81571300	0.8347	AMP	3	PSMB10,CTRL,PSKH1
	chr5	81572600	81635800	1.1206	AMP	3	PSKH1,EDC4,ACD
	chr5	81637700	81646100	0.771	AMP	2	ACD,RANBP10
	chr5	81647800	82657300	1.0599	AMP	46	ACD,RANBP10,TSNAXIP1,GFOD2,C16orf86,ENKD1,PARD6A,RLTPR,CTCF,FAM65A,ENSCAFG00000032386,AGRP,ATP6V0D1,HSD11B2,ZDHHC1,LRRC36,TPPP3,KCTD19,PLEKHG4,SLC9A5,FHOD1,TMEM208,ENSCAFG00000020372,ELMO3,cfa-mir-328,E2F4,EXOC3L1,KIAA0895L,NOL3,HSF4,ENSCAFG00000020381,TRADD,C16orf70,B3GNT9,CBFB,CES2,FAM96B,RRAD,CDH16,PDP2,ENSCAFG00000032509,CA7,NAE1,DYNC1LI2,CCDC79,CMTM4
	chr5	82658600	82674900	0.8328	AMP	1	CMTM3
	chr5	82675900	82937200	1.1116	AMP	6	CMTM2,CMTM1,CKLF,TK2,BEAN1,CDH5
	chr5	82986900	86615300	0.8372	AMP	2	CDH11,CDH8
	chr5	86616800	86625400	1.0867	AMP	1	CDH8
	chr5	86626800	87873000	0.7964	AMP	1	CDH8
	chr5	87957500	88510700	0.8702	AMP	1	ENSCAFG00000028545
	chr5	88524700	88914700	0.801	AMP	1	U6
	chr6	21077900	21087600	0.4604	AMP	2	ENSCAFG00000030295,ARHGAP17
	chr6	38090400	38164200	0.4656	AMP	5	ZNF205,ZSCAN10,MMP25,CCDC64B,THOC6
	chr6	38174900	38244500	0.4923	AMP	6	ENSCAFG00000023132,PKMYT1,PAQR4,ENSCAFG00000030415,KREMEN2,FLYWCH1
	chr6	38260000	38312600	0.432	AMP	4	FLYWCH2,SRRM2,ENSCAFG00000030445,TCEB2
	chr6	38323800	38391100	0.5006	AMP	4	PRSS33,PRSS27,ZG16B,PRSS22
	chr6	38401900	38966800	0.4108	AMP	37	KCTD5,PDPK1,ENSCAFG00000019360,ATP6V0C,ENSCAFG00000019365,NTN3,C16orf59,CCNF,ENSCAFG00000019376,ABCA3,ENSCAFG00000026498,RNPS1,ECI1,DNASE1L2,E4F1,PGP,cfa-mir-1842,BRICD5,MLST8,CASKIN1,TRAF7,SNORD60,RAB26,PKD1,ENSCAFG00000026712,TSC2,NTHL1,SLC9A3R2,ENSCAFG00000032381,ENSCAFG00000029888,ZNF598,ENSCAFG00000031645,GFER,NOXO1,TBL3,RNF151,ACA64
	chr6	38984400	39057300	0.4154	AMP	2	HS3ST6,MEIOB
	chr6	39094400	40483200	0.5137	AMP	84	HAGH,ENSCAFG00000030458,IGFALS,NUBP2,SPSB3,MRPS34,MAPK8IP3,NME3,HN1L,CRAMP1L,ENSCAFG00000019542,TMEM204,SNORA72,TELO2,ENSCAFG00000029361,ENSCAFG00000031348,CLCN7,CCDC154,C16orf91,UNKL,GNPTG,TSR3,BAIAP3,UBE2I,ENSCAFG00000019593,ENSCAFG00000031939,CACNA1H,ENSCAFG00000019597,SSTR5,SOX8,ENSCAFG00000030543,LMF1,MSLN,ENSCAFG00000026480,CHTF18,GNG13,RPUSD1,MSLNL,ENSCAFG00000022867,NARFL,HAGHL,CCDC78,MET…
	chr6	77110500	77207700	0.4102	AMP	1	WLS
	chr6	77229500	77380400	0.4247	AMP	1	GNG12
	chr7	1030300	1071800	0.4474	AMP	1	ENSCAFG00000010633
	chr7	1209800	1365200	0.4107	AMP	2	NAV1,ENSCAFG00000030495
	chr7	1383100	1408400	0.4434	AMP	1	CSRP1
	chr7	1596000	2288700	0.457	AMP	14	TNNT2,LAD1,TNNI1,ENSCAFG00000028771,ENSCAFG00000028678,ENSCAFG00000031285,ENSCAFG00000029929,ENSCAFG00000032578,ENSCAFG00000032627,ENSCAFG00000010830,CACNA1S,KIF21B,ENSCAFG00000030161,ENSCAFG00000029682
	chr7	219900	231000	0.4915	AMP	1	ENSCAFG00000010337
	chr7	2311900	2324900	0.4373	AMP	1	CAMSAP2
	chr7	28800	68100	0.4068	AMP	3	CHI3L1,MYBPH,ADORA1
	chr7	313600	329900	0.5673	AMP	1	ENSCAFG00000030988
	chr7	426900	521100	0.6004	AMP	1	PPP1R12B
	chr7	733300	973400	0.52	AMP	7	LGR6,ENSCAFG00000010570,PTPN7,GPR37L1,ENSCAFG00000029225,ELF3,RNPEP
	chr7	78600	167100	0.4336	AMP	5	MYOG,PPFIA4,ENSCAFG00000029646,ENSCAFG00000029186,TMEM183A
	chr7	79628500	79695500	0.4936	AMP	1	DYM
	chr8	61509700	61536100	0.4693	AMP	1	TTC7B
	chr8	68461900	68544400	0.4872	AMP	2	DEGS2,YY1
	chr8	68577300	68623800	0.4427	AMP	4	SLC25A29,cfa-mir-345,SLC25A47,WARS
	chr8	68798400	69135000	0.4056	AMP	16	BEGAIN,DLK1,Mico1,MEG3_1,MEG3_2,SNORD112,cfa-mir-493,cfa-mir-665,cfa-mir-432,ENSCAFG00000022762,cfa-mir-433,cfa-mir-127,cfa-mir-432,cfa-mir-136,SNORD112,cfa-mir-370
	chr8	71744400	72121800	0.4559	AMP	5	ASPG,cfa-mir-203,cfa-mir-203,KIF26A,ENSCAFG00000030362
	chr8	72141700	72944300	0.5417	AMP	33	C14orf180,TMEM179,ENSCAFG00000029862,ENSCAFG00000031878,INF2,ENSCAFG00000028959,ADSSL1,AKT1,ZBTB42,CEP170B,PLD4,ENSCAFG00000030682,ENSCAFG00000030662,C14orf79,CDCA4,GPR132,JAG2,NUDT14,BRF1,BTBD6,PACS2,TEX22,MTA1,CRIP2,ENSCAFG00000018440,ENSCAFG00000031417,C14orf80,TMEM121,ENSCAFG00000032358,ENSCAFG00000029687,IGHE,ENSCAFG00000030258,RPS24
	chr8	72965300	72995300	0.4228	AMP	2	ENSCAFG00000030258,ENSCAFG00000030993
	chr9	15300	310500	0.4841	AMP	14	CD7,CSNK1D,SLC16A3,RFNG,SNORA62,CCDC57,FASN,DUS1L,GPS1,DCXR,RAC3,LRRC45,STRA13,ASPSCR1
	chr9	21073000	21080600	0.4997	AMP	2	HAP1,KRT9
	chr9	2524200	2813900	0.4091	AMP	6	TIMP2,USP36,CYTH1,U6,DNAH17,PGS1
	chr9	25375000	25386600	0.4484	AMP	2	ABI3,PHOSPHO1
	chr9	31713100	31724700	0.4081	AMP	1	TRIM25
	chr9	338700	373300	0.4785	AMP	5	TSPAN10,NOTUM,MYADML2,PYCR1,MAFG
	chr9	386400	666000	0.4525	AMP	22	TSPAN10,PCYT2,NPB,ANAPC11,ALYREF,ARHGDIA,P4HB,PPP1R27,FAM195B,GCGR,ENSCAFG00000005812,HGS,ARL16,CCDC137,OXLD1,PDE6G,NPLOC4,ENSCAFG00000030278,C17orf70,FSCN2,ACTG1,ENSCAFG00000032216
	chr9	4552200	4579100	0.5606	AMP	4	EXOC7,ZACN,GALR2,SRP68
	chr9	48180700	49302100	0.4012	AMP	75	ARRDC1,ZMYND19,DPH7,MRPL41,PNPLA7,ENSCAFG00000019431,ENSCAFG00000029381,ENTPD8,NOXA1,EXD3,NRARP,TOR4A,NELFB,C9orf173,TUBB4B,FAM166A,RNF208,SLC34A3,RNF224,NDOR1,TMEM203,TPRN,TMEM210,SSNA1,LRRC26,GRIN1,ENSCAFG00000019510,ENSCAFG00000019517,DPP7,ENSCAFG00000019511,ENSCAFG00000031537,C9ORF140,ENTPD2,NPDC1,FUT7,ABCA2,CLIC3,C9orf142,LCNL1,PTGDS,LCN12,C8G,FBXW5,TRAF2,ENSCAFG00000028964,EDF1,MAMDC4,PHPT1…
	chr9	53293100	53311100	0.5101	AMP	2	EXOSC2,PRDM12
	chr9	58456400	58483800	0.4457	AMP	1	SF1
	chr9	675400	721100	0.5593	AMP	1	ENSCAFG00000005732
	chr9	777600	2514800	0.4308	AMP	33	SLC38A10,C17orf89,ENTHD2,AZI1,AATK,cfa-mir-338,BAIAP2,CHMP6,RPTOR,U4,NPTX1,RNF213,ENDOV,SLC26A11,SGSH,CARD14,EIF4A3,ENSCAFG00000005596,GAA,CCDC40,TBC1D16,CBX4,CBX8,CBX2,ENPP7,Y_RNA,RBFOX3,ENGASE,C1QTNF1,CANT1,LGALS3BP,ENSCAFG00000030094,ENSCAFG00000005532
	chr9	9578100	9587300	0.4278	AMP	1	MAPT
	chr10	13451800	13481000	0.4515	AMP	1	TPH2
	chr10	21694700	21747000	0.8361	AMP	2	SAMM50,PNPLA3
	chr10	35982500	36092100	0.5017	AMP	1	ENSCAFG00000029926
	chr10	37573100	38860400	0.4023	AMP	9	NCK2,FHL2,U6,C2orf49,TGFBRAP1,GPR45,MRPS9,ENSCAFG00000005307,POU3F3
	chr10	43122900	43448400	0.5634	AMP	4	REV1,EIF5B,TXNDC9,LYG1
	chr10	43449500	45536000	0.9713	AMP	27	LYG2,ENSCAFG00000003134,ENSCAFG00000031628,MITD1,LIPT1,TSGA10,7SK,KIAA1211L,MGAT4A,INPP4A,COA5,5S_rRNA,VWA3B,TMEM131,ZAP70,ACTR1B,COX5B,FAM178B,SEMA4C,ANKRD39,CNNM3,CNNM4,LMAN2L,ENSCAFG00000002411,KANSL3,OXER1,HAAO
	chr10	45550400	45836500	1.123	AMP	2	ZFP36L2,THADA
	chr10	45837600	45862200	0.6597	AMP	1	THADA
	chr10	45863200	48338600	0.9294	AMP	17	THADA,PLEKHH2,DYNC2LI1,ABCG5,ABCG8,LRPPRC,ENSCAFG00000026531,ENSCAFG00000032295,PPM1B,SLC3A1,PREPL,CAMKMT,7SK,SIX3,SIX2,SRBD1,PRKCE
	chr10	48339700	48350300	0.7152	AMP	1	PRKCE
	chr10	48351400	50960900	0.9512	AMP	31	PRKCE,7SK,EPAS1,TMEM247,ATP6V1E2,RHOQ,PIGF,CRIPT,SOCS5,U6,MCFD2,TTC7A,C2orf61,CALM2,EPCAM,MSH2,KCNK12,U5,ENSCAFG00000032122,U4,MSH6,FBXO11,ENSCAFG00000025640,FOXN2,NANOG,PPP1R21,GTF2A1L,ENSCAFG00000002693,LHCGR,ENSCAFG00000002696,FSHR
	chr10	56426200	56668400	0.8211	AMP	4	SMEK2,PNPT1,EFEMP1,U6
	chr10	68053300	68074000	0.4983	AMP	1	GFPT1
	chr10	68582000	68634800	0.5543	AMP	2	ASPRV1,ENSCAFG00000003325
	chr10	69057500	69069700	0.6587	AMP	1	ADD2
	chr11	23071300	23092400	0.4043	AMP	1	PITX1
	chr11	68335500	68415300	0.4594	AMP	3	AMBP,KIF12,COL27A1
	chr11	68431300	68688800	0.405	AMP	5	COL27A1,cfa-mir-455,AKNA,ENSCAFG00000003331,DFNB31
	chr11	73277000	73658800	0.4402	AMP	1	CDK5RAP2
	chr11	73799100	73818600	0.4808	AMP	1	FBXW2
	chr11	73922700	73955700	0.5704	AMP	3	ENSCAFG00000032755,TRAF1,C5
	chr12	1046100	1057100	0.4787	AMP	2	ATP6V1G1,NFKBIL1
	chr12	1058900	1143700	0.785	AMP	12	NFKBIL1,LTA,TNF,LTB,NCR3,LST1,AIF1,PRRC2A,SNORA38,BAG6,APOM,ENSCAFG00000000600
	chr12	10702900	10826800	0.801	AMP	6	TAF8,C6orf132,ENSCAFG00000031208,GUCA1A,GUCA1B,MRPS10
	chr12	10828200	10838900	0.4506	AMP	1	TRERF1
	chr12	10839900	11039200	0.7169	AMP	1	TRERF1
	chr12	1144700	1160300	0.5678	AMP	5	BAG6,GPANK1,CSNK2B,LY6G5B,LY6G5C
	chr12	1161500	1209000	0.8372	AMP	9	CSNK2B,LY6G5C,ABHD16A,ENSCAFG00000000610,ENSCAFG00000000613,LY6G6D,LY6G6C,C6orf25,DDAH2
	chr12	11687200	11766300	0.4157	AMP	4	PTCRA,CUL9,DNPH1,TTBK1
	chr12	1210900	1241500	0.6613	AMP	2	CLIC1,MSH5
	chr12	12147500	12684500	0.7825	AMP	9	VEGFA,MRPL14,TMEM63B,CAPN11,ENSCAFG00000029485,SLC29A1,PAPST1,NFKBIE,TMEM151B
	chr12	1243900	1284500	0.9109	AMP	5	SAPCD1,VWA7,VARS,HSPA1L,ENSCAFG00000031421
	chr12	12685600	12696200	1.0106	AMP	1	TCTE1
	chr12	12697600	13053500	0.7444	AMP	6	TCTE1,AARS2,U6,SPATS1,ENSCAFG00000032757,CDC5L
	chr12	1326300	1640900	0.8229	AMP	23	NEU1,SLC44A4,EHMT2,ZBTB12,ENSCAFG00000000686,NELFE,SKIV2L,DXO,ENSCAFG00000000701,CYP21,TNXB,ENSCAFG00000029749,ATF6B,PRRT1,PPT2-EGFL8,EGFL8,AGPAT1,RNF5,AGER,PBX2,GPSM3,NOTCH4,ENSCAFG00000000792
	chr12	13643400	13726900	0.9232	AMP	1	U6
	chr12	13747600	14047300	0.9825	AMP	1	RUNX2
	chr12	14105000	14358700	0.6871	AMP	3	CLIC5,U6,ENPP4
	chr12	15228500	15706300	0.612	AMP	3	ENSCAFG00000002078,ENSCAFG00000002084,CD2AP
	chr12	1642700	2631300	0.5368	AMP	24	5S_rRNA,ENSCAFG00000029791,C6orf10,U6,ENSCAFG00000023531,ENSCAFG00000000801,BTNL2,DLA-DRA1,DLA-DRB1,DLA-DQA,DLA-DQBC1,7SK,DLA-DOB,TAP2,PSMB8,TAP1,PSMB9,ENSCAFG00000032102,DLA-DMA,BRD2,DLA-DOA,SCARNA20,HLA-DPB1,COL11A2
	chr12	17594300	20126300	0.4116	AMP	17	CRISP2,CRISP1,CBD113,CBD111,7SK,ENSCAFG00000002150,SNORA51,TFAP2D,TFAP2B,PKHD1,cfa-mir-206,IL-17A,ENSCAFG00000002181,IL17F,MCM3,PAQR8,EFHC1
	chr12	20128400	20215500	0.6204	AMP	2	EFHC1,TRAM2
	chr12	20225900	22026300	0.5373	AMP	21	TMEM14A,ENSCAFG00000031682,ENSCAFG00000002230,ENSCAFG00000024271,U6,GSTA4,7SK,ICK,ENSCAFG00000026504,FBXO9,U6,GCM1,ELOVL5,SNORA44,GCLC,KLHL31,ENSCAFG00000030849,LRRC1,7SK,MLIP,TINAG
	chr12	22500	447800	0.5839	AMP	14	ENPP3,ENSCAFG00000000377,MED23,U4,ARG1,TRIM39,RPP21,GNL1,U4,ABCF1,ENSCAFG00000026551,PPP1R10,MRPS18B,ATAT1
	chr12	2632700	2665600	0.7857	AMP	3	COL11A2,RXRB,SLC39A7
	chr12	2681000	2716200	0.7754	AMP	2	VPS52,RPS18
	chr12	2717400	2725800	0.479	AMP	3	RPS18,B3GALT4,WDR46
	chr12	2726800	4131200	0.7228	AMP	38	WDR46,PFDN6,RGL2,ENSCAFG00000031301,TAPBP,ZBTB22,DAXX,KIFC1,PHF1,CUTA,SYNGAP1,ENSCAFG00000001017,ENSCAFG00000013082,BAK1,GGNBP1,ITPR3,UQCC2,IP6K3,LEMD2,ENSCAFG00000032320,MLN,ENSCAFG00000024506,GRM4,HMGA1,ENSCAFG00000023394,U6,NUDT3,RPS10,PACSIN1,SPDEF,C6orf106,U6,GNG5P2,ENSCAFG00000001231,UHRF1BP1,FKBP1A,TAF11,ANKS1A
	chr12	4132200	4141900	0.4444	AMP	1	ANKS1A
	chr12	4143600	4740400	0.729	AMP	13	ANKS1A,TCP11,SCUBE3,ZNF76,DEF6,ENSCAFG00000029955,PPARD,FANCE,RPL10A,TEAD3,TULP1,ENSCAFG00000001341,FKBP5
	chr12	448900	483300	0.8272	AMP	4	ATAT1,C6orf136,DHX16,NRM
	chr12	4741600	4761300	0.5007	AMP	1	FKBP5
	chr12	4762400	4863200	1.002	AMP	2	FKBP5,U6
	chr12	4864400	4875800	0.6839	AMP	2	ARMC12,ENSCAFG00000001347
	chr12	4877200	4948100	1.1309	AMP	6	ARMC12,ENSCAFG00000001347,CLPSL2,CLPS,LHFPL5,SRPK1
	chr12	4949800	4963700	0.7934	AMP	2	ENSCAFG00000001347,SRPK1
	chr12	4965700	6885900	1.0898	AMP	33	ENSCAFG00000001347,SRPK1,SLC26A8,MAPK14,MAPK13,BRPF3,PNPLA1,C6orf222,ETV7,PXT1,ENSCAFG00000001396,KCTD20,STK38,SRSF3,CDKN1A,RAB44,ENSCAFG00000001419,CPNE5,PPIL1,C6orf89,PI16,MTCH1,FGD2,PIM1,ENSCAFG00000001451,TMEM217,7SK,TBC1D22B,RNF8,CMTR1,CCDC167,MDGA1,ZFAND3
	chr12	500500	512200	0.7873	AMP	1	MDC1
	chr12	525000	534200	0.6662	AMP	2	FLOT1,IER3
	chr12	551500	1044400	0.7511	AMP	21	DPCR1,SNORA42,DDR1,GTF2H4,VARS2,MUC22,C6ORF15,CDSN,PSORS1C2,CCHCR1,TCF19,ENSCAFG00000000485,DLA88,DLA-12,ENSCAFG00000000496,DLA-64,DLA88,DDX39B,MCCD1,SNORD83,SNORD83
	chr12	6887300	7140700	0.85	AMP	2	ZFAND3,ENSCAFG00000023279
	chr12	7168900	7984500	0.8197	AMP	4	ENSCAFG00000027765,BTBD9,GLO1,DNAH8
	chr12	7985700	8216300	1.0236	AMP	5	GLP1R,SAYSD1,KCNK5,KIF6,KCNK17
	chr12	8217600	8226700	0.5377	AMP	2	KIF6,KCNK17
	chr12	8228100	8253500	0.7446	AMP	2	KIF6,KCNK17
	chr12	8254600	8735200	0.4397	AMP	2	KIF6,DAAM2
	chr12	8748600	10701500	0.6157	AMP	29	DAAM2,MOCS1,LRFN2,U6,UNC5CL,TSPO2,APOBEC2,OARD1,NFYA,ENSCAFG00000001582,TREML1,TREM2,ENSCAFG00000032614,TREML2,7SK,TREM1,NCR2,FOXP4,MDFI,TFEB,PGC,FRS3,PRICKLE4,TOMM6,USP49,MED20,BYSL,CCND3,TAF8
	chr13	10108400	10129100	0.9826	AMP	1	SYBU
	chr13	10130600	17273700	0.723	AMP	29	SYBU,SNORD112,ENSCAFG00000000743,KCNV1,U6,ENSCAFG00000020173,ENSCAFG00000000747,ENSCAFG00000000749,ENSCAFG00000028960,CSMD3,ENSCAFG00000028131,U6,ENSCAFG00000002560,MGST3,ENSCAFG00000030964,U6,ENSCAFG00000000805,U6,TRPS1,ENSCAFG00000028713,ENSCAFG00000027644,EIF3H,UTP23,RAD21,ENSCAFG00000029199,AARD,SLC30A8,MED30,EXT1
	chr13	17406800	17407900	0.5871	AMP	1	EXT1
	chr13	17409000	19797200	0.8436	AMP	18	EXT1,SAMD12,U6,TNFRSF11B,ENSCAFG00000000835,COLEC10,MAL2,NOV,ENPP2,TAF2,DSCC1,ENSCAFG00000000883,DEPTOR,COL14A1,MRPL13,MTBP,SNTB1,ENSCAFG00000000961
	chr13	19811300	19937700	0.8538	AMP	1	5S_rRNA
	chr13	19948400	21821400	0.8807	AMP	15	HAS2,U6,U6,U1,U6,ZHX2,DERL1,TBC1D31,ENSCAFG00000031914,FAM83A,ENSCAFG00000001000,ZHX1,ATAD2,WDYHV1,FBXO32
	chr13	21823100	21834100	0.5539	AMP	1	FBXO32
	chr13	21835100	22565600	0.8818	AMP	10	FBXO32,ENSCAFG00000001011,KLHL38,ANXA13,FAM91A1,FER1L6,ENSCAFG00000008774,TMEM65,TRMT12,RNF139
	chr13	22567000	22584300	0.6617	AMP	3	RNF139,TATDN1,NDUFB9
	chr13	22585300	25212600	0.8902	AMP	17	TATDN1,NDUFB9,MTSS1,ZNF572,SQLE,KIAA0196,TRIB1,ENSCAFG00000031338,ENSCAFG00000030361,ENSCAFG00000001080,U6,U4,7SK,7SK,FAM84B,U6,MYC
	chr13	26329600	30635500	0.9598	AMP	25	5S_rRNA,GSDMC,FAM49B,SNORA73,ASAP1,ENSCAFG00000031137,ADCY8,U6,LDHB,7SK,EFR3A,U4,ENSCAFG00000001102,HHLA1,KCNQ3,LRRC6,7SK,TMEM71,PHF20L1,TG,SLA,WISP1,NDRG1,ST3GAL1,ENSCAFG00000029450
	chr13	27600	8738200	0.8359	AMP	69	LAPTM4B,MATN2,ENSCAFG00000031952,SNORA72,C8orf47,ENSCAFG00000030250,POP1,NIPAL2,ENSCAFG00000018581,KCNS2,STK3,U6,OSR2,VPS13B,U6,cfa-mir-599,cfa-mir-875,RGS22,ENSCAFG00000000532,FBXO43,ENSCAFG00000031661,SPAG1,RNF19A,5S_rRNA,ANKRD46,SNX31,PABPC1,YWHAZ,Y_RNA,ZNF706,Y_RNA,GRHL2,ENSCAFG00000030800,NCALD,ENSCAFG00000025578,ENSCAFG00000000596,RRM2B,UBR5,ENSCAFG00000000632,ENSCAFG00000030010,SNRPD2,ODF1…
	chr13	30636500	30667100	1.3308	AMP	1	ZFAT
	chr13	30668300	31589100	0.9475	AMP	7	ZFAT,SNORA48,cfa-mir-30b,cfa-mir-30d,ENSCAFG00000031399,KHDRBS3,U6
	chr13	31612500	34478100	0.8917	AMP	10	SNORA32,SNORD74,ENSCAFG00000001168,5S_rRNA,ENSCAFG00000029044,U6,U6,FAM135B,COL22A1,KCNK9
	chr13	34565900	34579300	1.0911	AMP	1	TRAPPC9
	chr13	34581500	34612200	1.352	AMP	1	TRAPPC9
	chr13	34613300	35578700	1.0619	AMP	5	TRAPPC9,CHRAC1,AGO2,PTK2,cfa-mir-151
	chr13	35579700	37454300	1.3285	AMP	44	DENND3,SLC45A4,ENSCAFG00000029505,GPR20,PTP4A3,ENSCAFG00000001250,ENSCAFG00000028767,ENSCAFG00000031926,TSNARE1,BAI1,ENSCAFG00000001272,PSCA,THEM6,SLURP1,LYPD2,LYNX1,ENSCAFG00000001285,ENSCAFG00000031437,LY6E,ENSCAFG00000031517,LY6H,GPIHBP1,ENSCAFG00000032427,ENSCAFG00000029869,GLI4,ENSCAFG00000032607,ZNF696,RHPN1,MAFA,ZC3H3,GSDMD,NAPRT1,EEF1D,TIGD5,PYCRL,TSTA3,ZNF623,ENSCAFG00000031942,MAPK15,FA…
	chr13	37456600	37475200	1.5659	AMP	2	PLEC,ENSCAFG00000029172
	chr13	37477100	37492000	0.8229	AMP	2	PLEC,ENSCAFG00000030933
	chr13	37493100	37502800	1.2906	AMP	1	PLEC
	chr13	37504800	37518800	1.0634	AMP	2	ENSCAFG00000030148,GRINA
	chr13	37519800	38779000	1.3126	AMP	54	SPATC1,ENSCAFG00000032288,OPLAH,EXOSC4,GPAA1,SHARPIN,CYC1,ENSCAFG00000029569,ENSCAFG00000001540,ENSCAFG00000032656,ENSCAFG00000001541,ENSCAFG00000001542,MROH1,ENSCAFG00000025328,VPS28,ENSCAFG00000001554,ENSCAFG00000001559,HSF1,DGAT1,TMEM249,ENSCAFG00000001588,FBXL6,ADCK5,CPSF1,SLC39A4,TONSL,CYHR1,KIFC2,FOXH1,PPP1R16A,GPT,MFSD3,RECQL4,LRRC24,LRRC14,C8orf82,ARHGAP39,COMMD5,ZNF7,ZNF517,RPL8,ZNF34,ZN…
	chr13	38780000	38791900	0.8722	AMP	1	LIMCH1
	chr13	38793200	39110600	1.1168	AMP	4	LIMCH1,PHOX2B,TMEM33,SLC30A9
	chr13	39111600	39128600	0.7394	AMP	1	SLC30A9
	chr13	39129900	39144700	0.9557	AMP	1	SLC30A9
	chr13	39145900	39234700	1.2092	AMP	1	BEND4
	chr13	39313200	44269200	0.8203	AMP	30	U6,SHISA3,ATP8A1,U4,GRXCR1,ENSCAFG00000024933,KCTD8,ENSCAFG00000001830,YIPF7,GUF1,GNPDA2,U6,U6,U2,GABRG1,GABRA2,GABRA4,GABRB1,COMMD8,ATP10D,CORIN,NFXL1,CNGA1,ENSCAFG00000029469,NIPAL1,TXK,ENSCAFG00000028493,TEC,ENSCAFG00000026538,SLAIN2
	chr13	44270300	44312900	1.1079	AMP	3	SLC10A4,ZAR1,FRYL
	chr13	44314400	44651900	0.8891	AMP	4	FRYL,U6,OCIAD1,OCIAD2
	chr13	44652900	44676600	1.2136	AMP	1	OCIAD2
	chr13	44677800	45432000	0.9842	AMP	7	CWH43,DCUN1D4,LRRC66,SGCB,SPATA18,U4,USP46
	chr13	45433000	45447400	0.6777	AMP	1	USP46
	chr13	45449000	45508500	1.0921	AMP	2	USP46,SNORA26
	chr13	45509800	45520100	0.8477	AMP	1	SNORA26
	chr13	45521900	45592900	1.0881	AMP	2	RASL11B,SCFD2
	chr13	45594100	45613300	1.313	AMP	1	SCFD2
	chr13	45614500	46328200	0.9245	AMP	4	SCFD2,5S_rRNA,FIP1L1,LNX1
	chr13	46553200	46609200	0.8058	AMP	1	CHIC2
	chr13	46610300	46658500	1.1302	AMP	1	GSX2
	chr13	46660600	52533700	0.7962	AMP	39	PDGFRA,KIT,ENSCAFG00000002088,U6,KDR,SRD5A3,TMEM165,CLOCK,PDCL2,NMU,ENSCAFG00000031519,EXOC1,CEP135,ENSCAFG00000002200,U2,KIAA1211,AASDH,PPAT,ENSCAFG00000002228,PAICS,SRP72,ARL9,THEGL,HOPX,SPINK2,U5,REST,NOA1,POLR2B,IGFBP7,ENSCAFG00000002332,U6,ENSCAFG00000002333,ENSCAFG00000002335,ENSCAFG00000002336,ENSCAFG00000002337,U6,SNORA62,U6
	chr13	52549300	63240800	0.7474	AMP	82	ENSCAFG00000032523,LPHN3,U6,5S_rRNA,ENSCAFG00000030070,TECRL,ENSCAFG00000032555,ENSCAFG00000002388,EPHA5,U6,U6,U6,CENPC,STAP1,UBA6,GNRHR,ENSCAFG00000025497,ENSCAFG00000025398,TMPRSS11D,TMPRSS11A,ENSCAFG00000032430,TMPRSS11F,TMPRSS11B,TMPRSS11E,U6,YTHDC1,ENSCAFG00000030367,ENSCAFG00000002828,ENSCAFG00000029376,UGT2B31,UGT2A3,ENSCAFG00000024836,ENSCAFG00000002857,SULT1B1,ENSCAFG00000002873,ENSCAFG0…
	chr13	8739400	8747600	1.0818	AMP	1	RSPO2
	chr13	8748700	10107200	0.7563	AMP	9	RSPO2,EIF3E,ENSCAFG00000029583,ENSCAFG00000000713,TMEM74,TRHR,NUDCD1,PKHD1L1,EBAG9
	chr14	5581300	5608700	0.4477	AMP	1	PODXL
	chr14	56087600	56114400	0.4172	AMP	2	ST7,U6
	chr14	60110900	60119100	0.4234	AMP	1	CADPS2
	chr15	12258500	12272900	0.4076	AMP	1	BEND5
	chr15	15500400	15512900	0.4257	AMP	3	PTCH2,U5,BTBD19
	chr15	16246000	16286300	0.4441	AMP	3	SLC6A9,B4GALT2,ATP6V0B
	chr15	17725000	17790100	0.5467	AMP	4	TEP1,KLHL33,OSGEP,APEX1
	chr15	2052200	2084900	0.4105	AMP	3	SCMH1,SLFNL1,CTPS1
	chr15	3323900	3362000	0.4807	AMP	3	ENSCAFG00000003087,ENSCAFG00000029444,MACF1
	chr15	6118200	6138500	0.4386	AMP	1	ADPRHL2
	chr15	616200	648600	0.4466	AMP	3	LEPRE1,CLDN19,ENSCAFG00000002541
	chr15	6554800	6582500	0.5777	AMP	1	NCDN
	chr15	7052800	7302600	0.4371	AMP	6	DLGAP3,SMIM12,GJA4,GJB3,GJB4,GJB5
	chr15	9007100	9018900	0.4074	AMP	2	CC2D1B,ZFYVE9
	chr16	8041000	8051500	0.4111	AMP	1	ENSCAFG00000028628
	chr16	8900900	8992400	0.6036	AMP	1	TBXAS1
	chr17	60359600	60366700	0.4411	AMP	1	PI4KB
	chr18	45122800	45180100	0.6305	AMP	5	EXT2,ACCS,PIDD,ENSCAFG00000009523,SNORA52
	chr18	51672900	51682500	0.4508	AMP	1	SCYL1
	chr18	52772800	52784200	0.5398	AMP	5	PLCB3,TRPT1,KCNK4,GPR137,BAD
	chr18	54704300	54724500	0.5242	AMP	1	MYRF
	chr20	39480200	39487000	0.4619	AMP	1	CDHR4
	chr20	45283300	45301200	0.4177	AMP	2	FAM129C,PGLS
	chr20	45315400	45340000	0.4514	AMP	1	SLC27A1
	chr20	45356700	45425700	0.4119	AMP	5	ENSCAFG00000015329,MVB12A,BST2,PLVAP,GTPBP3
	chr20	45434300	45450200	0.4975	AMP	3	ANO8,DDA1,MRPL34
	chr20	55602100	55981300	0.5348	AMP	21	DAPK3,ENSCAFG00000025740,ATCAY,ZFR2,MATK,RAX2,MRPL54,APBA3,TJP3,PIP5K1C,CACTIN,TBXA2R,ENSCAFG00000030940,GIPC3,HMG20B,MFSD12,C19orf71,FZR1,DOHH,C19orf77,NFIC
	chr20	56009600	56570600	0.4994	AMP	17	CELF5,NCLN,ENSCAFG00000026505,ENSCAFG00000028856,S1PR4,GNA15,TLE2,TLE6,ZNF77,ZNF124,ZNF556,ZNF555,ZNF554,THOP1,SGTA,SLC39A3,DIRAS1
	chr20	56652300	56832200	0.6274	AMP	13	LMNB2,TIMM13,TMPRSS9,ENSCAFG00000019406,LSM7,LINGO3,C19orf35,OAZ1,U6,ENSCAFG00000030687,SF3A2,PLEKHJ1,DOT1L
	chr20	56920400	56959100	0.6188	AMP	3	AP3D1,IZUMO4,MOB3A
	chr20	56983800	57528700	0.6303	AMP	24	BTBD2,CSNK1G2,SCAMP4,ABHD17A,REXO1,ATP8B3,ONECUT3,TCF3,ADAMTSL5,UQCR11,MBD3,MEX3D,ENSCAFG00000027299,PLK5,REEP6,PCSK4,APC2,RPS15,DAZAP1,GAMT,NDUFS7,MUM1,C19orf24,CIRBP
	chr20	57566000	57666800	0.5109	AMP	4	STK11,HMHA1,SBNO2,POLR2E
	chr20	57668300	57693600	0.7274	AMP	2	ABCA7,CNN2
	chr20	57705700	58107200	0.5916	AMP	31	WDR18,ARID3A,ENSCAFG00000032465,KISS1R,R3HDM4,U6,MED16,CFD,ELA2,ENSCAFG00000019679,ENSCAFG00000028534,PTBP1,ENSCAFG00000032231,MISP,ENSCAFG00000031302,PALM,PRSS57,FSTL3,RNF126,FGF22,POLRMT,HCN2,BSG,CDC34,TPGS1,MADCAM1,ODF3L2,C2CD4C,THEG,MIER2,PPAP2C
	chr24	1927200	1941300	0.445	AMP	1	NKX2-2
	chr24	27144500	27153500	0.4499	AMP	2	SLC32A1,ACTR5
	chr24	45788800	45820800	0.5698	AMP	1	ENSCAFG00000012668
	chr24	45838700	46702700	0.5586	AMP	26	ENSCAFG00000012668,CDH4,TAF4,LSM14B,SS18L1,PSMA7,MTG2,HRH3,OSBPL2,ADRM1,LAMA5,CABLES2,RPS21,RBBP8NL,GATA5,cfa-mir-1-1,cfa-mir-133c,ENSCAFG00000030917,SLCO4A1,NTSR1,MRGBP,OGFR,ENSCAFG00000032269,COL9A3,TCFL5,DIDO1
	chr24	46760000	46925100	0.5776	AMP	4	TCFL5,SLC17A9,HAR1A,cfa-mir-124-3
	chr24	46949000	47640400	0.5663	AMP	37	TCFL5,BIRC7,NKAIN4,ARFGAP1,COL20A1,CHRNA4,KCNQ2,EEF1A2,SRMS,C20orf195,HELZ2,ENSCAFG00000012988,GMEB2,ENSCAFG00000010072,STMN3,ENSCAFG00000013040,TNFRSF6B,ARFRP1,ENSCAFG00000013056,ENSCAFG00000031222,SLC2A4RG,ABHD16B,ZBTB46,TPD52L2,DNAJC5,ENSCAFG00000026996,UCKL1,ZNF512B,SAMD10,PRPF6,SOX18,TCEA2,RGS19,ENSCAFG00000029895,C20orf201,OPRL1,MYT1
	chr25	43252500	43300400	0.4218	AMP	2	ARMC9,B3GNT7
	chr25	49747100	50009200	0.4507	AMP	3	NDUFA10,OR12C12,ENSCAFG00000029008
	chr25	50295900	50426700	0.4616	AMP	1	OTOS
	chr25	50436600	51065900	0.5583	AMP	16	cfa-mir-149,GPC1,ANKMY1,ENSCAFG00000029035,RNPEPL1,CAPN10,ENSCAFG00000023751,ENSCAFG00000012744,ENSCAFG00000030158,GPR35,ENSCAFG00000032707,KIF1A,ENSCAFG00000029684,ENSCAFG00000012788,ENSCAFG00000031521,SNED1
	chr25	51153700	51245400	0.582	AMP	5	PASK,ENSCAFG00000012867,ANO7,HDLBP,ENSCAFG00000030363
	chr25	51380300	51628450	0.5035	AMP	12	FARP2,STK25,ENSCAFG00000032116,BOK,THAP4,ATG4B,DTYMK,ING5,D2HGDH,GAL3ST2,PDCD1,CXXC11
	chr26	10780000	10798700	0.5458	AMP	1	LHX5
	chr26	11507100	11522700	0.4781	AMP	2	TBX5,ENSCAFG00000030864
	chr26	16166000	16174000	0.5221	AMP	1	PXN
	chr26	18251700	18268800	0.444	AMP	1	SELPLG
	chr26	22627200	22639600	0.4481	AMP	2	AP1B1,SNORD125
	chr26	28660400	28678300	0.4628	AMP	1	SLC2A11
	chr26	37228200	37261700	0.449	AMP	2	U6,SGMS1
	chr27	3730100	3758300	0.8974	AMP	2	TFCP2,CSRNP2
	chr27	3759400	4120600	1.2251	AMP	6	LETMD1,SLC11A2,METTL7A,TMPRSS12,ATF1,DIP2B
	chr27	37892000	37934300	1.2403	AMP	2	CLSTN3,RBP5
	chr27	37935400	38403600	0.9415	AMP	33	C1RL,C1R,C1S,LPCAT3,EMG1,PHB2,snoU89,cfa-mir-141,cfa-mir-200c,PTPN6,C12orf57,U7,ATN1,ENO2,LRRC23,SPSB2,TPI1,USP5,CDCA3,GNB3,LEPREL2,LEPREL2,LAG3,PTMS,ENSCAFG00000030030,ENSCAFG00000028994,MLF2,COPS7A,PIANP,ZNF384,ENSCAFG00000014771,ACRBP,LPAR5
	chr27	38404700	38422500	0.6817	AMP	1	CHD4
	chr27	38423600	38770200	0.9226	AMP	17	CHD4,SCARNA11,NOP2,IFFO1,GAPDH,NCAPD2,snoU85,MRPL51,ENSCAFG00000000465,VAMP1,TAPBPL,CD27,LTBR,SCNN1A,TNFRSF1A,PLEKHG6,CD9
	chr27	38771500	40692900	0.7057	AMP	16	VWF,ANO2,NTF3,KCNA5,KCNA1,KCNA6,GALNT8,ENSCAFG00000015320,AKAP3,DYRK4,RAD51AP1,C12orf4,FGF6,FGF23,C12orf5,CCND2
	chr27	40694300	42605500	1.1024	AMP	32	TMA7,ENSCAFG00000015395,PARP11,EFCAB4B,ENSCAFG00000030336,PRMT8,TSPAN11,TSPAN9,5S_rRNA,TEAD4,TULP3,RHNO1,FOXM1,ENSCAFG00000025041,NRIP2,ITFG2,FKBP4,ENSCAFG00000030056,SNORA70,ENSCAFG00000030670,DDX11,ENSCAFG00000024501,WASH4P,ENSCAFG00000030500,IQSEC3,SLC6A12,7SK,SLC6A13,KDM5A,CCDC77,ENSCAFG00000031945,B4GALNT3
	chr27	42606500	42607600	0.8632	AMP	1	NINJ2
	chr28	7417000	7435600	0.4126	AMP	1	CYP26C1
	chr28	8424600	9528600	0.8133	AMP	16	PLCE1,NOC3L,TBC1D12,HELLS,CYP2C21,PDLIM1,SORBS1,ALDH18A1,ENSCAFG00000031616,TCTN3,ENTPD1,ENSCAFG00000008419,ENSCAFG00000008439,ENSCAFG00000030675,ENSCAFG00000030388,CCNJ
	chr29	39015100	39038900	0.4558	AMP	1	GEM
	chr29	39776500	39860600	0.4176	AMP	1	C8orf37
	chr29	41018300	41034200	0.5277	AMP	1	SDC2
	chr30	31918400	31952000	0.4349	AMP	2	MAP2K5,SKOR1
	chr30	36986600	38843400	0.4116	AMP	47	CD276,C15orf59,TBC1D21,PML,LOXL1,STOML1,ISLR2,ISLR,STRA6,CCDC33,CYP11A1,SEMA7A,UBL7,ENSCAFG00000017927,ARID3B,CLK3,ENSCAFG00000030852,EDC3,7SK,CYP1A1,LYL1,CYP1A2,CSK,LMAN1L,CPLX3,ULK3,SCAMP2,MPI,FAM219B,ENSCAFG00000017977,SCAMP5,PPCDC,5S_rRNA,C15orf39,COMMD4,NEIL1,cfa-mir-631,MAN2C1,SIN3A,PTPN9,SNUPN,IMP3,SNX33,ENSCAFG00000018047,CSPG4,ODF3L1,LINGO1
	chr30	39274700	39350000	0.5374	AMP	3	PSTPIP1,ENSCAFG00000029390,RCN2
	chr30	39804000	39850700	0.488	AMP	3	SCAPER,ISL2,ETFA
	chr30	39935100	39985200	0.5641	AMP	1	C15orf27
	chr31	27677300	27695600	0.4145	AMP	1	OLIG2
	chr31	31876400	31892900	0.4417	AMP	1	SIM2
	chr31	32382200	32403600	0.4498	AMP	1	DSCR3
	chr31	35639400	37542200	0.4187	AMP	33	BACE2,U6,FAM3B,MX2,MX1,TMPRSS2,ENSCAFG00000032158,ENSCAFG00000024902,ENSCAFG00000030700,RIPK4,PRDM15,C2CD2,ENSCAFG00000010233,ENSCAFG00000031687,UMODL1,ABCG1,TFF3,TFF2,TFF1,TMPRSS3,UBASH3A,RSPH1,SLC37A1,PDE9A,WDR4,NDUFV3,PKNOX1,CBS,U2AF1,ENSCAFG00000029964,CRYAA,SIK1,ENSCAFG00000028913
	chr31	37643500	37907000	0.5414	AMP	5	RRP1B,PDXK,CSTB,RRP1,AGPAT3
	chr31	38008600	38019200	0.5518	AMP	1	PWP2
	chr31	38039800	39283200	0.5526	AMP	28	ICOSLG,DNMT3L,AIRE,PFKL,ENSCAFG00000029916,ENSCAFG00000030000,C21orf2,ENSCAFG00000029897,LRRC3,TSPEAR,ENSCAFG00000015153,ENSCAFG00000011017,ENSCAFG00000011018,UBE2G2,ENSCAFG00000030560,ENSCAFG00000031003,ENSCAFG00000031772,ITGB2,FAM207A,ADARB1,POFUT2,ENSCAFG00000028792,ENSCAFG00000029547,ENSCAFG00000031797,COL18A1,ENSCAFG00000030595,SLC19A1,PCBP3
	chr31	39408000	39506400	0.5925	AMP	8	ENSCAFG00000029547,ENSCAFG00000029022,ENSCAFG00000031584,FTCD,SPATC1L,C21orf58,LSS,MCM3AP
	chr31	39568100	39690500	0.527	AMP	2	C21orf58,PCNT
	chr33	27902200	27909300	0.475	AMP	1	ITGB5
	chr33	29947600	30016200	0.5693	AMP	3	PIGZ,MFI2,DLG1
	chr33	4974900	4993600	0.417	AMP	1	MINA
	chr34	10928600	10942300	0.5506	AMP	1	IRX4
	chr35	26297200	26310800	0.4678	AMP	1	RNF39
	chr36	24922400	25851900	0.5638	AMP	7	SSFA2,PPP1R1C,PDE1A,SNORD22,ENSCAFG00000030296,Y_RNA,DNAJC10
	chr36	25853400	25967600	0.9227	AMP	2	FRZB,NCKAP1
	chr36	25968600	28258700	0.5025	AMP	9	NCKAP1,U6,DUSP19,TIGD1,NUP35,STK19,ZNF804A,U6,FSIP2
	chr37	1506900	1540100	0.4477	AMP	2	GLS,STAT1
	chr37	25068900	25092100	0.4306	AMP	1	VIL1
	chr37	25248500	25259800	0.4084	AMP	1	ZNF142
	chr38	1135500	1864500	0.7383	AMP	11	LRRN2,NFASC,5S_rRNA,CNTN2,TMEM81,RBBP5,DSTYK,U6,TMCC2,NUAK2,KLHDC8A
	chr38	15564300	16426100	0.5142	AMP	2	U6,DUSP10
	chr38	16662800	17004700	0.5738	AMP	8	HHIPL2,U6,TAF1A,U6,MIA3,AIDA,BROX,FAM177B
	chr38	689500	706400	0.4279	AMP	1	SOX13
	chr38	707800	719300	0.8155	AMP	1	SOX13
	chr38	720400	1134300	1.1216	AMP	9	ETNK2,REN,ENSCAFG00000028492,GOLT1A,PLEKHA6,ENSCAFG00000028371,PPP1R15B,PIK3C2B,MDM4
	chr2	36520500	36530900	-0.9438	DEL	1	DIAPH1
	chr2	62176100	62186600	-1.1392	DEL	1	RPGRIP1L
	chr12	58727600	58732900	-1.077	DEL	1	ASCC3
	chr16	13278000	13286100	-0.9486	DEL	1	CALD1
	chr16	40916200	40922200	-1.003	DEL	1	PDGFRL
	chr16	59125700	59428100	-1.0102	DEL	1	ENSCAFG00000029429
	chr16	59443600	59628700	-1.2847	DEL	1	ENSCAFG00000030674
	chr20	30144800	30256200	-0.9266	DEL	1	U6
	chr21	23774700	23788600	-0.9289	DEL	1	POLD3
	chr21	6810200	6822100	-0.9727	DEL	1	HEPHL1
	chr27	14608500	14625200	-1.1358	DEL	2	CPNE8,ENSCAFG00000028822
	chr28	15996200	16004700	-0.9074	DEL	1	SH3PXD2A
	chr28	24038300	24047500	-0.9577	DEL	1	TCF7L2
	chr28	26264100	26289200	-1.0211	DEL	1	ATRNL1
	chr30	15555800	15567300	-1.0584	DEL	2	FAM227B,FGF7
	chr30	25199900	25212200	-0.9313	DEL	1	ANXA2
	chr30	27642500	27655900	-0.9844	DEL	2	TPM1,ENSCAFG00000030471
	chr30	5475000	5595500	-2.3858	DEL	1	SPRED1
	chr30	5596500	5601500	-0.9916	DEL	1	SPRED1
	chr30	8809700	8820300	-0.9808	DEL	1	MAPKBP1
	chr30	9251400	9263300	-0.9726	DEL	2	ZNF106,GANC
	chr38	11069000	11081800	-2.2028	DEL	1	USH2A
	chr38	11083000	11800500	-2.465	DEL	1	USH2A
	chr38	22924400	23021600	-2.2392	DEL	6	MNDA,ENSCAFG00000011692,OR6N2,OR16E08,OR6K6,ENSCAFG00000011679
	chr38	23022800	23041900	-2.5239	DEL	1	ENSCAFG00000024352
	chr38	23042900	23486900	-2.3313	DEL	21	OR6K2,SPTA1,OR10Z1,OR10X1,OR6P1,OR6Y1,ENSCAFG00000028935,ENSCAFG00000030174,ENSCAFG00000028526,OR10K1,ENSCAFG00000023872,OR10K2,OR10T2,CD1E,U6,CD1B,CD1D,ENSCAFG00000023735,CD1A6,ENSCAFG00000031715,ENSCAFG00000031841
	chr38	23488500	23503500	-1.9101	DEL	1	CD1D
	chr38	23512200	23729600	-1.8459	DEL	6	KIRREL,C1orf65,SUSD4,TLR5,ENSCAFG00000031030,DISP1
	chr38	23730800	23911600	-2.2521	DEL	4	TLR5,DISP1,U6,ENSCAFG00000024444
	chr38	8118800	8892100	-2.5124	DEL	3	BRINP3,U6,7SK
	chr38	8907100	9979200	-2.5052	DEL	5	ENSCAFG00000010653,U6,TSNAX,ENSCAFG00000002103,ENSCAFG00000029859
	chr38	9989000	11067600	-2.4821	DEL	2	KCTD3,USH2A

## Sheet: Dog 3
Dog 3	CHR	START	END	LOGRATIO	TYPE	COUNTS	GENES
	chrX	918200	2579600	0.9067	AMP	22	ENSCAFG00000029091,ASMT,ENSCAFG00000030459,ENSCAFG00000028620,ENSCAFG00000029462,ASMTL,ENSCAFG00000030381,DHRSX,ENSCAFG00000011075,ENSCAFG00000028845,CD99,XG,GYG2,ARSD,ARSE,ARSH,ARSF,MXRA5,ENSCAFG00000032309,PRKX,U6,ENSCAFG00000011192
	chr1	121598200	122164800	0.4504	AMP	10	NNX3,CCNE1,C19orf12,PLEKHF1,ENSCAFG00000030264,POP4,VSTM2B,ENSCAFG00000028924,UQCRFS1,ENSCAFG00000007639
	chr2	50364300	52774000	0.5378	AMP	21	RGS7BP,FAM159B,SREK1IP1,CWC27,7SK,ADAMTS6,SCARNA21,TRIM23,CENPK,NSA2,PPWD1,U6,TRAPPC13,SGTB,NLN,ERBB2IP,Y_RNA,SREK1,ENSCAFG00000031780,MAST4,CD180
	chr4	34351800	34419600	0.5657	AMP	3	WAPAL,OPN4,LDB3
	chr4	34591000	34629000	0.5226	AMP	4	MMRN2,ENSCAFG00000024229,SNCG,ENSCAFG00000016093
	chr4	34752300	35057100	0.4543	AMP	9	SYT15,GPRIN2,NPY4R,ENSCAFG00000016149,ANTXRL,ZNF488,RBP3,GDF2,GDF10
	chr4	47721500	47738000	0.4341	AMP	1	MAT2B
	chr4	49292300	51353900	0.5332	AMP	19	GABRB2,ATP10B,cfa-mir-146a,ENSCAFG00000017264,SLU7,C5orf54,U6,C1QTNF2,ENSCAFG00000017274,FABP6,ENSCAFG00000017689,U4,PWWP2A,TTC1,ADRA1B,ENSCAFG00000029942,IL12B,UBLCP1,RNF145
	chr4	51439400	61815200	0.5467	AMP	106	EBF1,U6,CLINT1,U6,THG1L,SOX30,ADAM19,NIPAL4,CYFIP2,FNDC9,U6,ITK,FAM71B,MED7,HAVCR2,HAVCR1,TIMD4,SGCD,ENSCAFG00000030235,MRPL22,ENSCAFG00000017608,GEMIN5,CNOT8,FAXDC2,LARP1,ENSCAFG00000029767,U6,HAND1,SAP30L,GALNT10,ENSCAFG00000032419,MFAP3,FAM114A2,GRIA1,NMUR2,GLRA1,G3BP1,ATOX1,ENSCAFG00000030561,SPARC,FAT2,SLC36A1,SLC36A2,SLC36A3,GM2A,ENSCAFG00000026627,CCDC69,U6,ANXA6,TNIP1,GPX3,ENSCAFG00000017…
	chr4	61876600	61890900	0.523	AMP	1	ENSCAFG00000018410
	chr4	61946000	62157700	0.509	AMP	3	ENSCAFG00000018414,ENSCAFG00000031509,MOCS2
	chr4	73261400	73270500	0.4563	AMP	1	PRLR
	chr4	86892500	86904900	0.5031	AMP	1	FAM134B
	chr4	88232300	88275550	0.5254	AMP	1	ANKH
	chr5	65461300	65474000	0.4087	AMP	1	JPH3
	chr7	151900	2322700	0.4122	AMP	48	PPFIA4,ENSCAFG00000029646,ENSCAFG00000029186,TMEM183A,ENSCAFG00000010333,ENSCAFG00000010337,CYB5R1,ADIPOR1,KLHL12,RABIF,ENSCAFG00000010412,ENSCAFG00000030988,KDM5B,PPP1R12B,UBE2T,LGR6,ENSCAFG00000010570,PTPN7,GPR37L1,ENSCAFG00000029225,ELF3,RNPEP,TIMM17A,ENSCAFG00000010633,IPO9,NAV1,ENSCAFG00000030495,CSRP1,ENSCAFG00000010829,ENSCAFG00000029610,ENSCAFG00000031147,TNNT2,LAD1,TNNI1,ENSCAFG000000287…
	chr7	44250300	44261600	0.4187	AMP	1	SKOR2
	chr8	13435300	13479500	0.4464	AMP	2	U1,ENSCAFG00000013240
	chr8	70438300	70455100	0.4593	AMP	1	ANKRD9
	chr8	72140800	72937200	0.4735	AMP	33	C14orf180,TMEM179,ENSCAFG00000029862,ENSCAFG00000031878,INF2,ENSCAFG00000028959,ADSSL1,AKT1,ZBTB42,CEP170B,PLD4,ENSCAFG00000030682,ENSCAFG00000030662,C14orf79,CDCA4,GPR132,JAG2,NUDT14,BRF1,BTBD6,PACS2,TEX22,MTA1,CRIP2,ENSCAFG00000018440,ENSCAFG00000031417,C14orf80,TMEM121,ENSCAFG00000032358,ENSCAFG00000029687,IGHE,ENSCAFG00000030258,RPS24
	chr9	18248300	18384400	0.4943	AMP	5	MAP3K14,SPATA32,ENSCAFG00000032576,FMNL1,HEXIM2
	chr9	18821900	19227900	0.4732	AMP	13	SNORA33,FZD2,GPATCH8,ITGA2B,FAM171A2,GRN,ENSCAFG00000014180,RUNDC3A,SLC4A1,UBTF,ATXN7L3,TMUB2,ASB16
	chr12	72044100	72275700	0.4136	AMP	3	PHF10,ENSCAFG00000032390,DLL1
	chr12	72487100	72496500	0.4603	AMP	1	PDCD2
	chr13	24400	4288100	0.9623	AMP	43	LAPTM4B,MATN2,ENSCAFG00000031952,SNORA72,C8orf47,ENSCAFG00000030250,POP1,NIPAL2,ENSCAFG00000018581,KCNS2,STK3,U6,OSR2,VPS13B,U6,cfa-mir-599,cfa-mir-875,RGS22,ENSCAFG00000000532,FBXO43,ENSCAFG00000031661,SPAG1,RNF19A,5S_rRNA,ANKRD46,SNX31,PABPC1,YWHAZ,Y_RNA,ZNF706,Y_RNA,GRHL2,ENSCAFG00000030800,NCALD,ENSCAFG00000025578,ENSCAFG00000000596,RRM2B,UBR5,ENSCAFG00000000632,ENSCAFG00000030010,SNRPD2,ODF1…
	chr13	30633300	30660300	1.2392	AMP	1	ZFAT
	chr13	30661300	35586000	0.9945	AMP	22	ZFAT,SNORA48,cfa-mir-30b,cfa-mir-30d,ENSCAFG00000031399,KHDRBS3,U6,SNORA32,SNORD74,ENSCAFG00000001168,5S_rRNA,ENSCAFG00000029044,U6,U6,FAM135B,COL22A1,KCNK9,TRAPPC9,CHRAC1,AGO2,PTK2,cfa-mir-151
	chr13	35587100	36190100	1.2922	AMP	7	DENND3,SLC45A4,ENSCAFG00000029505,GPR20,PTP4A3,ENSCAFG00000001250,ENSCAFG00000028767
	chr13	36208100	38503000	1.2985	AMP	94	ENSCAFG00000031926,TSNARE1,BAI1,ENSCAFG00000001272,PSCA,THEM6,SLURP1,LYPD2,LYNX1,ENSCAFG00000001285,ENSCAFG00000031437,LY6E,ENSCAFG00000031517,LY6H,GPIHBP1,ENSCAFG00000032427,ENSCAFG00000029869,GLI4,ENSCAFG00000032607,ZNF696,RHPN1,MAFA,ZC3H3,GSDMD,NAPRT1,EEF1D,TIGD5,PYCRL,TSTA3,ZNF623,ENSCAFG00000031942,MAPK15,FAM83H,SCRIB,PUF60,NRBP2,PLEC,ENSCAFG00000029172,ENSCAFG00000030933,ENSCAFG00000030148,…
	chr13	38504100	63213100	0.8554	AMP	176	LIMCH1,PHOX2B,TMEM33,SLC30A9,BEND4,U6,SHISA3,ATP8A1,U4,GRXCR1,ENSCAFG00000024933,KCTD8,ENSCAFG00000001830,YIPF7,GUF1,GNPDA2,U6,U6,U2,GABRG1,GABRA2,GABRA4,GABRB1,COMMD8,ATP10D,CORIN,NFXL1,CNGA1,ENSCAFG00000029469,NIPAL1,TXK,ENSCAFG00000028493,TEC,ENSCAFG00000026538,SLAIN2,SLC10A4,ZAR1,FRYL,U6,OCIAD1,OCIAD2,CWH43,DCUN1D4,LRRC66,SGCB,SPATA18,U4,USP46,SNORA26,SNORA26,RASL11B,SCFD2,5S_rRNA,FIP1L1,LNX1…
	chr13	4301600	30632000	0.9305	AMP	147	AZIN1,ENSCAFG00000000646,ATP6V1C1,BAALC,ENSCAFG00000000653,FZD6,CTHRC1,SLC25A32,DCAF13,RIMS2,ENSCAFG00000028565,ENSCAFG00000000672,DCSTAMP,DPYS,LRP12,ENSCAFG00000028333,ZFPM2,OXR1,SNORA62,ABRA,ENSCAFG00000000683,ENSCAFG00000000684,ENSCAFG00000000687,ANGPT1,U6,RSPO2,EIF3E,ENSCAFG00000029583,ENSCAFG00000000713,TMEM74,TRHR,NUDCD1,PKHD1L1,EBAG9,SYBU,SNORD112,ENSCAFG00000000743,KCNV1,U6,ENSCAFG0000002…
	chr13	63226500	63241450	1.2777	AMP	3	U6,pRNA,5_8S_rRNA
	chr14	43591000	43607800	0.6041	AMP	1	AQP1
	chr14	551800	987000	0.6007	AMP	15	ENSCAFG00000024336,ENSCAFG00000024333,HIST3H2A,TRIM17,TRIM11,OBSCN,IBA57,ENSCAFG00000001170,GUK1,ENSCAFG00000030870,MRPL55,C1orf35,ARF1,WNT3A,WNT9A
	chr14	60945000	60965700	0.6413	AMP	1	IQUB
	chr24	45400300	47450900	0.5679	AMP	60	ENSCAFG00000012668,CDH4,TAF4,LSM14B,SS18L1,PSMA7,MTG2,HRH3,OSBPL2,ADRM1,LAMA5,CABLES2,RPS21,RBBP8NL,GATA5,cfa-mir-1-1,cfa-mir-133c,ENSCAFG00000030917,SLCO4A1,NTSR1,MRGBP,OGFR,ENSCAFG00000032269,COL9A3,TCFL5,DIDO1,GID8,SLC17A9,HAR1A,cfa-mir-124-3,YTHDF1,BIRC7,NKAIN4,ARFGAP1,COL20A1,CHRNA4,KCNQ2,EEF1A2,SRMS,C20orf195,HELZ2,ENSCAFG00000012988,GMEB2,ENSCAFG00000010072,STMN3,ENSCAFG00000013040,TNFRSF6…
	chr24	47474500	47698300	0.5277	AMP	9	PRPF6,SOX18,TCEA2,RGS19,ENSCAFG00000029895,C20orf201,OPRL1,MYT1,PCMTD2
	chr26	16587300	18249000	0.4833	AMP	27	SPPL3,ENSCAFG00000010494,HNF1,OASL2,OASL1,ENSCAFG00000032719,PIWIL3,ANKRD13A,GIT2,TCHP,TRPV4,FAM222A,MVK,MMAB,UBE3B,KCTD10,MYO1H,FOXN4,ACACB,UNG,ALKBH2,USP30,SVOP,DAO,SSH1,CORO1C,U4
	chr27	1067500	1090100	0.42	AMP	1	SMUG1
	chr30	39272600	39333100	0.4	AMP	2	PSTPIP1,ENSCAFG00000029390
	chr30	39905400	39931200	0.5699	AMP	2	ETFA,C15orf27
	chr30	39932300	39980800	0.8411	AMP	1	C15orf27
	chr30	39981900	40193700	0.5991	AMP	3	C15orf27,FBXO22,UBE2Q2
	chr30	40195100	40213850	0.8497	AMP	1	ENSCAFG00000032514
	chr31	35634800	39895000	0.4588	AMP	83	BACE2,U6,FAM3B,MX2,MX1,TMPRSS2,ENSCAFG00000032158,ENSCAFG00000024902,ENSCAFG00000030700,RIPK4,PRDM15,C2CD2,ENSCAFG00000010233,ENSCAFG00000031687,UMODL1,ABCG1,TFF3,TFF2,TFF1,TMPRSS3,UBASH3A,RSPH1,SLC37A1,PDE9A,WDR4,NDUFV3,PKNOX1,CBS,U2AF1,ENSCAFG00000029964,CRYAA,SIK1,ENSCAFG00000028913,HSF2BP,RRP1B,PDXK,CSTB,RRP1,AGPAT3,TRAPPC10,PWP2,ICOSLG,DNMT3L,AIRE,PFKL,ENSCAFG00000029916,ENSCAFG00000030000,C…
	chr33	29988400	30012600	0.4198	AMP	1	MFI2
	chrX	27327700	27329900	-1.7386	DEL	1	DMD
	chrX	27331300	27669700	-1.9522	DEL	1	DMD
	chrX	27670700	27689700	-1.6828	DEL	1	DMD
	chr9	43525500	43819300	-1.3389	DEL	10	TAOK1,U6,ABHD15,TP53I13,GIT1,ANKRD13B,CORO6,SSH2,snoU2-30,snoU2_19
	chr11	10894600	11086700	-1.8941	DEL	2	ENSCAFG00000031117,ENSCAFG00000031532
	chr11	11095500	11244700	-1.5731	DEL	1	ENSCAFG00000029909
	chr11	11745800	11873000	-1.0265	DEL	1	ENSCAFG00000030009
	chr11	33206800	34888700	-1.943	DEL	5	TYRP1,LURAP1L,MPDZ,NFIB,ENSCAFG00000030282
	chr11	39193500	39197600	-1.4378	DEL	1	ACER2
	chr11	39198600	39641700	-1.8845	DEL	4	ACER2,SLC24A2,U6,SNORA70
	chr11	40493800	40759400	-1.898	DEL	3	FOCAD,PTPLAD2,IFNB1
	chr11	40780700	41678200	-1.8967	DEL	8	ENSCAFG00000023674,IFNE,cfa-mir-31,ENSCAFG00000001671,CDKN2A,CDKN2B,CDKN2B-AS,DMRTA1
	chr11	7351200	8916100	-1.9116	DEL	7	ENSCAFG00000000177,ENSCAFG00000000176,ENSCAFG00000000175,DMXL1,TNFAIP8,HSD17B4,FAM170A
	chr11	8918600	8993400	-1.6552	DEL	1	ENSCAFG00000030293
	chr11	9029000	9157400	-1.3781	DEL	1	ENSCAFG00000029010
	chr11	9209900	9334000	-1.1047	DEL	1	ENSCAFG00000029408
	chr16	54288900	58804800	-1.877	DEL	13	ARHGEF10,CSMD1,ENSCAFG00000028590,U6,U6,U1,ENSCAFG00000008648,5S_rRNA,U6,U6,MCPH1,ANGPT2,AGPAT5
	chr18	18632400	18652500	-1.5791	DEL	1	MAGI2
	chr19	7351800	10367000	-1.3664	DEL	9	ENSCAFG00000028734,U6,ENO1,ENSCAFG00000003779,ENSCAFG00000003785,U6,ENSCAFG00000003796,ENSCAFG00000003797,7SK
	chr21	14385400	14865400	-1.0858	DEL	1	U6
	chr21	18509300	19014400	-1.9293	DEL	1	ENSCAFG00000030498
	chr21	19261000	19574900	-0.9746	DEL	3	U4,ENSCAFG00000032446,cfa-mir-708
	chr26	35255000	38727500	-1.8146	DEL	27	ENSCAFG00000015550,DKK1,PRKG1,CSTF2T,ENSCAFG00000023425,A1CF,ENSCAFG00000015602,U6,SGMS1,7SK,MINPP1,PAPSS2,ATAD1,ENSCAFG00000029370,ENSCAFG00000031699,PTEN,RNLS,ENSCAFG00000032091,LIPJ,LIPF,LIPK,LIPM,ANKRD22,ENSCAFG00000029090,ENSCAFG00000030844,STAMBPL1,ACTC
	chr26	38729400	38742800	-1.4794	DEL	1	FAS
	chr26	38744300	38963900	-1.6815	DEL	3	FAS,CH25H,LIPA

## Sheet: Dog 4
Dog 4	CHR	START	END	LOGRATIO	TYPE	COUNTS	GENES

## Sheet: Dog 5
Dog 5	CHR	START	END	LOGRATIO	TYPE	COUNTS	GENES
	chrX	1424200	6653100	0.6415	AMP	31	CD99,XG,GYG2,ARSD,ARSE,ARSH,ARSF,MXRA5,ENSCAFG00000032309,PRKX,U6,ENSCAFG00000011192,SNORD22,ENSCAFG00000031750,ENSCAFG00000032113,OBP,ENSCAFG00000011251,ENSCAFG00000029931,HDHD1,ENSCAFG00000030093,STS,ENSCAFG00000004314,U6,U4,PNPLA4,KAL1,ENSCAFG00000011323,ENSCAFG00000011329,TBL1Y,SHROOM2,ENSCAFG00000011393
	chrX	622700	1054500	0.5673	AMP	10	CRLF2,CSF2RA,ENSCAFG00000031295,IL3RA,SLC25A6,ENSCAFG00000032218,ENSCAFG00000029091,ASMT,ENSCAFG00000030459,ENSCAFG00000028620

## Sheet: Dog 6
Dog 6	CHR	START	END	LOGRATIO	TYPE	COUNTS	GENES
	chr1	104523700	104565100	0.4358	AMP	1	ENSCAFG00000030310
	chr4	35234000	35277100	0.4395	AMP	1	DCP2
	chr5	10692800	10997300	0.4614	AMP	6	OR6X1,ZNF202,SCN3B,7SK,GRAMD1B,ENSCAFG00000028455
	chr5	11870900	13973600	0.4606	AMP	15	cfa-mir-99a-2,cfa-let-7a-2,cfa-mir-125b-1,SORL1,SC5D,TECTA,TBCEL,GRIK4,ENSCAFG00000030991,U6,ARHGEF12,TMEM136,POU2F3,OAF,TRIM29
	chr5	16522600	17024900	0.4601	AMP	9	U6,SIK3,U6,APOA1,APOC3,APOA4,APOA5,ZNF259,BUD13
	chr5	1864300	3141400	0.4026	AMP	3	OPCML,ENSCAFG00000030298,NTM
	chr5	3480500	3794700	0.8389	AMP	2	7SK,U6atac
	chr5	3796300	6912100	0.47	AMP	21	U6,SNX19,ADAMTS15,ADAMTS8,ZBTB44,ST14,APLP2,ENSCAFG00000010143,U6,U6,PRDM10,NFRKB,TMEM45B,U6,BARX2,ARHGAP32,KCNJ5,KCNJ1,FLI1,ETS1,U6
	chr5	73180000	74390300	0.4268	AMP	12	WWOX,CLEC3A,VAT1L,SNORA15,U6,NUDT7,SYCE1L,ADAMTS18,MON1B,ENSCAFG00000029744,7SK,U6
	chr5	74392000	76622000	0.934	AMP	40	ENSCAFG00000020044,CNTNAP4,7SK,TERF2IP,ENSCAFG00000032242,KARS,ADAT1,U4,GABARAPL2,U6,ENSCAFG00000020074,ENSCAFG00000020075,BCAR1,P97,ENSCAFG00000023907,CTRB1,ENSCAFG00000020083,ZFP1,LDHD,ZNRF1,WDR59,FA2H,RFWD3,GLG1,AARS,ENSCAFG00000030534,PDPR,ENSCAFG00000020124,ENSCAFG00000028505,ENSCAFG00000020137,ST3GAL2,U6,FUK,U6,COG4,SF3B3,SNORD111,SNORD111,IL34,MTSS1L
	chr5	76623000	76624000	0.4194	AMP	1	MTSS1L
	chr5	76754500	76764900	0.522	AMP	1	ENSCAFG00000020167
	chr5	76766900	76854000	0.9077	AMP	2	ENSCAFG00000020167,U6
	chr5	76855300	77206300	0.4546	AMP	3	ENSCAFG00000020167,CMTR2,CALB2
	chr5	7963700	8657400	0.4874	AMP	13	KIRREL3,ST3GAL4,DCPS,TIRAP,SRPR,FOXRED1,FAM118B,RPUSD4,CDON,DDX25,PUS3,HYLS1,PATE3
	chr5	81891200	82940400	0.5204	AMP	42	AGRP,ATP6V0D1,HSD11B2,ZDHHC1,LRRC36,TPPP3,KCTD19,PLEKHG4,SLC9A5,FHOD1,TMEM208,ENSCAFG00000020372,ELMO3,cfa-mir-328,E2F4,EXOC3L1,KIAA0895L,NOL3,HSF4,ENSCAFG00000020381,TRADD,C16orf70,B3GNT9,CBFB,CES2,FAM96B,RRAD,CDH16,PDP2,ENSCAFG00000032509,CA7,NAE1,DYNC1LI2,CCDC79,CMTM4,CMTM3,CMTM2,CMTM1,CKLF,TK2,BEAN1,CDH5
	chr8	13947600	17506600	0.5061	AMP	37	ENSCAFG00000013391,PSMA6,NFKBIA,ENSCAFG00000013424,INSM2,U6,U12,ENSCAFG00000029766,BRMS1L,U6,ENSCAFG00000013675,7SK,MBIP,NKX2-8,PAX9,SLC25A21,ENSCAFG00000013718,ENSCAFG00000013727,MIPOL1,SNORA62,FOXA1,ENSCAFG00000031770,ENSCAFG00000028448,ENSCAFG00000013750,TTC6,SSTR1,CLEC14A,ENSCAFG00000013768,ENSCAFG00000028068,SNORA5,RPL38,SEC23A,GEMIN2,TRAPPC6B,PNN,ENSCAFG00000013883,FBXO33
	chr8	19422800	19625600	0.4603	AMP	1	LRFN5
	chr8	21610200	21639600	0.4997	AMP	1	U6
	chr8	24210100	24223600	0.7074	AMP	1	ENSCAFG00000014164
	chr8	24224800	29982100	0.5229	AMP	53	ENSCAFG00000014164,ENSCAFG00000030425,ENSCAFG00000014169,ENSCAFG00000030655,LRR1,RPL36A,MGAT2,DNAAF2,U1,KLHDC1,KLHDC2,NEMF,ENSCAFG00000032696,ENSCAFG00000032163,ARF6,VCPKMT,SOS2,L2HGDH,ATP5S,CDKL1,MAP4K5,ATL1,SAV1,NIN,PYGL,ABHD12B,TRIM9,TMX1,U6,FRMD6,GNG2,C14orf166,NID2,U6,ENSCAFG00000014689,U6,PTGDR,PTGER2,TXNDC16,U6,GPR137C,ERO1L,ENSCAFG00000028314,ENSCAFG00000029061,STYX,GNPNAT1,snoU2-30,snoU2…
	chr8	29983100	30315800	1.209	AMP	2	BMP4,ENSCAFG00000014892
	chr8	30342200	31113800	1.5625	AMP	16	CDKN3,CNIH1,GMFB,CGRRF1,SAMD4A,U6,GCH1,WDHD1,SOCS4,MAPK1IP1L,ENSCAFG00000015010,U6,LGALS3,DLGAP5,U6,FBXO34
	chr8	31115600	31117500	0.8513	AMP	1	FBXO34
	chr8	74037200	74112600	0.4715	AMP	2	ENSCAFG00000030900,ENSCAFG00000024111
	chr13	16191200	16210600	0.7125	AMP	1	EIF3H
	chr13	16211900	48257800	0.5422	AMP	284	UTP23,RAD21,ENSCAFG00000029199,AARD,SLC30A8,MED30,EXT1,SAMD12,U6,TNFRSF11B,ENSCAFG00000000835,COLEC10,MAL2,NOV,ENPP2,TAF2,DSCC1,ENSCAFG00000000883,DEPTOR,COL14A1,MRPL13,MTBP,SNTB1,ENSCAFG00000000961,5S_rRNA,HAS2,U6,U6,U1,U6,ZHX2,DERL1,TBC1D31,ENSCAFG00000031914,FAM83A,ENSCAFG00000001000,ZHX1,ATAD2,WDYHV1,FBXO32,ENSCAFG00000001011,KLHL38,ANXA13,FAM91A1,FER1L6,ENSCAFG00000008774,TMEM65,TRMT12,RNF13…
	chr13	31400	16189700	0.5335	AMP	99	LAPTM4B,MATN2,ENSCAFG00000031952,SNORA72,C8orf47,ENSCAFG00000030250,POP1,NIPAL2,ENSCAFG00000018581,KCNS2,STK3,U6,OSR2,VPS13B,U6,cfa-mir-599,cfa-mir-875,RGS22,ENSCAFG00000000532,FBXO43,ENSCAFG00000031661,SPAG1,RNF19A,5S_rRNA,ANKRD46,SNX31,PABPC1,YWHAZ,Y_RNA,ZNF706,Y_RNA,GRHL2,ENSCAFG00000030800,NCALD,ENSCAFG00000025578,ENSCAFG00000000596,RRM2B,UBR5,ENSCAFG00000000632,ENSCAFG00000030010,SNRPD2,ODF1…
	chr13	48260900	48372700	0.7607	AMP	2	CEP135,ENSCAFG00000002200
	chr13	48374100	52528400	0.5269	AMP	25	U2,KIAA1211,AASDH,PPAT,ENSCAFG00000002228,PAICS,SRP72,ARL9,THEGL,HOPX,SPINK2,U5,REST,NOA1,POLR2B,IGFBP7,ENSCAFG00000002332,U6,ENSCAFG00000002333,ENSCAFG00000002335,ENSCAFG00000002336,ENSCAFG00000002337,U6,SNORA62,U6
	chr13	52560100	63241100	0.5179	AMP	83	ENSCAFG00000032523,LPHN3,U6,5S_rRNA,ENSCAFG00000030070,TECRL,ENSCAFG00000032555,ENSCAFG00000002388,EPHA5,U6,U6,U6,CENPC,STAP1,UBA6,GNRHR,ENSCAFG00000025497,ENSCAFG00000025398,TMPRSS11D,TMPRSS11A,ENSCAFG00000032430,TMPRSS11F,TMPRSS11B,TMPRSS11E,U6,YTHDC1,ENSCAFG00000030367,ENSCAFG00000002828,ENSCAFG00000029376,UGT2B31,UGT2A3,ENSCAFG00000024836,ENSCAFG00000002857,SULT1B1,ENSCAFG00000002873,ENSCAFG0…
	chr14	2341600	2632900	0.5975	AMP	6	OR20H03,OR14C36,ENSCAFG00000001257,ENSCAFG00000031924,ENSCAFG00000030236,OR2T6
	chr14	2765600	2866800	0.5977	AMP	2	OR14I1,OR2G6
	chr19	18758000	18789800	0.5064	AMP	1	QRFPR
	chr19	31261900	31878400	0.4847	AMP	6	ENSCAFG00000004917,ENSCAFG00000004919,ENSCAFG00000022874,U6,SNORD112,INSIG2
	chr19	31880100	32156600	0.8887	AMP	4	CCDC93,U4,DDX18,7SK
	chr19	32721900	33116800	1.1718	AMP	1	5S_rRNA
	chr21	12446600	13315300	0.5465	AMP	9	TMEM135,FZD4,U6,PRSS23,ME3,ENSCAFG00000004440,CCDC81,C11orf73,EED
	chr22	31897900	32065000	0.4654	AMP	2	ENSCAFG00000005196,RNF219
	chr30	37817800	37839300	0.4031	AMP	1	CYP1A2
	chr31	11338400	11444600	0.5692	AMP	2	ENSCAFG00000008026,HSPA13
	chr31	17300300	17983100	0.8464	AMP	2	NCAM2,7SK
	chr31	20920000	22104400	0.5656	AMP	12	cfa-mir-155,MRPL39,U6,JAM2,5S_rRNA,ATP5J,GABPA,APP,U6,CYYR1,U6,ENSCAFG00000016176
	chr31	24431800	24500100	0.8511	AMP	1	GRIK1
	chr31	24503200	24508400	0.6527	AMP	1	GRIK1
	chr31	25136000	25195700	0.7896	AMP	3	KRTAP24-1,KRTAP25-1,KRTAP26-1
	chr31	29562300	30631400	0.5769	AMP	10	MRPS6,U6,KCNE2,SMIM11,C21orf140,KCNE1,RCAN1,CLIC6,RUNX1,U6
	chr31	37012000	37168600	0.9941	AMP	3	PDE9A,WDR4,NDUFV3
	chr36	10609800	14763900	0.4918	AMP	32	CSRNP3,GALNT3,U6,TTC21B,SCN1A,SCN9A,SCN7A,ENSCAFG00000011673,XIRP2,ENSCAFG00000011707,B3GALT1,STK39,CERS6,NOSTRIN,SPC25,G6PC2,ABCB11,DHRS9,ENSCAFG00000031746,LRP2,ENSCAFG00000012275,KLHL41,U6,FASTKD1,PPIG,CCDC173,PHOSPHO2,KLHL23,ENSCAFG00000029231,SSB,METTL5,UBR3
	chr36	14765100	16299600	0.9826	AMP	16	MYO3B,ENSCAFG00000012501,SP5,ERICH2,GAD1,ENSCAFG00000032252,U6,GORASP2,TLK1,ENSCAFG00000026775,U6,METTL8,DCAF17,CYBRD1,DYNC1I2,SLC25A12
	chr36	19326600	23982400	0.4519	AMP	38	ENSCAFG00000030714,KIAA1715,ENSCAFG00000013399,EVX2,HOXD12,HOXD11,HOXD10,HOXD8,cfa-mir-10b,HOXD4,HOXD3,HOXD1,MTX2,TUG1_1,ENSCAFG00000030684,ENSCAFG00000032718,HNRNPA3,NFE2L2,AGPS,ENSCAFG00000013536,ENSCAFG00000029150,PDE11A,RBM45,U6,SNORD112,ENSCAFG00000028429,OSBPL6,DFNB59,PRKRA,FKBP7,PLEKHA3,TTN,ENSCAFG00000028776,CCDC141,SESTD1,ZNF385B,CWC22,U6
	chr36	26611000	29712100	0.4006	AMP	10	STK19,ZNF804A,U6,FSIP2,ZC3H15,ITGAV,FAM171B,ZSWIM2,CALCRL,TFPI
	chr3	241700	338600	-0.9945	DEL	4	SRP19,ENSCAFG00000029754,ENSCAFG00000007343,ENSCAFG00000030887
	chr3	3628900	27600400	-0.9462	DEL	124	ENSCAFG00000007436,EFNA5,U1,U12,U6,U6,ENSCAFG00000002024,ENSCAFG00000007469,NUDT12,ENSCAFG00000007481,C5orf30,PPIP5K2,GIN1,PAM,U6,SLCO6A1,SLCO4C1,SNORA62,U6,U4,ST8SIA4,FAM174A,ENSCAFG00000007622,ENSCAFG00000007628,U6,CHD1,ENSCAFG00000031674,RGMB,ENSCAFG00000031155,U4,RIOK2,LIX1,ENSCAFG00000032035,ENSCAFG00000032125,LNPEP,SNORA13,ERAP2,ERAP1,CAST,U6,PCSK1,U6,ELL2,GLRX,RHOBTB3,SNORA62,SPATA9,RFESD,…
	chr3	417600	3506800	-0.9197	DEL	19	EPB41L4A,ENSCAFG00000029713,ENSCAFG00000031575,SNORA13,NREP,ENSCAFG00000031165,STARD4,CAMK4,ENSCAFG00000031833,WDR36,TSLP,SLC25A46,TMEM232,ENSCAFG00000029348,MAN2A1,PJA2,FER,ENSCAFG00000032321,ENSCAFG00000024308
	chr3	43720900	54346100	-0.9044	DEL	92	U6,NR2F2,Y_RNA,ENSCAFG00000027066,ENSCAFG00000026734,SNORA31,ENSCAFG00000029940,MCTP2,U6,U4,RGMA,ENSCAFG00000029873,CHD2,ENSCAFG00000030272,ENSCAFG00000005166,FAM174B,ENSCAFG00000031906,ST8SIA2,ENSCAFG00000011218,U6,SLCO3A1,SV2B,ENSCAFG00000026499,AKAP13,KLHL25,7SK,AGBL1,ENSCAFG00000028914,7SK,NTRK3,MRPL46,MRPS11,DET1,AEN,ISG20,ACAN,HAPLN3,MFGE8,ABHD2,RLBP1,FANCI,EPSTI1,7SK,POLG,ENSCAFG0000003001…
	chr3	63491200	70568900	-0.9298	DEL	39	LDB2,TAPT1,PROM1,U2,U6,FGFBP1,CD38,BST1,FBXL5,CC2D2A,ENSCAFG00000015359,ENSCAFG00000020296,C1QTNF7,CPEB2,U6,U6,BOD1L1,NKX3-2,ENSCAFG00000028741,SNORA25,5S_rRNA,ENSCAFG00000015438,ENSCAFG00000025672,ENSCAFG00000015447,3OST1,CLNK,ZNF518B,SLC2A9,WDR1,DRD5,OTOP1,TMEM128,LYAR,ZBTB49,ENSCAFG00000015693,STX18,MSX1,CYTL1,STK32B
	chr3	70592600	81926700	-0.9207	DEL	60	STK32B,EVC2,EVC,CRMP1,ENSCAFG00000028895,C4orf50,JAKMIP1,UCHL1,ENSCAFG00000007718,APBB2,ENSCAFG00000015889,NSUN7,RBM47,ENSCAFG00000032383,CHRNA9,RHOH,N4BP2,ACYP1,PDS5A,CISD1,UBE2K,SMIM14,UGDH,LIAS,RPL9,KLB,RFC1,U4,WDR19,KLHL5,TMEM156,FAM114A1,cfa-mir-574,TLR6,TLR1,TLR10,KLF3,TBC1D1,ENSCAFG00000023576,PGM2,RELL1,C4orf19,KIAA1239,SNORD33,DTHD1,ARAP2,ENSCAFG00000024681,7SK,U6,U6,NACA,U6,ENSCAFG00000…
	chr3	81938400	86458600	-0.936	DEL	27	ENSCAFG00000029510,5S_rRNA,SNORA62,7SK,ENSCAFG00000016350,STIM2,TBC1D19,ENSCAFG00000016367,CCKAR,RBPJ,ENSCAFG00000028679,ENSCAFG00000016393,ENSCAFG00000028657,SMIM20,SEL1L3,SLC34A2,ENSCAFG00000016420,ANAPC4,ZCCHC4,PI4K2B,SEPSECS,LGI2,CCDC149,SOD3,DHX15,7SK,PPARGC1A
	chr3	86471200	91888050	-0.9455	DEL	36	GBA3,5S_rRNA,GPR125,KCNIP4,PACRGL,ENSCAFG00000028724,SLIT2,cfa-mir-218-1,ENSCAFG00000028998,RPL7A,ENSCAFG00000016642,ENSCAFG00000030802,ENSCAFG00000016664,ANAPC13,LCORL,NCAPG,ENSCAFG00000031625,CTBP1,SPON2,TMED11,RNF212,FGFRL1,ENSCAFG00000031765,IDUA,SLC26A1,DGKQ,TMEM175,5S_rRNA,GAK,CPLX1,PCGF3,MFSD7,MYL5,ENSCAFG00000023527,PDE6B,PIGG
	chr8	73581700	73703700	-1.3856	DEL	3	ENSCAFG00000028509,ENSCAFG00000030284,ENSCAFG00000029996
	chr11	12767700	53476400	-0.9143	DEL	351	SNX24,PPIC,PRDM6,ENSCAFG00000012222,CEP120,CSNK1G3,ENSCAFG00000028278,ZNF608,U6,ENSCAFG00000027126,ENSCAFG00000024837,ENSCAFG00000000576,ENSCAFG00000000578,GRAMD3,U6,ALDH7A1,PHAX,C5orf48,LMNB1,MARCH3,C5orf63,MEGF10,PRRC1,CTXN3,ENSCAFG00000000625,SLC12A2,FBN2,SLC27A6,ISOC1,ADAMTS19,U6,KIAA1024L,CHSY3,ENSCAFG00000000733,SNORD107,ENSCAFG00000032152,LYRM7,CDC42SE2,U6,ENSCAFG00000024183,7SK,FNIP1,ENSC…
	chr11	53499800	66810000	-0.9047	DEL	129	ZCCHC7,U6,GRHPR,ZBTB5,POLR1E,FBXO10,ENSCAFG00000031129,FRMPD1,TRMT10B,EXOSC3,DCAF10,ENSCAFG00000002395,ENSCAFG00000028716,SHB,ENSCAFG00000028415,ENSCAFG00000002399,5S_rRNA,ALDH1B1,ENSCAFG00000032042,IGFBPL1,CCDC180,TDRD7,TMOD1,TSTD2,NCBP1,XPA,C9orf156,HEMGN,ENSCAFG00000031489,ANP32B,NANS,TRIM14,CORO2A,TBC1D2,GABBR2,ANKS6,GALNT12,U6,COL15A1,TGFBR1,ALG2,SEC61B,NAMA_1,NAMA_2,STX17,ENSCAFG00000002542…
	chr11	66987700	74388550	-0.9045	DEL	66	KIAA1958,ENSCAFG00000003047,INIP,SNX30,SLC46A2,ENSCAFG00000003064,ENSCAFG00000013304,ZFP37,ENSCAFG00000028946,ENSCAFG00000029351,ENSCAFG00000003318,ENSCAFG00000023218,SLC31A2,FKBP15,SLC31A1,CDC26,PRPF4,ENSCAFG00000003234,ENSCAFG00000030877,ENSCAFG00000003238,BSPRY,HDHD3,ALAD,POLE3,C9orf43,RGS3,7SK,ZNF618,AMBP,KIF12,COL27A1,cfa-mir-455,AKNA,ENSCAFG00000003331,DFNB31,ENSCAFG00000031478,C9orf91,ENSC…
	chr18	13129500	13151900	-1.0737	DEL	1	COG5
	chr18	15073500	41800900	-0.9179	DEL	315	SRPK2,KMT2E,LHFPL3,ORC5,RELN,ENSCAFG00000004153,SLC26A5,PSMC2,DNAJC2,PMPCB,NAPEPLD,ARMC10,FBXL13,LRRC17,ENSCAFG00000030876,FAM185A,CCDC146,FGL2,GSAP,PTPN12,ENSCAFG00000032323,U6,RSBN1L,TMEM60,ENSCAFG00000004364,PHTF2,MAGI2,ENSCAFG00000032207,7SK,GNAI1,GNAT3,CD36,SEMA3C,HGF,CACNA2D1,U6,7SK,PCLO,SEMA3E,SEMA3A,ENSCAFG00000026608,ENSCAFG00000030788,U6,ENSCAFG00000030026,SEMA3D,U6,U6,ENSCAFG0000003118…
	chr18	42000	11369100	-0.9157	DEL	61	SUN3,C7orf57,ENSCAFG00000032173,ABCA13,ENSCAFG00000031496,ENSCAFG00000024474,ENSCAFG00000030239,VWC2,ZPBP,ENSCAFG00000003358,SNORA7,C7orf72,IKZF1,5S_rRNA,FIGNL1,DDC,GRB10,COBL,ENSCAFG00000030774,7SK,U1,ENSCAFG00000003455,U6,7SK,VSTM2A,SEC61G,U4,EGFR,LANCL2,U6,VOPP1,BLVRA,COA1,STK17A,HECW1,U6,MRPL32,C7orf25,GLI3,U6,INHBA,ENSCAFG00000026807,ENSCAFG00000029811,ENSCAFG00000003551,U6,ENSCAFG0000002778…
	chr18	52816500	52831500	-1.0318	DEL	5	TRPT1,FKBP2,DNAJC4,VEGFB,NUDT22
	chr19	12369600	18753400	-0.9141	DEL	46	ENSCAFG00000030590,PGRMC2,LARP1B,U6,MFSD8,C4orf29,ENSCAFG00000003857,U6,PLK4,HSPA4L,SLC25A31,INTU,ENSCAFG00000005164,U6,ENSCAFG00000003946,ENSCAFG00000003951,ENSCAFG00000031413,ENSCAFG00000027895,U2,ENSCAFG00000030539,FAT4,ANKRD50,ENSCAFG00000003969,ENSCAFG00000003975,CEBPZ-AS1,SNORD112,SPRY1,SPATA5,7SK,ENSCAFG00000003994,FGF2,BBS12,ENSCAFG00000032088,U6,IL21,IL2,ENSCAFG00000004010,ADAD1,ENSCAFG0…
	chr19	19304100	19930900	-0.9513	DEL	7	PRDM5,ENSCAFG00000004187,ENSCAFG00000004189,ENSCAFG00000004191,ENSCAFG00000004192,ENSCAFG00000025619,ENSCAFG00000024224
	chr19	33163000	38537000	-0.9358	DEL	26	ENSCAFG00000029279,DPP10,U6,ARP3,NDUFC1,SLC35F5,RPL31,GPR39,LYPD1,NCKAP5,U6,U6,U6,MGAT5,TMEM163,ACMSD,ENSCAFG00000031430,CCNT2,MAP3K19,RAB3GAP1,ZRANB3,ENSCAFG00000005064,U6,R3HDM1,cfa-mir-128-1,UBXN4
	chr19	38578000	46446900	-0.9636	DEL	25	LCT,MCM6,ENSCAFG00000026780,SNORD12,DARS,CXCR4,ENSCAFG00000019013,HNMT,SPOPL,NXPH2,LRP1B,PPIA,ENSCAFG00000031531,U6,ENSCAFG00000005456,ENSCAFG00000024630,ENSCAFG00000030677,U6,U6,KYNU,ARHGAP15,GTDC1,ENSCAFG00000028794,ENSCAFG00000032372,ZEB2
	chr19	46448600	46600900	-3.9938	DEL	3	ZEB2,ZEB2_AS1_3,ZEB2_AS1_4
	chr19	46602300	53740850	-0.9304	DEL	36	VIS1,U6,U6,ACVR2A,ORC4,ENSCAFG00000004091,ENSCAFG00000005529,MBD5,EPC2,U6,KIF5C,LYPD6B,ENSCAFG00000005635,LYPD6,ENSCAFG00000005637,U6,ENSCAFG00000005639,ENSCAFG00000024737,RND3,ENSCAFG00000031551,U6,ENSCAFG00000005653,ENSCAFG00000005658,RBM43,NMI,ENSCAFG00000005717,TNFAIP6,RIF1,ENSCAFG00000032415,ARL5A,CACNB4,STAM2,FMNL2,7SK,PRPF40A,ARL6IP6
	chr19	8393300	12270600	-0.9398	DEL	12	ENSCAFG00000003779,ENSCAFG00000003785,U6,ENSCAFG00000003796,ENSCAFG00000003797,7SK,7SK,U6,C4orf33,SCLT1,U6,JADE1
	chr20	20000	29457600	-0.9186	DEL	220	ZNF35,ENSCAFG00000028725,ENSCAFG00000029966,ENSCAFG00000026516,SLC41A3,ENSCAFG00000013760,ENSCAFG00000003792,ENSCAFG00000013572,KLF15,CCDC37,ZXDC,UROC1,ENSCAFG00000028530,C3orf22,TXNRD3,CHCHD6,PLXNA1,TPRA1,Clostridiales-1,MCM2,PODXL2,ABTB1,MGLL,KBTBD12,SEC61A1,RUVBL1,EEFSEC,DNAJB8,GATA2,ENSCAFG00000004144,RPN1,RAB7A,HMCES,COPG1,CNBP,ISY1,RAB43,GP9,EFCC1,KIAA1257,ENSCAFG00000004347,ACAD9,IQSEC1,NU…
	chr20	29458600	29682700	-1.1649	DEL	1	ENSCAFG00000007791
	chr20	29683800	33789100	-0.9178	DEL	30	U6,SNORA55,FHIT,U4,C3orf67,FAM3D,FAM107A,ACOX2,KCTD6,ENSCAFG00000007340,PXK,RPP14,ABHD6,DNASE1L3,FLNB,SLMAP,ENSCAFG00000027611,DENND6A,ARF4,PDE12,ENSCAFG00000007873,ENSCAFG00000007930,ASB14,APPL1,ENSCAFG00000007972,HESX1,IL17RD,ARHGEF3,FAM208A,CCDC66
	chr21	13316500	13600100	-0.9335	DEL	2	PICALM,CCDC83
	chr21	13615400	14830900	-0.9585	DEL	7	SYTL2,CCDC89,CREBZF,TMEM126A,ENSCAFG00000029914,TMEM126B,U6
	chr21	14984500	15959000	-0.9442	DEL	3	DLG2,CCDC90B,ANKRD42
	chr21	16003700	18820400	-0.9266	DEL	10	PCF11,RAB30,C11orf82,PRCP,ENSCAFG00000014107,ENSCAFG00000004634,FAM181B,7SK,ENSCAFG00000004649,ENSCAFG00000030498
	chr21	28252900	28270900	-1.0702	DEL	1	OR51B5
	chr21	43147300	43155000	-1.1188	DEL	1	NELL1
	chr21	43156000	50750400	-0.9462	DEL	49	NELL1,U6,ANO5,SLC17A6,ENSCAFG00000010106,FANCF,GAS2,ENSCAFG00000030945,SVIP,CCDC179,UBE2D3,LUZP2,ENSCAFG00000022870,SNORA9,ENSCAFG00000001197,U6,U6,ANO3,MUC15,SLC5A12,U6,FIBIN,ENSCAFG00000028742,BBOX1,CCDC34,LGR4,BDNF,U6,KIF18A,METTL15,U6,U6,KCNA4,FSHB,ENSCAFG00000031046,STX3,ENSCAFG00000031711,GIF,TCN1,OOSP1,MS4A2,ENSCAFG00000030195,ENSCAFG00000030305,ENSCAFG00000029325,ENSCAFG00000010360,MS4A4A…
	chr21	6598000	12435000	-0.9306	DEL	48	FOLR4,PANX1,HEPHL1,VSTM5,MED17,C11orf54,ENSCAFG00000004233,SNORA40,SNORA18,SNORD5,SNORA8,SNORA1,snoZ40,SNORA32,SNORA25,KIAA1731,snoU2-30,snoU2_19,ENSCAFG00000028567,ENSCAFG00000029851,CCDC67,SLC36A4,U4,MTNR1B,FAT3,RPS24,ENSCAFG00000004270,ENSCAFG00000025134,SNORA72,ENSCAFG00000004288,CHORDC1,NAALAD2,ENSCAFG00000004330,TRIM77,U2,ENSCAFG00000024959,ENSCAFG00000004356,FOLH1,U6,ENSCAFG00000006666,NOX…
	chr22	12621500	15166600	-0.9854	DEL	3	U6,PCDH17,ENSCAFG00000024478
	chr22	15205100	16069900	-0.981	DEL	1	DIAPH3
	chr22	16123000	16810300	-0.9623	DEL	5	ENSCAFG00000023746,ENSCAFG00000004920,ENSCAFG00000029981,5S_rRNA,UBE2E2
	chr22	17283900	25846400	-0.9717	DEL	20	ENSCAFG00000026476,ENSCAFG00000030149,U6,U6,ENSCAFG00000004942,ENSCAFG00000027940,U6,PCDH9,ENSCAFG00000031493,ENSCAFG00000006712,ENSCAFG00000004949,7SK,7SK,U6atac,ENSCAFG00000004962,ENSCAFG00000004963,KLHL1,U6,ENSCAFG00000004977,DACH1
	chr22	25848500	25864100	-1.1454	DEL	1	DACH1
	chr22	25866600	29953700	-0.9504	DEL	18	DACH1,SNORA42,MZT1,BORA,DIS3,PIBF1,KLF5,ENSCAFG00000026806,KLF12,ENSCAFG00000032131,ENSCAFG00000028446,U1,TBC1D4,COMMD6,UCHL3,LMO7,5S_rRNA,U6
	chr22	4905300	5496600	-0.9035	DEL	7	LRRC63,LCP1,ENSCAFG00000029502,CPB2,ZC3H13,SIAH3,SPERT
	chr22	5748900	12083500	-0.9108	DEL	44	SNORA46,ENSCAFG00000004540,KCTD4,ENSCAFG00000004550,ENSCAFG00000004552,GPALPP1,NUFIP1,TSC22D1,SERP2,ENSCAFG00000028598,LACC1,CCDC122,ENOX1,DNAJC15,FAM216B,TNFSF11,U6,AKAP11,DGKH,ENSCAFG00000031446,VWA8,ENSCAFG00000030665,RGCC,NAA16,MTRF1,ENSCAFG00000004800,ENSCAFG00000024949,7SK,KBTBD6,WBP4,ELF1,ENSCAFG00000004823,LECT1,cfa-mir-759,PCDH8,OLFM4,ENSCAFG00000024875,ENSCAFG00000024745,U6,5S_rRNA,U6,U…
	chr25	36900	7667400	-0.9192	DEL	53	CKAP2,ENSCAFG00000005912,VPS36,THSD1,ENSCAFG00000005942,ENSCAFG00000005944,ENSCAFG00000005953,SLC25A15,MRPS31,FOXO1,U6,ENSCAFG00000005968,COG6,LHFP,NHLRC3,ENSCAFG00000030736,PROSER1,SNORA1,STOML3,FREM2,UFM1,SNORA52,TRPC4,POSTN,SUPT20H,EXOSC8,ALG5,ENSCAFG00000032066,SMAD9,RFXAP,ENSCAFG00000029678,C13ORF36,CCNA1,SPG20,ENSCAFG00000006206,SNORA31,DCLK1,NBEA,MAB21L1,ENSCAFG00000006263,U4,ENSCAFG000000…
	chr25	50734600	50917400	-1.0628	DEL	4	ENSCAFG00000030158,GPR35,ENSCAFG00000032707,KIF1A
	chr25	7685400	8820000	-0.9317	DEL	11	ENSCAFG00000006376,SNORA16,N4BP2L1,BRCA2,ZAR1L,FRY,ENSCAFG00000006486,RXFP2,ENSCAFG00000006508,ENSCAFG00000006513,B3GALTL
	chr25	8828900	11546100	-0.9071	DEL	21	B3GALTL,HSPH1,TEX26,MEDAG,ALOX5AP,snoU13,U4,USPL1,HMGB1,U6,KATNAL1,7SK,UBL3,ENSCAFG00000024996,SLC7A1,MTUS2,SLC46A3,FLT1,ENSCAFG00000006705,PAN3,U2
	chr31	11651000	12794600	-0.9714	DEL	5	NRIP1,U6,SNORA62,7SK,USP25
	chr31	12823700	15725100	-0.9456	DEL	18	ENSCAFG00000008271,ENSCAFG00000001764,cfa-mir-99a-1,cfa-let-7c,cfa-mir-125b-2,U6,U6,ENSCAFG00000031557,snoU13,CXADR,BTG3,C21orf91,ENSCAFG00000008309,CHODL,TMPRSS15,U6,ENSCAFG00000008364,U6
	chr31	15747000	16221400	-0.9543	DEL	1	U6
	chr31	16358300	17298400	-0.9815	DEL	2	NCAM2,U6
	chr31	17984900	20187200	-0.94	DEL	3	ENSCAFG00000008453,ENSCAFG00000008458,7SK
	chr31	20200500	20649300	-0.919	DEL	1	ENSCAFG00000031311
	chr31	22662900	24369100	-0.9276	DEL	10	U6,U6,N6AMT1,LTN1,RWDD2B,USP16,CCT8,ENSCAFG00000008721,MAP3K7CL,BACH1
	chr31	24509400	24664800	-0.9873	DEL	1	GRIK1
	chr31	24930800	25134500	-0.9462	DEL	4	CLDN17,7SK,ENSCAFG00000008814,CLDN8
	chr31	30632500	31334900	-0.9068	DEL	5	ENSCAFG00000026649,cfa-mir-802,SETD4,ENSCAFG00000031486,ENSCAFG00000014444
	chr31	61900	6481600	-0.9425	DEL	19	ENSCAFG00000030140,ENSCAFG00000024833,CGGBP1,ENSCAFG00000001606,HTR1F,POU1F1,CHMP2B,VGLL3,ENSCAFG00000007794,U6,ENSCAFG00000032237,CADM2,U6,ENSCAFG00000026645,ENSCAFG00000007816,ENSCAFG00000032194,ENSCAFG00000029014,ENSCAFG00000031268,GBE1
	chr31	6537600	9825300	-0.958	DEL	7	7SK,U1,ATP5A1,ROBO1,U6,U6,ROBO2
	chr31	9901900	11337400	-0.9743	DEL	8	ENSCAFG00000007974,ENSCAFG00000007980,ENSCAFG00000007984,ENSCAFG00000007994,ENSCAFG00000007999,LIPI,RBM11,ENSCAFG00000008026
	chr32	10521300	24756500	-0.928	DEL	99	AFF1,KLHL8,RPL21,U1,HSD17B13,SPARCL1,NUDT9,U6,DMP1,IBSP,SPP1,PKD2,ABCG2,PPM1K,HERC6,HERC5,PYURF,7SK,ENSCAFG00000031366,HERC3,U6,NAP1L5,U6,SNORD21,FAM13A,TIGD2,ENSCAFG00000009854,GPRIN3,ENSCAFG00000009864,ENSCAFG00000029213,SNCA,MMRN1,ENSCAFG00000001210,SNORD24,ENSCAFG00000004059,CCSER1,7SK,7SK,KRT18,7SK,ENSCAFG00000009965,ENSCAFG00000029672,ENSCAFG00000027833,ENSCAFG00000028979,ENSCAFG00000024991…
	chr32	24764700	28257200	-0.9275	DEL	18	TACR3,U6,ENSCAFG00000010861,U6,CXXC4,ENSCAFG00000027216,ENSCAFG00000026674,TET2,PPA2,ARHGEF38,INTS12,GSTCD,NPNT,TBCK,ENSCAFG00000011014,ENSCAFG00000030716,DKK2,PAPSS1
	chr36	20300	2436600	-0.9446	DEL	10	ENSCAFG00000029958,MINOS1,U1,GALNT13,HSPD1,5S_rRNA,KCNJ3,ENSCAFG00000009188,U6,ENSCAFG00000029956
	chr36	23983500	26609700	-0.9391	DEL	17	UBE2E3,ITGA4,CERKL,ENSCAFG00000014194,SSFA2,PPP1R1C,PDE1A,SNORD22,ENSCAFG00000030296,Y_RNA,DNAJC10,FRZB,NCKAP1,U6,DUSP19,TIGD1,NUP35
	chr36	2448900	3925500	-0.9358	DEL	10	NR4A2,GPD2,ENSCAFG00000009244,ENSCAFG00000009250,ENSCAFG00000009252,GALNT5,ERMN,CYTIP,ACVR1C,ACVR1
	chr36	3978100	10608200	-0.9301	DEL	40	U6,CCDC148,5S_rRNA,PKP4,DAPL1,TANC1,WDSUB1,ENSCAFG00000009377,BAZ2B,ENSCAFG00000013858,5S_rRNA,MARCH7,CD302,ENSCAFG00000023972,PLA2R1,ITGB6,RBMS1,TANK,PSMD14,5S_rRNA,TBR1,SLC4A10,DPP4,GLP-1,FAP,IFIH1,GCA,KCNH7,ENSCAFG00000010515,ENSCAFG00000010520,FIGN,U6,SNORA25,GRB14,COBLL1,ENSCAFG00000031461,SLC38A11,SCN3A,SCN2A,U6
	chr38	38000	21456600	-0.9034	DEL	173	BTG2,FMOD,PRELP,OPTC,ATP2B4,LAX1,ZBED6,ZC3H11A,SOX13,ETNK2,REN,ENSCAFG00000028492,GOLT1A,PLEKHA6,ENSCAFG00000028371,PPP1R15B,PIK3C2B,MDM4,LRRN2,NFASC,5S_rRNA,CNTN2,TMEM81,RBBP5,DSTYK,U6,TMCC2,NUAK2,KLHDC8A,LEMD1,ENSCAFG00000010051,cfa-mir-135b,CDK18,ENSCAFG00000010109,MFSD4,ELK4,SLC45A3,NUCKS1,ENSCAFG00000032599,RAB7L1,SLC41A1,PM20D1,SLC26A9,ENSCAFG00000010198,CTSE,C1orf186,AVPR1B,ENSCAFG00000029…

## Sheet: Dog 7
Dog 7	CHR	START	END	LOGRATIO	TYPE	COUNTS	GENES
	chrX	1470100	3891500	0.5808	AMP	16	GYG2,ARSD,ARSE,ARSH,ARSF,MXRA5,ENSCAFG00000032309,PRKX,U6,ENSCAFG00000011192,SNORD22,ENSCAFG00000031750,ENSCAFG00000032113,OBP,ENSCAFG00000011251,ENSCAFG00000029931
	chrX	16321000	22979800	0.9412	AMP	52	7SK,snoR442,5S_rRNA,ENSCAFG00000013192,ENSCAFG00000027675,U6,7SK,CNKSR2,KLHL34,SMPX,ENSCAFG00000013265,MBTPS2,SMS,U6,ENSCAFG00000013315,PHEX,7SK,ENSCAFG00000023930,ENSCAFG00000013338,PTCHD1,U6,PRDX4,ACOT9,SAT1,CXorf58,KLHL15,ENSCAFG00000013425,U6,U6,ZFX,ENSCAFG00000025188,ENSCAFG00000013437,SNORD35,PDK3,PCYT1B,POLA1,SCARNA24,ARX,ENSCAFG00000013550,ENSCAFG00000013554,ENSCAFG00000024215,ENSCAFG0000…
	chrX	22981000	23794600	0.6019	AMP	5	MAGEB10,MAGEB10,ENSCAFG00000024378,ENSCAFG00000031907,ENSCAFG00000013610
	chrX	25485100	26654900	0.5933	AMP	7	CXorf21,ENSCAFG00000002480,U6,GK,TAB3,5S_rRNA,DMD
	chrX	26656500	27633300	0.8858	AMP	1	DMD
	chrX	27634800	29651300	0.5467	AMP	8	DMD,U6,ENSCAFG00000013780,Y_RNA,ENSCAFG00000028900,ENSCAFG00000013796,ENSCAFG00000013803,ENSCAFG00000030853
	chrX	32418000	33016800	0.5258	AMP	8	LANCL3,XK,NOX2,DYNLT3,U6,SYTL5,U4,RPGR
	chrX	33361200	34160900	0.6992	AMP	2	ENSCAFG00000014051,MID1IP1
	chrX	34162000	34303200	1.0003	AMP	1	7SK
	chrX	34304300	34634000	1.2066	AMP	2	U6,BCOR
	chrX	34635600	35544300	1.0405	AMP	8	BCOR,U6,ENSCAFG00000014111,ATP6AP2,ENSCAFG00000023832,ENSCAFG00000014123,CXorf38,MED14
	chrX	35545800	36993700	0.7984	AMP	14	ENSCAFG00000014207,ENSCAFG00000025044,ENSCAFG00000032635,RPS27,DDX3X,NYX,CASK,GPR34,GPR82,U6,U6,U6,ENSCAFG00000014408,ENSCAFG00000014417
	chrX	37621300	37773100	1.3106	AMP	2	MAOA,MAOB
	chrX	37776000	38754700	1.0773	AMP	12	MAOB,U6,U6,NDP,EFHC2,U6,U6,FUNDC1,SNORA33,ENSCAFG00000014515,DUSP21,KDM6A
	chrX	38755800	38892700	1.2641	AMP	1	KDM6A
	chrX	38894300	40115200	1.5209	AMP	8	KDM6A,CXorf36,ENSCAFG00000014691,cfa-mir-221,cfa-mir-222,ENSCAFG00000014706,ENSCAFG00000023262,ENSCAFG00000028920
	chrX	40116900	40459600	1.2515	AMP	7	ENSCAFG00000014732,ENSCAFG00000014745,ENSCAFG00000032394,CHST7,SLC9A7,ENSCAFG00000014790,U6
	chrX	40461600	42558100	1.5792	AMP	64	RP2,JADE3,RGN,NDUFB11,RBM10,UBA1,CDK16,USP11,CTSL1,5S_rRNA,ENSCAFG00000015042,ZNF157,ENSCAFG00000015031,ARAF,SYN1,TIMP1,CFP,ELK1,UXT,ENSCAFG00000030447,ZNF81,ENSCAFG00000032558,ZNF182,ENSCAFG00000031684,ENSCAFG00000031525,SNORD22,ENSCAFG00000015307,SLC38A5,FTSJ1,PORCN,TBC1D25,RBM3,WDR13,U6,WAS,SUV39H1,GLOD5,HDAC6,U6,ERAS,PCSK1N,TIMM17B,PQBP1,UGT,PIM2,OTUD5,KCND1,GRIPAP1,TFE3,CCDC120,PRAF2,WDR45,G…
	chrX	42559600	43509700	1.1545	AMP	19	ENSCAFG00000015951,USP27X,ENSCAFG00000024512,CLCN5,cfa-mir-532,cfa-mir-188,ENSCAFG00000027997,cfa-mir-500,cfa-mir-362,ENSCAFG00000025623,cfa-mir-502,AKAP4,CCNB3,ENSCAFG00000016002,ENSCAFG00000016018,U2,U4,SHROOM4,U6
	chrX	43512700	43563900	0.8812	AMP	1	SHROOM4
	chrX	43565200	43566200	1.1418	AMP	1	SHROOM4
	chrX	43567400	48212700	1.4814	AMP	51	SHROOM4,U6,BMP15,ENSCAFG00000016047,CXorf67,ENSCAFG00000016057,ENSCAFG00000028692,ENSCAFG00000016063,ENSCAFG00000015965,MAGED1,ENSCAFG00000016065,ENSCAFG00000016072,SNORA11,ENSCAFG00000031355,IQSEC2,KDM5C,TSPYL2,GPR173,SMC1A,RIBC1,HSD17B10,HUWE1,cfa-mir-98,ENSCAFG00000020459,PHF8,U6,FAM120C,ENSCAFG00000016421,TSR2,FGD1,GNL3L,7SK,MAGED2,SNORA11,7SK,TRO,SNORA11,ENSCAFG00000032712,PFKFB1,APEX2,ALAS2…
	chrX	48214700	51257600	1.7602	AMP	30	ENSCAFG00000031570,ENSCAFG00000016517,5S_rRNA,ENSCAFG00000016520,ENSCAFG00000016523,ENSCAFG00000023542,ENSCAFG00000029528,SPIN4,ENSCAFG00000029665,ENSCAFG00000031991,ARHGEF9,ENSCAFG00000016548,U4,ENSCAFG00000027199,AMER1,ASB12,ENSCAFG00000016554,ZC4H2,RNaseP_nuc,ZC3H12B,LAS1L,RPL30,ENSCAFG00000016577,ENSCAFG00000016581,MSN,cfa-mir-223,VSIG4,HEPH,ENSCAFG00000016645,ENSCAFG00000029330
	chrX	51259000	55466900	1.1498	AMP	31	ENSCAFG00000026486,ENSCAFG00000016649,ENSCAFG00000024323,AR,U6,ENSCAFG00000012398,OPHN1,ENSCAFG00000003418,YIPF6,STARD8,ENSCAFG00000016728,EFNB1,ENSCAFG00000026492,PJA1,FAM155B,EDA,AWAT2,OTUD6A,IGBP1,DGAT2L6,AWAT1,ARR3,PDZD11,ENSCAFG00000016831,GDPD2,DLG3,TEX11,U6,SNX12,ENSCAFG00000016908,U6
	chrX	55468000	56256200	1.5209	AMP	19	FOXO4,IL2RG,MED12,NLGN3,GJB1,ZMYM3,ENSCAFG00000017071,ITGB1BP2,U6,ENSCAFG00000017087,ENSCAFG00000017103,OGT,ACRC,CXCR3,ENSCAFG00000029083,NHSL2,RGAG4,ENSCAFG00000032230,ERCC6L
	chrX	559500	1054700	0.4066	AMP	10	CRLF2,CSF2RA,ENSCAFG00000031295,IL3RA,SLC25A6,ENSCAFG00000032218,ENSCAFG00000029091,ASMT,ENSCAFG00000030459,ENSCAFG00000028620
	chrX	56257400	56526200	1.3567	AMP	4	ERCC6L,RPS4,CITED1,HDAC8
	chrX	56528000	57644900	1.5693	AMP	20	HDAC8,PHKA1,U6,ENSCAFG00000017186,ENSCAFG00000024517,ENSCAFG00000014077,NAP1L2,CDX4,CHIC1,Xist_exon4,Xist_exon1,ENSCAFG00000031513,ENSCAFG00000023940,cfa-mir-421,cfa-mir-374b,cfa-mir-545,cfa-mir-374a,ZCCHC13,ENSCAFG00000031123,ENSCAFG00000031535
	chrX	57826600	58544400	0.9746	AMP	6	SLC16A2,RLIM,KIAA2022,ENSCAFG00000022871,ABCB7,UPRT
	chrX	58545900	59413600	0.7752	AMP	5	UPRT,ZDHHC15,MAGEE2,ENSCAFG00000017228,ENSCAFG00000017231
	chrX	59415000	59742500	0.526	AMP	4	cfa-mir-325,ENSCAFG00000017238,ENSCAFG00000017241,FGF16
	chrX	59743500	63732200	0.7061	AMP	27	FGF16,ATRX,ENSCAFG00000017258,MAGT1,ATP7A,7SK,ENSCAFG00000017270,TAF9B,CYSLTR1,ENSCAFG00000017286,LPAR4,ENSCAFG00000017292,5S_rRNA,P2RY10,ENSCAFG00000017295,GPR174,FAM46D,BRWD3,U6,U6,HMGN5,SH3BGRL,ENSCAFG00000017358,ENSCAFG00000029363,SNORA62,U6,ENSCAFG00000032442
	chrX	6008500	6653900	0.8633	AMP	3	TBL1Y,SHROOM2,ENSCAFG00000011393
	chrX	64411100	64473300	0.9348	AMP	1	POU3F4
	chrX	64474800	65056700	0.7519	AMP	3	7SK,CYLC1,RPS6KA6
	chrX	65058200	65409900	0.9461	AMP	2	RPS6KA6,HDX
	chrX	65411100	70526000	0.7116	AMP	35	HDX,ENSCAFG00000032336,ENSCAFG00000017381,APOOL,SATL1,ENSCAFG00000017391,ZNF711,POF1B,7SK,CHM,cfa-mir-361,ENSCAFG00000017412,U6,DACH2,SNORD39,ENSCAFG00000028793,ENSCAFG00000017435,KLHL4,ENSCAFG00000017448,ENSCAFG00000017449,ENSCAFG00000017450,U6,PABPC5,ENSCAFG00000017457,ENSCAFG00000016013,ENSCAFG00000017467,NAP1L3,5S_rRNA,ENSCAFG00000032341,ENSCAFG00000017472,U6,ENSCAFG00000009766,DIAPH2,U4,RPA4
	chr4	46782100	51638900	0.5937	AMP	34	U6,U6,MAT2B,HMMR,NUDCD2,CCNG1,ENSCAFG00000017212,5S_rRNA,U6,GABRG2,ENSCAFG00000017236,GABRA1,ENSCAFG00000017239,GABRA6,GABRB2,ATP10B,cfa-mir-146a,ENSCAFG00000017264,SLU7,C5orf54,U6,C1QTNF2,ENSCAFG00000017274,FABP6,ENSCAFG00000017689,U4,PWWP2A,TTC1,ADRA1B,ENSCAFG00000029942,IL12B,UBLCP1,RNF145,EBF1
	chr4	51640500	51742800	1.3627	AMP	1	EBF1
	chr4	51744200	54409200	0.7022	AMP	18	EBF1,U6,CLINT1,U6,THG1L,SOX30,ADAM19,NIPAL4,CYFIP2,FNDC9,U6,ITK,FAM71B,MED7,HAVCR2,HAVCR1,TIMD4,SGCD
	chr4	65045700	65876000	0.6076	AMP	4	HCN1,ENSCAFG00000018512,MRPS30,FGF10
	chr4	66322200	71057700	0.5082	AMP	44	U6,NNT,SNORA33,PAIP1,ENSCAFG00000031903,C5orf34,5S_rRNA,C5orf28,CCL28,ENSCAFG00000018572,ENSCAFG00000030435,NIM1K,ZNF131,SEPP1,CCDC152,GHR,ENSCAFG00000023056,FBXO4,C5orf51,EEF1A1,OXCT1,PLCXD3,C6,MROH2B,C7,CARD6,SNORD72,PRKAA1,TTC33,PTGER4,ENSCAFG00000001877,DAB2,C9,FYB,RICTOR,OSMR,ENSCAFG00000018652,LIFR,U2,EGFLAM,ENSCAFG00000018671,U6,GDNF,WDR70
	chr5	4654600	4671200	0.4385	AMP	1	ST14
	chr5	56659100	56699100	0.5198	AMP	4	C1orf233,MIB2,MMP23B,ENSCAFG00000019232
	chr6	10863200	11429300	0.884	AMP	10	BAIAP2L1,BRI3,TECPR1,BHLHA15,LMTK2,ENSCAFG00000031731,ENSCAFG00000015446,ENSCAFG00000015459,ENSCAFG00000015477,PMS2
	chr6	11431500	12505900	0.4349	AMP	30	PMS2,AIMP2,EIF2AK1,ANKRD61,ENSCAFG00000015678,ENSCAFG00000029459,USP42,CYTH3,FAM220A,ENSCAFG00000015713,RAC1,DAGLB,KDELR2,GRID2IP,U6,ZDHHC4,C7orf26,ZNF853,ENSCAFG00000030346,ENSCAFG00000015816,RBAK-RBAKDN,ZNF12,ENSCAFG00000030253,RBAK,ENSCAFG00000030356,RNF216,FSCN1,ACTB,FBXL18,cfa-mir-589
	chr6	12507000	12685700	1.9599	AMP	4	TNRC18,ENSCAFG00000029031,SLC29A4,WIPI2
	chr6	15532100	17383600	0.4271	AMP	49	UNCX,ZFAND2A,C7orf50,ENSCAFG00000011783,GPER1,ENSCAFG00000011778,GPR146,ENSCAFG00000025662,CYP2W1,COX19,ADAP1,GET4,SUN1,HEATR2,ENSCAFG00000032729,PRKAR1B,PDGFA,FAM20C,AHSP,C16orf58,SLC5A2,TGFB1I1,ARMC5,COX6A2,ITGAD,ENSCAFG00000014312,ITGAX,ITGAM,TRIM72,PYCARD,FUS,PRSS36,PRSS8,MYST1,BCKDK,VKORC1,PRSS53,ZNF646,ZNF668,STX4,SRCAP,STX1B,HSD3B7,SETD1A,ORAI3,FBXL19,CTF1,ENSCAFG00000028424,BCL7C
	chr6	31035500	31392500	2.0836	AMP	7	ZC3H7A,TXNDC11,SNN,7SK,ENSCAFG00000030466,ENSCAFG00000018910,PRM3
	chr6	31394100	31645600	2.6534	AMP	5	PRM3,RMI2,TNP2,SOCS1,CLEC16A
	chr6	31646600	32090100	2.291	AMP	8	CLEC16A,DEXI,CIITA,TVP23A,NUBP1,TEKT5,EMP2,ATF7IP2
	chr6	32091100	32107900	2.0586	AMP	1	ATF7IP2
	chr6	32108900	32350700	1.8195	AMP	1	ATF7IP2
	chr6	32351900	32863100	1.5434	AMP	1	GRIN2A
	chr6	32864200	33977300	1.1841	AMP	8	C16orf72,USP7,CARHSP1,PMM2,ABAT,METTL22,ENSCAFG00000031272,TMEM114
	chr6	33800	4863700	0.4578	AMP	33	ENSCAFG00000010094,SNORA51,ENSCAFG00000010098,GBAS,PSPH,CCT6A,SNORA22,SNORA15,SUMF2,PHKG1,CHCHD2,NUPR1L,ENSCAFG00000016564,VKORC1L1,GUSB,NDUFS4,ENSCAFG00000010332,CRCP,TPST1,ENSCAFG00000010773,C7ORF42,SBDS,ENSCAFG00000010867,U6,U6,CALN1,WBSCR17,ENSCAFG00000030708,AUTS2,ENSCAFG00000011312,SNORD14,ENSCAFG00000023175,U6
	chr6	33978300	34893600	0.9758	AMP	1	RBFOX1
	chr6	35438200	36696600	0.8559	AMP	16	ENSCAFG00000019087,ENSCAFG00000019089,ENSCAFG00000019092,ENSCAFG00000019111,ENSCAFG00000019118,C16orf89,NAGPA,SEC14L5,PPL,UBN1,GLYR1,ROGDI,SEPT12,ZNF500,C16orf71,ANKS3
	chr6	36698000	36828700	1.0883	AMP	6	ANKS3,NUDT16L1,MGRN1,UBALD1,C16orf96,ENSCAFG00000019198
	chr6	36831100	36918600	1.7946	AMP	4	ENSCAFG00000026475,CDIP1,HMOX2,ENSCAFG00000019210
	chr6	36921800	36935400	1.2197	AMP	2	ENSCAFG00000019210,DNAJA3
	chr6	36938000	37117100	1.82	AMP	8	DNAJA3,U6,ENSCAFG00000019220,VASN,PAM16,GLIS2,SRL,TFAP4
	chr6	37120000	37197300	1.4836	AMP	1	SRL
	chr6	37198800	37925500	1.7882	AMP	15	ADCY9,U1,CREBBP,TRAP1,DNASE1,SLX4,NLRC3,CLUAP1,C16orf90,ENSCAFG00000019277,ZNF597,ZNF174,OR2C1,ENSCAFG00000019303,ENSCAFG00000032448
	chr6	43395100	43949700	1.0255	AMP	4	ENSCAFG00000028595,SLC25A24,7SK,VAV3
	chr6	43950700	45179000	1.2028	AMP	3	VAV3,NTNG1,PRMT6
	chr6	45185300	46962700	0.5323	AMP	2	5S_rRNA,ENSCAFG00000028653
	chr6	46964100	49268400	0.8839	AMP	9	RNPC3,COL11A1,OLFM3,SNORA31,S1PR1,ENSCAFG00000019994,DPH5,SLC30A7,EXTL2
	chr6	49269400	49736000	1.2305	AMP	5	VCAM1,GPR88,CDC14A,ENSCAFG00000020009,RTCA
	chr6	49737800	49831900	0.4921	AMP	3	RTCA,DBT,LRRC39
	chr6	49833600	51002100	1.1888	AMP	14	LRRC39,TRMT13,SASS6,HIAT1,SLC35A3,AGL,ENSCAFG00000020048,5S_rRNA,FRRS1,PALMD,U6,ENSCAFG00000020056,ENSCAFG00000020057,U6
	chr6	51023600	51052600	1.1772	AMP	1	SNX7
	chr6	51053600	51084000	0.947	AMP	1	SNX7
	chr6	62732700	62741500	0.582	AMP	1	C1orf52
	chr6	8834400	8886000	1.8754	AMP	3	MUC17,ACHE,SRRT
	chr6	8887100	10862200	0.4984	AMP	80	ACHE,SRRT,TRIP6,SLC12A9,EPHB4,ZAN,EPO,POP7,GIGYF1,GNB2,ACTL6B,TFR2,MOSPD3,PCOLCE,FBXO24,LRCH4,SAP25,AGFG2,NYAP1,TSC22D4,MEPCE,PPP1R35,ZCWPW1,ENSCAFG00000014493,PVRIG,STAG3,U6,GPC2,GAL3ST4,C7orf43,LAMTOR4,ENSCAFG00000014562,ENSCAFG00000014564,ENSCAFG00000014568,CNPY4,TAF6,AP4M1,MCM7,cfa-mir-106b,cfa-mir-93,cfa-mir-25,COPS6,ZNF3,ZSCAN21,ZKSCAN1,U6,GJC3,AZGP1,TRIM4,OR2AE1,ENSCAFG00000014990,CYP3A26,…
	chr12	10771400	10900500	2.1853	AMP	5	ENSCAFG00000031208,GUCA1A,GUCA1B,MRPS10,TRERF1
	chr12	10902200	13732200	1.8909	AMP	58	U6,UBR2,PRPH2,TBCC,GLTSCR1L,ENSCAFG00000001728,PTCRA,CNPY3,GNMT,PEX6,PPP2R5D,MEA1,KLHDC3,CUL7,MRPL2,KLC4,PTK7,SRF,CUL9,DNPH1,TTBK1,SLC22A7,CRIP3,ZNF318,ABCC10,DLK2,ENSCAFG00000001861,TJAP1,LRRC73,YIPF3,POLR1C,XPO5,POLH,GTPBP2,ENSCAFG00000031057,MAD2L1BP,RSPH9,MRPS18A,VEGFA,MRPL14,TMEM63B,CAPN11,ENSCAFG00000029485,SLC29A1,PAPST1,NFKBIE,TMEM151B,TCTE1,AARS2,U6,SPATS1,ENSCAFG00000032757,CDC5L,SUPT3H…
	chr12	13748900	14544900	1.8942	AMP	6	RUNX2,CLIC5,U6,ENPP4,ENPP5,RCAN2
	chr12	14545900	15306300	1.5405	AMP	10	RCAN2,CYP39A1,U6,SLC25A27,TDRD6,PLA2G7,ANKRD66,MEP1A,GPR116,GPR110
	chr12	15307300	17164200	1.2878	AMP	11	ENSCAFG00000002078,ENSCAFG00000002084,CD2AP,GPR111,GPR115,OPN5,U6,PTCHD4,ENSCAFG00000002101,ENSCAFG00000002106,ENSCAFG00000019265
	chr12	17165300	17379100	0.8795	AMP	3	MUT,CENPQ,GLYATL3
	chr12	19362600	20061400	0.7949	AMP	7	PKHD1,cfa-mir-206,IL-17A,ENSCAFG00000002181,IL17F,MCM3,PAQR8
	chr12	20062400	20125200	0.9846	AMP	1	EFHC1
	chr12	20126200	20305600	1.1458	AMP	3	EFHC1,TRAM2,TMEM14A
	chr12	20306700	21672200	0.618	AMP	20	TMEM14A,ENSCAFG00000031682,ENSCAFG00000002230,ENSCAFG00000024271,U6,GSTA4,7SK,ICK,ENSCAFG00000026504,FBXO9,U6,GCM1,ELOVL5,SNORA44,GCLC,KLHL31,ENSCAFG00000030849,LRRC1,7SK,MLIP
	chr12	21673600	24760700	0.4367	AMP	23	MLIP,TINAG,U6,ENSCAFG00000002325,FAM83B,U6,U6,HCRTR2,GFRAL,HMGCLL1,BMP5,COL21A1,U6,ADH5,ENSCAFG00000003053,DST,ENSCAFG00000010364,BEND6,ENSCAFG00000030049,ZNF451,BAG2,RAB23,PRIM2
	chr12	24761700	26529000	0.7393	AMP	5	PRIM2,5S_rRNA,KHDRBS2,ENSCAFG00000002473,ENSCAFG00000006053
	chr12	26530000	27206700	0.9694	AMP	6	LGSN,U6,ENSCAFG00000029412,PTP4A1,PHF3,EYS
	chr12	27207700	29162600	0.7268	AMP	5	EYS,U6,U2,U6,ENSCAFG00000023580
	chr12	29202900	29990300	0.7689	AMP	3	SNORA62,ENSCAFG00000023540,U2
	chr12	34294000	34745100	1.1945	AMP	1	RIMS1
	chr12	35643700	36638200	1.185	AMP	5	SLC17A5,CD109,ENSCAFG00000002665,5S_rRNA,ENSCAFG00000002667
	chr12	46820400	46838800	1.168	AMP	1	ENSCAFG00000002351
	chr12	46846100	46875200	1.1122	AMP	2	ENSCAFG00000029834,C6ORF163
	chr12	46914000	48248700	0.4881	AMP	13	ENSCAFG00000003061,SLC35A1,RARS2,ORC3,ENSCAFG00000030431,AKIRIN2,U1,U6,SPACA1,CNR1,RNGTT,U6,7SK
	chr12	48249700	48524100	1.1196	AMP	6	RNGTT,PNRC1,SRSF12,PM20D2,GABRR2,GABRR1
	chr12	48525800	50819300	1.488	AMP	14	GABRR2,UBE2J1,RRAGD,ANKRD6,Y_RNA,LYRM2,MDN1,ENSCAFG00000003113,GJA10,BACH2,U6,ENSCAFG00000029840,ENSCAFG00000030918,MAP3K7
	chr12	50820600	51352700	1.182	AMP	1	SNORD112
	chr12	51379400	53551600	0.9844	AMP	5	EPHA7,ENSCAFG00000030881,U6,ENSCAFG00000017465,U6
	chr12	53552600	54794600	0.6489	AMP	4	Y_RNA,MANEA,ENSCAFG00000003417,FUT9
	chr12	56461100	58134200	0.6743	AMP	13	POU3F2,FBXL4,U6,FAXC,COQ3,PNISR,USP45,ENSCAFG00000030791,ENSCAFG00000029226,CCNC,PRDM13,5S_rRNA,MCHR2
	chr12	58190000	58557000	1.3635	AMP	1	SIM1
	chr12	58558100	59044900	1.6928	AMP	2	ASCC3,SNORA38
	chr12	59045900	61829700	1.514	AMP	5	RPL3,ACA64,GRIK2,ENSCAFG00000028773,U6
	chr12	62200900	62468100	2.004	AMP	2	HACE1,LIN28B
	chr12	70422100	72497650	0.6727	AMP	16	ENSCAFG00000028695,FRK,NT5DC1,COL10A1,TSPYL4,TSPYL1,PHF10,C6orf120,TCTE3,ERMARD,ENSCAFG00000032390,DLL1,FAM120B,PSMB1,TBP,PDCD2
	chr12	8175500	8663000	1.9756	AMP	2	KIF6,KCNK17
	chr12	8664000	8802100	1.7686	AMP	1	DAAM2
	chr12	8803100	9300800	1.4883	AMP	3	MOCS1,LRFN2,U6
	chr12	9303000	10770300	1.9119	AMP	28	LRFN2,UNC5CL,TSPO2,APOBEC2,OARD1,NFYA,ENSCAFG00000001582,TREML1,TREM2,ENSCAFG00000032614,TREML2,7SK,TREM1,NCR2,FOXP4,MDFI,TFEB,PGC,FRS3,PRICKLE4,TOMM6,USP49,MED20,BYSL,CCND3,TAF8,C6orf132,ENSCAFG00000031208
	chr14	16139800	16499700	1.8802	AMP	6	STEAP2,C7orf63,ENSCAFG00000031442,GTPBP10,CLDN12,CDK14
	chr14	16500700	18653700	2.1087	AMP	18	CDK14,FZD1,MTERF,AKAP9,CYP51A1,LRRD1,KRIT1,ENSCAFG00000001969,ENSCAFG00000001971,Y_RNA,GATAD1,PEX1,RBM48,ENSCAFG00000008303,CDK6,ENSCAFG00000030717,U6,SAMD9L
	chr14	18655100	20674100	1.6005	AMP	25	ENSCAFG00000028641,HEPACAM2,CCDC132,5S_rRNA,CT-R,cfa-mir-653,cfa-mir-489,ENSCAFG00000030122,ENSCAFG00000002038,TFPI2,GNGT1,GNG11,ENSCAFG00000003769,COL1A2,CASD1,SGCE,PEG10,U6,U4,PPP1R9A,U6,7SK,PON1,PON3,PON2
	chr14	20675200	21816800	1.002	AMP	9	PON2,ASB4,PDK4,DYNC1I1,SNORA62,U1,SLC25A13,SHFM1,ENSCAFG00000002184
	chr14	39571700	40179400	0.4397	AMP	2	SNX10,SKAP2
	chr14	40180500	40288500	0.6297	AMP	7	HOXA1,HOTAIRM1_1,HOTAIRM1_2,HOTAIRM1_4,HOTAIRM1_5,HOXA2,HOXA3
	chr14	40289500	44691000	0.8031	AMP	43	HOXA3,HOXA4,HOXA5,HOXA6,HOXA7,ENSCAFG00000002961,cfa-mir-196b,HOXA10,HOXA11,HOXA13,U6,EVX1,ENSCAFG00000017837,ENSCAFG00000002977,U6,TAX1BP1,JAZF1,U6,CREB5,5S_rRNA,ENSCAFG00000003014,CPVL,CHN2,WIPF3,ENSCAFG00000003036,TUG1_2,FKBP14,PLEKHA8,MTURN,SNORD2,NOD1,GGCT,GARS,CRHR2,FAM188B,AQP1,GHRHR,ADCYAP1R1,NEUROD6,CCDC129,PPP1R17,PDE1C,ENSCAFG00000003140
	chr14	44692100	46081800	0.436	AMP	15	ENSCAFG00000030781,AVL9,KBTBD2,ENSCAFG00000031313,ENSCAFG00000031062,RP9,FKBP9,NT5C3A,U6,ENSCAFG00000003157,ENSCAFG00000003159,BBS9,U2,7SK,BMPER
	chr14	6587500	7269000	0.7036	AMP	12	CPA5,CPA4,U6,SSMEM1,TMEM209,KLHDC10,ENSCAFG00000001499,UBE2H,cfa-mir-183,cfa-mir-96,cfa-mir-182,NRF1
	chr14	7390800	7396900	0.4241	AMP	1	AHCYL2
	chr14	8322800	8324700	0.5286	AMP	1	SND1
	chr14	8325700	8389600	1.8046	AMP	2	SND1,LRRC4
	chr14	8390700	8391700	0.4994	AMP	1	SND1
	chr17	17776000	19524500	0.493	AMP	22	KLHL29,ATAD2B,ENSCAFG00000031376,ENSCAFG00000029762,MFSD2B,C2orf44,ENSCAFG00000003950,FKBP1B,ENSCAFG00000003957,TP53I3,PFN4,ENSCAFG00000030215,ENSCAFG00000031274,ITSN2,NCOA1,PTRHD1,CENPO,ADCY3,DNAJC27,EFR3B,POMC,DNMT3A
	chr17	36856900	36872600	0.451	AMP	1	SLC20A1
	chr17	56694800	64252900	0.4092	AMP	179	ENSCAFG00000030875,HMGCS2,ENSCAFG00000010105,ENSCAFG00000029705,ENSCAFG00000010128,NOTCH2,ENSCAFG00000010738,PDE4DIP,U1,ENSCAFG00000028490,ENSCAFG00000010847,ENSCAFG00000028699,ENSCAFG00000028820,ENSCAFG00000023683,U1,U1,ENSCAFG00000023838,PRKAB2,FMO5,CHD1L,ENSCAFG00000030251,ENSCAFG00000011035,OR12C10,U4,BCL9,SNORD22,ACP6,GJA5,GJA8,ENSCAFG00000011110,ENSCAFG00000011153,ENSCAFG00000028546,CD160,R…
	chr19	1124700	1144200	0.9123	AMP	1	INPP4B
	chr19	1145400	1979500	0.4078	AMP	6	INPP4B,IL15,ENSCAFG00000003628,ZNF330,ENSCAFG00000031913,RNF150
	chr19	504200	1123300	0.5006	AMP	2	U6,INPP4B
	chr23	13235800	14497700	0.4364	AMP	8	U6,SNORA73,GADL1,U6,TGFBR2,5S_rRNA,5S_rRNA,RBMS3
	chr23	29547000	29646800	0.6337	AMP	3	ACAD11,ACKR4,UBA5
	chr23	6659100	6660100	0.5103	AMP	1	DCLK3
	chr23	6661100	7670300	0.9019	AMP	8	DCLK3,TRANK1,EPM2AIP1,MLH1,LRRFIP2,ENSCAFG00000029998,GOLGA4,ITGA9
	chr23	7671300	13213100	0.4628	AMP	79	ITGA9,cfa-mir-26a-1,VILL,PLCD1,DLEC1,ACAA1,MYD88,OXSR1,ENSCAFG00000031028,ENSCAFG00000032364,SLC22A13,SLC22A14,XYLB,ACVR2B,EXOG,RPS2,SCN5A,SCN10A,SCN11A,WDR48,U6,GORASP1,TTC21A,CSRNP1,XIRP1,ENSCAFG00000030922,CX3CR1,CCR8,SLC25A38,ENSCAFG00000005099,RPSA,SNORA62,SNORA62,MOBP,ENSCAFG00000029240,U6,MYRIP,ENSCAFG00000005107,ENSCAFG00000029183,ENTPD3,RPL14,ZNF619,ZNF620,ENSCAFG00000032346,ZNF621,7SK,C…
	chr28	24802000	26383500	0.7723	AMP	10	ADRB1,U6,C10orf118,TDRD1,VWA2,AFAP1L2,ABLIM1,FAM160B1,TRUB1,ATRNL1
	chr28	26384600	27345800	0.4367	AMP	9	ATRNL1,GFRA1,CCDC172,5S_rRNA,PNLIP,PNLIPRP1,PNLIPRP2,C10orf82,HSPA12A
	chr36	1032500	1053400	0.4425	AMP	1	GALNT13
	chr37	12564500	14290900	0.5572	AMP	8	CD152,ICOS,5S_rRNA,U6,PARD3B,U6,ENSCAFG00000012907,SNORA62
	chr37	8704800	8717300	0.5896	AMP	1	SATB2
	chr38	1057600	1091800	1.5671	AMP	1	MDM4
	chr38	1093100	1459600	0.66	AMP	4	MDM4,LRRN2,NFASC,5S_rRNA
	chr38	29100	1056500	0.646	AMP	17	BTG2,FMOD,PRELP,OPTC,ATP2B4,LAX1,ZBED6,ZC3H11A,SOX13,ETNK2,REN,ENSCAFG00000028492,GOLT1A,PLEKHA6,ENSCAFG00000028371,PPP1R15B,PIK3C2B
	chrX	24420000	24460000	-1.3834	DEL	1	ENSCAFG00000024549
	chrX	99618000	99963900	-1.3898	DEL	1	ENSCAFG00000018662

## Sheet: Dog 8
Dog 8	CHR	START	END	LOGRATIO	TYPE	COUNTS	GENES
	chrX	218700	23322800	0.6547	AMP	188	ENSCAFG00000010945,ENSCAFG00000028761,GTPBP6,PLCXD1,SHOX,CRLF2,CSF2RA,ENSCAFG00000031295,IL3RA,SLC25A6,ENSCAFG00000032218,ENSCAFG00000029091,ASMT,ENSCAFG00000030459,ENSCAFG00000028620,ENSCAFG00000029462,ASMTL,ENSCAFG00000030381,DHRSX,ENSCAFG00000011075,ENSCAFG00000028845,CD99,XG,GYG2,ARSD,ARSE,ARSH,ARSF,MXRA5,ENSCAFG00000032309,PRKX,U6,ENSCAFG00000011192,SNORD22,ENSCAFG00000031750,ENSCAFG00000032…
	chrX	23337700	34587000	0.6337	AMP	52	ENSCAFG00000013610,ENSCAFG00000024549,ENSCAFG00000013644,snoU2-30,snoU2_19,IL1RAPL1,ENSCAFG00000013649,NR0B1,CXorf21,ENSCAFG00000002480,U6,GK,TAB3,5S_rRNA,DMD,U6,ENSCAFG00000013780,Y_RNA,ENSCAFG00000028900,ENSCAFG00000013796,ENSCAFG00000013803,ENSCAFG00000030853,TMEM47,U6,MAGEB16,U6,ENSCAFG00000028832,ENSCAFG00000013821,CXorf22,ENSCAFG00000032652,CXORF59,CXorf30,ENSCAFG00000029731,ENSCAFG00000023…
	chrX	34588600	34612100	0.8453	AMP	1	U6
	chrX	34613300	40213900	0.6431	AMP	46	BCOR,U6,ENSCAFG00000014111,ATP6AP2,ENSCAFG00000023832,ENSCAFG00000014123,CXorf38,MED14,ENSCAFG00000014207,ENSCAFG00000025044,ENSCAFG00000032635,RPS27,DDX3X,NYX,CASK,GPR34,GPR82,U6,U6,U6,ENSCAFG00000014408,ENSCAFG00000014417,MAOA,MAOB,U6,U6,NDP,EFHC2,U6,U6,FUNDC1,SNORA33,ENSCAFG00000014515,DUSP21,KDM6A,CXorf36,ENSCAFG00000014691,cfa-mir-221,cfa-mir-222,ENSCAFG00000014706,ENSCAFG00000023262,ENSCAFG…
	chrX	40227000	53314100	0.6154	AMP	179	SLC9A7,ENSCAFG00000014790,U6,RP2,JADE3,RGN,NDUFB11,RBM10,UBA1,CDK16,USP11,CTSL1,5S_rRNA,ENSCAFG00000015042,ZNF157,ENSCAFG00000015031,ARAF,SYN1,TIMP1,CFP,ELK1,UXT,ENSCAFG00000030447,ZNF81,ENSCAFG00000032558,ZNF182,ENSCAFG00000031684,ENSCAFG00000031525,SNORD22,ENSCAFG00000015307,SLC38A5,FTSJ1,PORCN,TBC1D25,RBM3,WDR13,U6,WAS,SUV39H1,GLOD5,HDAC6,U6,ERAS,PCSK1N,TIMM17B,PQBP1,UGT,PIM2,OTUD5,KCND1,GRIPA…
	chrX	53333600	123868550	0.6174	AMP	668	PJA1,FAM155B,EDA,AWAT2,OTUD6A,IGBP1,DGAT2L6,AWAT1,ARR3,PDZD11,ENSCAFG00000016831,GDPD2,DLG3,TEX11,U6,SNX12,ENSCAFG00000016908,U6,FOXO4,IL2RG,MED12,NLGN3,GJB1,ZMYM3,ENSCAFG00000017071,ITGB1BP2,U6,ENSCAFG00000017087,ENSCAFG00000017103,OGT,ACRC,CXCR3,ENSCAFG00000029083,NHSL2,RGAG4,ENSCAFG00000032230,ERCC6L,RPS4,CITED1,HDAC8,PHKA1,U6,ENSCAFG00000017186,ENSCAFG00000024517,ENSCAFG00000014077,NAP1L2,CDX…
	chr14	13971700	23546800	0.4167	AMP	81	SLC25A40,DBF4,ADAM22,SRI,STEAP4,U12,ZCCHC17,C7orf62,ZNF804B,U6,ENSCAFG00000001866,STEAP2,C7orf63,ENSCAFG00000031442,GTPBP10,CLDN12,CDK14,FZD1,MTERF,AKAP9,CYP51A1,LRRD1,KRIT1,ENSCAFG00000001969,ENSCAFG00000001971,Y_RNA,GATAD1,PEX1,RBM48,ENSCAFG00000008303,CDK6,ENSCAFG00000030717,U6,SAMD9L,ENSCAFG00000028641,HEPACAM2,CCDC132,5S_rRNA,CT-R,cfa-mir-653,cfa-mir-489,ENSCAFG00000030122,ENSCAFG00000002038…
	chr14	23548200	24497900	0.7523	AMP	6	GLCCI1,ICA1,U6,U2,U1,NXPH1
	chr14	31964900	33401000	0.547	AMP	7	ENSCAFG00000026558,ENSCAFG00000002452,ENSCAFG00000002455,SNX13,U6atac,HDAC9,ENSCAFG00000032002
	chr14	33950700	38807900	0.5635	AMP	46	ENSCAFG00000029642,MACC1,U6,ITGB8,ABCB5,U6,SP4,DNAH11,CDCA7L,ENSCAFG00000002730,RAPGEF5,7SK,ENSCAFG00000009635,IL6,TOMM7,ENSCAFG00000002737,SNORD93,ENSCAFG00000002739,FAM126A,7SK,7SK,MYEOV2,KLHL7,NUPL2,GPNMB,MALSU1,IGF2BP3,U6,U6,U6,TRA2A,CCDC126,FAM221A,STK31,ENSCAFG00000029342,ENSCAFG00000025207,NPY,U6,MPP6,DFNA5,OSBPL3,CYCS,C7orf31,ENSCAFG00000029320,NPVF,ENSCAFG00000027754
	chr14	8278400	8574400	0.5884	AMP	2	SND1,LRRC4
	chr14	8582800	8593100	0.536	AMP	1	SND1
	chr14	8654800	8864300	0.5889	AMP	5	SND1,PAX4,FSCN3,ARF5,GCC1
	chr31	12235000	14368100	0.8894	AMP	15	7SK,USP25,ENSCAFG00000008271,ENSCAFG00000001764,cfa-mir-99a-1,cfa-let-7c,cfa-mir-125b-2,U6,U6,ENSCAFG00000031557,snoU13,CXADR,BTG3,C21orf91,ENSCAFG00000008309
	chr31	14369100	15056500	1.4817	AMP	5	CHODL,TMPRSS15,U6,ENSCAFG00000008364,U6
	chr31	15867900	15939200	0.5818	AMP	1	U6
	chr31	16902900	17359900	0.9217	AMP	2	NCAM2,U6
	chr31	17360900	17373100	1.4349	AMP	1	NCAM2
	chr31	17374500	18037400	0.9529	AMP	3	NCAM2,7SK,ENSCAFG00000008453
	chr31	18141200	18542200	1.1101	AMP	1	ENSCAFG00000008458
	chr31	18543200	20286500	0.7255	AMP	1	7SK
	chr31	20287700	22186400	1.0824	AMP	14	ENSCAFG00000031311,cfa-mir-155,MRPL39,U6,JAM2,5S_rRNA,ATP5J,GABPA,APP,U6,CYYR1,U6,ENSCAFG00000016176,ADAMTS1
	chr31	23105000	24104000	1.1335	AMP	7	U6,N6AMT1,LTN1,RWDD2B,USP16,CCT8,ENSCAFG00000008721
	chr31	24105700	24530100	0.8287	AMP	3	MAP3K7CL,BACH1,GRIK1
	chr31	24531800	25037000	1.1093	AMP	1	GRIK1
	chr31	25038400	25157300	1.376	AMP	6	CLDN17,7SK,ENSCAFG00000008814,CLDN8,KRTAP24-1,KRTAP25-1
	chr31	25158700	27015700	1.1664	AMP	18	KRTAP26-1,KRTAP27-1,KRTAP15-1,ENSCAFG00000008829,ENSCAFG00000008836,ENSCAFG00000031305,ENSCAFG00000031889,ENSCAFG00000030223,ENSCAFG00000008841,ENSCAFG00000008842,KRTAP8-1,ENSCAFG00000008845,KRTAP11-1,TIAM1,U6,SOD1,SCAF4,HUNK
	chr31	27474300	28533800	0.6672	AMP	17	OLIG2,OLIG1,ENSCAFG00000029858,ENSCAFG00000009071,ENSCAFG00000028778,ENSCAFG00000029706,ENSCAFG00000009095,ENSCAFG00000031278,ENSCAFG00000032434,ENSCAFG00000030829,ENSCAFG00000009106,ENSCAFG00000029936,ENSCAFG00000009309,ENSCAFG00000009315,ENSCAFG00000032318,SNORA70,ENSCAFG00000028733
	chr31	28660400	29665800	0.4214	AMP	19	ENSCAFG00000024488,ENSCAFG00000009065,ENSCAFG00000031162,ENSCAFG00000009080,ENSCAFG00000029730,ENSCAFG00000009086,ENSCAFG00000030501,ENSCAFG00000009129,ENSCAFG00000030054,ENSCAFG00000009235,ENSCAFG00000032306,ENSCAFG00000031716,ENSCAFG00000028769,ENSCAFG00000028512,ENSCAFG00000030270,ENSCAFG00000032220,SNORA70,ENSCAFG00000009541,MRPS6
	chr31	29666900	31074100	0.6739	AMP	11	U6,KCNE2,SMIM11,C21orf140,KCNE1,RCAN1,CLIC6,RUNX1,U6,ENSCAFG00000026649,cfa-mir-802
	chr34	10829800	11284100	1.2769	AMP	9	ENSCAFG00000028680,ENSCAFG00000031755,ENSCAFG00000031141,IRX4,NDUFS6,MRPL36,LPCAT1,SLC6A3,CLPTM1L
	chr34	11285400	11349000	1.4632	AMP	4	TERT,ENSCAFG00000032477,SLC6A18,SLC6A19
	chr34	16503100	18679100	0.6594	AMP	42	KLHL6,ENSCAFG00000011837,KLHL24,YEATS2,MAP6D1,PARL,ABCC5,HTR3D,HTR3C,ENSCAFG00000031244,HTR3E,EIF2B5,DVL3,AP2M1,ABCF3,VWA5B2,ENSCAFG00000026673,ALG3,ECE2,CAMK2N2,PSMD2,EIF4G1,ENSCAFG00000030538,SNORD66,FAM131A,CLCN2,THPO,CHRD,ENSCAFG00000014037,ENSCAFG00000012910,EPHB3,MAGEF1,VPS8,RPL27,C3orf70,EHHADH,MAP3K13,TMEM41A,LIPH,SENP2,IGF2BP2,TRA2B
	chr34	18680400	19611900	0.4258	AMP	20	ETV5,U6,DGKG,ENSCAFG00000032221,CRYGS,TBCCD1,DNAJB11,AHSG,FETUB,HRG,ENSCAFG00000029054,KNG1,EIF4A2,SNORD2,SNORA81,SNORA63,SNORA4,RFC4,APM1,ST6GAL1
	chr34	20868200	20880500	0.533	AMP	1	LPP
	chr34	23960100	24091800	0.4966	AMP	1	FGF12
	chr34	27219700	27300400	0.5545	AMP	1	NMD3
	chr34	27657900	27787200	0.4974	AMP	2	5S_rRNA,ENSCAFG00000030237
	chr34	28785200	29462500	0.8115	AMP	2	U1,ENSCAFG00000014365
	chr34	36640000	37020300	0.5877	AMP	6	ENSCAFG00000029543,GHSR,TNFSF10,NCEH1,ECT2,SPATA16
	chr37	11840000	17324800	0.7776	AMP	55	CARF,EIF4E2,NBEAL1,U6,CYP20A1,ABI2,ENSCAFG00000012801,RAPH1,ENSCAFG00000029495,U2,CD28,ENSCAFG00000028149,CD152,ICOS,5S_rRNA,U6,PARD3B,U6,ENSCAFG00000012907,SNORA62,NRP2,INO80D,NDUFS1,ENSCAFG00000029635,snoMe28S-Am982,SNORA41,GPR1,ZDBF2,ADAM23,DYTN,MDH1B,FASTKD2,CPO,KLF7,ENSCAFG00000028380,5S_rRNA,ENSCAFG00000031068,METTL21A,CREB1,CCNYL1,FZD5,ENSCAFG00000031411,PLEKHM3,ENSCAFG00000031792,CRYGD,CR…
	chr37	25727500	26184800	0.4819	AMP	27	SLC23A3,cfa-mir-1840,cfa-mir-1840,FAM134A,ZFAND2B,ABCB6,ATG9A,ANKZF1,GLB1L,STK16,TUBA4A,ENSCAFG00000015217,DNAJB2,PTPRN,ENSCAFG00000027435,DNPEP,DES,SPEG,ENSCAFG00000032436,GMPPA,ASIC4,OBSL1,ENSCAFG00000015617,INHA,ENSCAFG00000011952,STK11IP,SLC4A3
	chr37	764700	2844200	0.8204	AMP	17	C2orf88,HIBCH,INPP1,MFSD6,TMEM194B,SCARNA20,NAB1,ENSCAFG00000009501,U6,GLS,STAT1,ENSCAFG00000009966,MYO1B,NABP1,SDPR,TMEFF2,ENSCAFG00000010125
	chr31	4012900	7483200	-0.9792	DEL	6	ENSCAFG00000029014,ENSCAFG00000031268,GBE1,7SK,U1,ATP5A1

## Sheet: Dog 9
Dog 9	CHR	START	END	LOGRATIO	TYPE	COUNTS	GENES
	chrX	27796100	36352100	0.9272	AMP	57	DMD,U6,ENSCAFG00000013780,Y_RNA,ENSCAFG00000028900,ENSCAFG00000013796,ENSCAFG00000013803,ENSCAFG00000030853,TMEM47,U6,MAGEB16,U6,ENSCAFG00000028832,ENSCAFG00000013821,CXorf22,ENSCAFG00000032652,CXORF59,CXorf30,ENSCAFG00000029731,ENSCAFG00000023374,ENSCAFG00000024210,ENSCAFG00000024521,PRRG1,SNORA77,ENSCAFG00000023429,LANCL3,XK,NOX2,DYNLT3,U6,SYTL5,U4,RPGR,OTC,ENSCAFG00000029992,ENSCAFG00000014051…
	chrX	37440000	38277000	4.4054	AMP	7	MAOA,MAOB,U6,U6,NDP,EFHC2,U6
	chrX	38278900	38419100	4.6692	AMP	2	EFHC2,U6
	chrX	38429000	39826400	3.973	AMP	10	FUNDC1,SNORA33,ENSCAFG00000014515,DUSP21,KDM6A,CXorf36,ENSCAFG00000014691,cfa-mir-221,cfa-mir-222,ENSCAFG00000014706
	chrX	39828000	40443500	3.6278	AMP	9	ENSCAFG00000023262,ENSCAFG00000028920,ENSCAFG00000014732,ENSCAFG00000014745,ENSCAFG00000032394,CHST7,SLC9A7,ENSCAFG00000014790,U6
	chrX	40613100	40652300	0.8713	AMP	1	JADE3
	chrX	47260200	50241500	0.8496	AMP	25	RRAGB,ENSCAFG00000029489,KLF8,UBQLN2,SPIN3,ENSCAFG00000016514,ENSCAFG00000031570,ENSCAFG00000016517,5S_rRNA,ENSCAFG00000016520,ENSCAFG00000016523,ENSCAFG00000023542,ENSCAFG00000029528,SPIN4,ENSCAFG00000029665,ENSCAFG00000031991,ARHGEF9,ENSCAFG00000016548,U4,ENSCAFG00000027199,AMER1,ASB12,ENSCAFG00000016554,ZC4H2,RNaseP_nuc
	chrX	50268700	56184800	0.8818	AMP	59	ZC3H12B,LAS1L,RPL30,ENSCAFG00000016577,ENSCAFG00000016581,MSN,cfa-mir-223,VSIG4,HEPH,ENSCAFG00000016645,ENSCAFG00000029330,ENSCAFG00000026486,ENSCAFG00000016649,ENSCAFG00000024323,AR,U6,ENSCAFG00000012398,OPHN1,ENSCAFG00000003418,YIPF6,STARD8,ENSCAFG00000016728,EFNB1,ENSCAFG00000026492,PJA1,FAM155B,EDA,AWAT2,OTUD6A,IGBP1,DGAT2L6,AWAT1,ARR3,PDZD11,ENSCAFG00000016831,GDPD2,DLG3,TEX11,U6,SNX12,ENSCA…
	chrX	56185900	56205200	1.0655	AMP	1	NHSL2
	chrX	56207600	70074100	0.8382	AMP	101	ENSCAFG00000032230,ERCC6L,RPS4,CITED1,HDAC8,PHKA1,U6,ENSCAFG00000017186,ENSCAFG00000024517,ENSCAFG00000014077,NAP1L2,CDX4,CHIC1,Xist_exon4,Xist_exon1,ENSCAFG00000031513,ENSCAFG00000023940,cfa-mir-421,cfa-mir-374b,cfa-mir-545,cfa-mir-374a,ZCCHC13,ENSCAFG00000031123,ENSCAFG00000031535,SLC16A2,RLIM,KIAA2022,ENSCAFG00000022871,ABCB7,UPRT,ZDHHC15,MAGEE2,ENSCAFG00000017228,ENSCAFG00000017231,cfa-mir-32…
	chrX	70269900	90731500	0.8748	AMP	185	DIAPH2,ENSCAFG00000017483,U6,ENSCAFG00000017487,U6,ENSCAFG00000017489,ENSCAFG00000017495,5S_rRNA,cfa-let-7j,U6,ENSCAFG00000029910,ENSCAFG00000024749,ENSCAFG00000017503,U6,ENSCAFG00000017506,ENSCAFG00000030596,ENSCAFG00000017509,PCDH19,TNMD,TSPAN6,SRPX2,SYTL4,CSTF2,NOX1,XKRX,TRMT2B,U6,TMEM35,CENPI,DRP2,TAF7L,TIMM8A,BTK,ENSCAFG00000017688,GLA,HNRNPH2,ARMCX4,ARMCX1,ENSCAFG00000017699,ARMCX6,ARMCX3,A…
	chrX	90760900	93326300	0.9408	AMP	43	DOCK11,ENSCAFG00000031751,IL13RA1,ENSCAFG00000018360,LONRF3,KIAA1210,ENSCAFG00000018374,PGRMC1,U6,SLC25A43,SLC25A5,CXorf56,UBE2A,NKRF,SEPT6,SNORA69,UPF3B,ENSCAFG00000017792,ENSCAFG00000018430,ENSCAFG00000018431,NKAP,ENSCAFG00000030625,ENSCAFG00000030907,U6,RHOXF1,ENSCAFG00000031349,ENSCAFG00000019097,ZBTB33,TMEM255A,ATP1B4,LAMP2,ENSCAFG00000018518,CUL4B,U6,ENSCAFG00000018544,5S_rRNA,MCTS1,C1GALT1…
	chr5	1299100	1334800	0.6734	AMP	1	IGSF9B
	chr5	1335900	13813600	0.4817	AMP	133	SPATA19,OPCML,ENSCAFG00000030298,NTM,7SK,U6atac,U6,SNX19,ADAMTS15,ADAMTS8,ZBTB44,ST14,APLP2,ENSCAFG00000010143,U6,U6,PRDM10,NFRKB,TMEM45B,U6,BARX2,ARHGAP32,KCNJ5,KCNJ1,FLI1,ETS1,U6,KIRREL3,ST3GAL4,DCPS,TIRAP,SRPR,FOXRED1,FAM118B,RPUSD4,CDON,DDX25,PUS3,HYLS1,PATE3,PATE2,ENSCAFG00000010586,ENSCAFG00000023639,NEAT1_1,NEAT1_2,NEAT1_3,ENSCAFG00000010638,ACRV1,CHEK1,STT3A,EI24,FEZ1,PKNOX2,TMEM218,SLC37…
	chr5	13826800	41299500	0.4997	AMP	434	TRIM29,ENSCAFG00000027333,PRR1,SNORD47,ENSCAFG00000012017,U6,THY1,C1QTNF5,USP2,ENSCAFG00000030226,RNF26,MCAM,CBL,SNORA19,CCDC153,PDZD3,NLRX1,U6,ABCG4,HINFP,C2CD2L,DPAGT1,H2AFX,HMBS,VPS11,HYOU1,SLC37A4,TRAPPC4,ENSCAFG00000012395,CCDC84,FOXR1,UPK2,BCL9L,CXCR5,DDX6,TREH,PHLDB1,ARCN1,IFT46,TMEM25,ENSCAFG00000028616,TTC36,KMT2A,UBE4A,CD3G,CD3D,CD3E,MPZL2,MPZL3,AMICA1,SCN2B,SCN4B,TMPRSS4,IL10RA,TMPRSS1…
	chr5	22900	1297600	0.4878	AMP	13	ENSCAFG00000030199,B3GAT1,GLB1L2,GLB1L3,ENSCAFG00000023788,ENSCAFG00000031837,ENSCAFG00000009746,ACAD8,THYN1,VPS26B,NCAPD3,JAM3,IGSF9B
	chr5	41300600	41340500	0.7174	AMP	2	FLII,LLGL1
	chr5	41341500	64907300	0.5227	AMP	317	ALKBH5,MYO15A,DRG2,GID4,ATPAF2,LRRC48,TOM1L2,ENSCAFG00000017459,SREBF1,cfa-mir-33b,RAI1,PEMT,ENSCAFG00000026606,ENSCAFG00000018534,RASD1,MED9,NT5M,ENSCAFG00000001949,COPS3,FLCN,PLD6,MPRIP,TNFRSF13B,USP22,DHRS7B,SNORA74,TMEM11,C17orf103,MAP2K3,KCNJ12,ENSCAFG00000018533,ENSCAFG00000029339,PPP6C,SERBP1,IL12RB2,IL23R,U6,C1orf141,SLC35D1,MIER1,WDR78,U6,TCTEX1D1,SGIP1,PDE4B,ENSCAFG00000018594,ENSCAFG00…
	chr5	64924800	88914500	0.5074	AMP	243	BANP,CA5A,SLC7A5,KLHDC4,JPH3,ZCCHC14,MAP1LC3B2,FBXO31,C16orf95,7SK,FOXL1,FOXC2,MTHFSD,FOXF1,IRF8,COX4I1,EMC8,C16orf74,GINS2,GSE1,FAM92B,KIAA0513,ZDHHC7,CRISPLD2,USP10,KLHL36,COTL1,TLDC1,ATP2C2,WFDC1,KCNG4,ENSCAFG00000026749,ADAD2,TAF1C,DNAAF1,HSDL1,MBTPS1,SLC38A8,OSGIN1,ENSCAFG00000019971,HSBP1,CDH13,ENSCAFG00000019976,MPHOSPH6,HSD17B2,SDR42E1,PLCG2,CMIP,GAN,BCMO1,ENSCAFG00000020012,GCSH,ENSCAFG0…
	chr10	54675800	54692300	0.4105	AMP	1	CHAC2
	chr13	16604800	22249600	0.5395	AMP	41	SLC30A8,MED30,EXT1,SAMD12,U6,TNFRSF11B,ENSCAFG00000000835,COLEC10,MAL2,NOV,ENPP2,TAF2,DSCC1,ENSCAFG00000000883,DEPTOR,COL14A1,MRPL13,MTBP,SNTB1,ENSCAFG00000000961,5S_rRNA,HAS2,U6,U6,U1,U6,ZHX2,DERL1,TBC1D31,ENSCAFG00000031914,FAM83A,ENSCAFG00000001000,ZHX1,ATAD2,WDYHV1,FBXO32,ENSCAFG00000001011,KLHL38,ANXA13,FAM91A1,FER1L6
	chr13	22250700	22447100	2.2917	AMP	3	FER1L6,ENSCAFG00000008774,TMEM65
	chr13	22448400	23147100	2.5586	AMP	9	TMEM65,TRMT12,RNF139,TATDN1,NDUFB9,MTSS1,ZNF572,SQLE,KIAA0196
	chr13	23235000	23721200	3.3775	AMP	4	TRIB1,ENSCAFG00000031338,ENSCAFG00000030361,ENSCAFG00000001080
	chr13	23500	3027700	0.876	AMP	30	LAPTM4B,MATN2,ENSCAFG00000031952,SNORA72,C8orf47,ENSCAFG00000030250,POP1,NIPAL2,ENSCAFG00000018581,KCNS2,STK3,U6,OSR2,VPS13B,U6,cfa-mir-599,cfa-mir-875,RGS22,ENSCAFG00000000532,FBXO43,ENSCAFG00000031661,SPAG1,RNF19A,5S_rRNA,ANKRD46,SNX31,PABPC1,YWHAZ,Y_RNA,ZNF706
	chr13	23722900	24168300	3.1609	AMP	3	U4,7SK,7SK
	chr13	24171300	24621700	3.9099	AMP	1	FAM84B
	chr13	24938000	25371300	4.3941	AMP	2	U6,MYC
	chr13	25372500	26668300	4.6676	AMP	1	5S_rRNA
	chr13	3028800	3731500	0.4964	AMP	5	Y_RNA,GRHL2,ENSCAFG00000030800,NCALD,ENSCAFG00000025578
	chr13	3735800	4817900	3.9156	AMP	16	ENSCAFG00000000596,RRM2B,UBR5,ENSCAFG00000000632,ENSCAFG00000030010,SNRPD2,ODF1,KLF10,AZIN1,ENSCAFG00000000646,ATP6V1C1,BAALC,ENSCAFG00000000653,FZD6,CTHRC1,SLC25A32
	chr13	46437400	46584300	4.5037	AMP	1	CHIC2
	chr13	46585700	47342400	3.3957	AMP	4	CHIC2,GSX2,PDGFRA,KIT
	chr13	4819200	4938600	2.7197	AMP	3	SLC25A32,DCAF13,RIMS2
	chr13	4939900	5777900	2.5004	AMP	7	RIMS2,ENSCAFG00000028565,ENSCAFG00000000672,DCSTAMP,DPYS,LRP12,ENSCAFG00000028333
	chr13	54323800	63240400	0.4762	AMP	77	TECRL,ENSCAFG00000032555,ENSCAFG00000002388,EPHA5,U6,U6,U6,CENPC,STAP1,UBA6,GNRHR,ENSCAFG00000025497,ENSCAFG00000025398,TMPRSS11D,TMPRSS11A,ENSCAFG00000032430,TMPRSS11F,TMPRSS11B,TMPRSS11E,U6,YTHDC1,ENSCAFG00000030367,ENSCAFG00000002828,ENSCAFG00000029376,UGT2B31,UGT2A3,ENSCAFG00000024836,ENSCAFG00000002857,SULT1B1,ENSCAFG00000002873,ENSCAFG00000002875,SULT1E1,CSN1S1,CSN2,C4orf40,ODAM,CSN3,ENSCAF…
	chr13	5779000	6449000	2.2637	AMP	1	ZFPM2
	chr13	6450200	9679500	0.468	AMP	15	ZFPM2,OXR1,SNORA62,ABRA,ENSCAFG00000000683,ENSCAFG00000000684,ENSCAFG00000000687,ANGPT1,U6,RSPO2,EIF3E,ENSCAFG00000029583,ENSCAFG00000000713,TMEM74,TRHR
	chr20	28819900	28899400	0.4702	AMP	1	PTPRG
	chr24	21666000	25439400	0.5522	AMP	91	KIF3B,ASXL1,C20orf112,ENSCAFG00000028966,COMMD7,DNMT3B,MAPRE1,ENSCAFG00000031611,SUN5,BPIL1,BPIFB6,BPIFB3,BPIFB4,ENSCAFG00000032553,BPIFA2,ENSCAFG00000007369,BPIFA3,BPIFA1,U6,BPIFB1,ENSCAFG00000007395,ENSCAFG00000007398,CDK5RAP1,SNTA1,CBFA2T2,NECAB3,ENSCAFG00000029918,ACTL10,E2F1,PXMP4,U6,ENSCAFG00000029879,ZNF341,U6,CHMP4B,ENSCAFG00000007483,ENSCAFG00000007487,RALY,U6,EIF2S2,ASIP,AHCY,ENSCAFG000…
	chr24	3310700	21558000	0.495	AMP	189	CRNKL1,NAA20,ENSCAFG00000005360,RIN2,SLC24A3,SCP2D1,DTD1,ENSCAFG00000032343,SEC23B,RBBP9,POLR3F,DZANK1,ZNF133,CSRP2BP,OVOL2,SNORA17,MGME1,SNX5,SNORD17,BANF2,RRBP1,DSTN,BFSP1,PCSK2,OTOR,SNRPB2,KIF16B,7SK,7SK,ENSCAFG00000022879,ENSCAFG00000030939,FLRT3,SEL1L2,NDUFAF5,ESF1,U4,TASP1,ISM1,SPTLC3,BTBD3,ENSCAFG00000005615,ENSCAFG00000032703,ENSCAFG00000032673,JAG1,SLX4IP,ENSCAFG00000005645,ENSCAFG000000…
	chr24	42608100	47697350	0.6138	AMP	96	PMEPA1,ENSCAFG00000030103,C20orf85,ANKRD60,PPP4R1L,RAB22A,VAPB,APCDD1L,ENSCAFG00000029257,STX16,NPEPL1,ENSCAFG00000026490,ENSCAFG00000012157,GNAS,NELFCD,CTSZ,TUBB1,ENSCAFG00000012194,SLMO2,ZNF831,EDN3,PHACTR3,SYCP2,ENSCAFG00000029913,PPP1R3D,FAM217B,CDH26,U6,ENSCAFG00000012668,CDH4,TAF4,LSM14B,SS18L1,PSMA7,MTG2,HRH3,OSBPL2,ADRM1,LAMA5,CABLES2,RPS21,RBBP8NL,GATA5,cfa-mir-1-1,cfa-mir-133c,ENSCAFG00…
	chr26	28122800	29541700	0.5417	AMP	51	SPECC1L,ADORA2A,UPB1,ENSCAFG00000013855,ENSCAFG00000013864,TMSB4X,FAM211B,ENSCAFG00000013899,ENSCAFG00000030031,ENSCAFG00000029292,SUSD2,CABIN1,ENSCAFG00000014028,GSTT1,ENSCAFG00000023584,ENSCAFG00000028814,ENSCAFG00000014043,ENSCAFG00000029652,SLC2A11,SMARCB1,DERL3,MMP11,CHCHD10,C22orf15,VPREB3,ZNF70,ENSCAFG00000014139,VPREB1,ENSCAFG00000014142,ENSCAFG00000014144,ENSCAFG00000014151,PRODH,ENSCAFG…
	chr26	29542900	29559700	0.8599	AMP	1	ENSCAFG00000028556
	chr26	29560800	33431000	0.4742	AMP	59	GP1BB,SEPT5,CDC45,UFD1L,C22orf39,ENSCAFG00000014614,HIRA,U6,CLTCL1,SLC25A1,ENSCAFG00000028521,ENSCAFG00000030545,DGCR14,ENSCAFG00000023784,DGCR2,ENSCAFG00000031943,ENSCAFG00000032314,ZNF74,SCARF2,KLHL22,MED15,ENSCAFG00000014946,SMPD4,ENSCAFG00000014991,TUBA3D,ENSCAFG00000014995,P2RX6,SLC7A4,ENSCAFG00000015086,THAP7,LZTR1,AIFM3,CRKL,SNAP29,PI4KA,SERPIND1,ENSCAFG00000030047,ENSCAFG00000032559,HIC2,…
	chr26	36105500	36379500	0.6782	AMP	2	PRKG1,CSTF2T
	chr26	36388100	36981000	1.4128	AMP	1	ENSCAFG00000023425
	chr33	15800	23014200	0.4568	AMP	163	C3orf38,ENSCAFG00000009973,ENSCAFG00000025407,ENSCAFG00000008741,7SK,Y_RNA,ENSCAFG00000008934,PROS1,ARL13B,STX19,NSUN3,ENSCAFG00000028580,5S_rRNA,snoU2-30,snoU2_19,U6,ENSCAFG00000009038,U6,U6,U1,U6,U6,ENSCAFG00000009054,ENSCAFG00000023663,U2,EPHA6,ENSCAFG00000031709,ENSCAFG00000029253,ARL6,ENSCAFG00000009117,MINA,GABRR3,ENSCAFG00000029843,ENSCAFG00000030989,ENSCAFG00000028928,ENSCAFG00000024166,7…
	chrX	27099000	27353400	-2.3326	DEL	1	DMD
	chrX	27474100	27543900	-2.2285	DEL	1	DMD
	chrX	27556400	27619500	-2.397	DEL	1	DMD
	chrX	99370000	99618700	-2.4977	DEL	3	ACTRT1,ENSCAFG00000023180,ENSCAFG00000018660
	chr11	2618100	2942300	-2.3777	DEL	8	ZNF454,ZFP2,ZNF354B,ENSCAFG00000000271,PROP1,ENSCAFG00000000262,RPA3,ENSCAFG00000031000
	chr18	18517900	18569300	-2.2657	DEL	1	MAGI2
	chr18	18571200	18589000	-2.0612	DEL	1	MAGI2
	chr18	18590500	18936600	-2.6451	DEL	1	MAGI2
	chr19	20018600	20193600	-2.2438	DEL	1	5S_rRNA
	chr20	29637500	29698900	-2.6152	DEL	1	ENSCAFG00000007791
	chr20	41682900	41798000	-2.602	DEL	1	SETD2
	chr21	14221500	14636900	-2.6219	DEL	1	U6
	chr26	37839800	37932800	-2.4353	DEL	1	PTEN
	chr30	20034400	20045400	-0.9499	DEL	1	UNC13C
	chr30	30686400	30703900	-0.9342	DEL	1	MAP2K1

## Sheet: Dog 10
Dog 10	CHR	START	END	LOGRATIO	TYPE	COUNTS	GENES
	chrX	1515600	2914600	0.4288	AMP	12	ARSD,ARSE,ARSH,ARSF,MXRA5,ENSCAFG00000032309,PRKX,U6,ENSCAFG00000011192,SNORD22,ENSCAFG00000031750,ENSCAFG00000032113
	chrX	3310600	6652600	0.4041	AMP	15	ENSCAFG00000011251,ENSCAFG00000029931,HDHD1,ENSCAFG00000030093,STS,ENSCAFG00000004314,U6,U4,PNPLA4,KAL1,ENSCAFG00000011323,ENSCAFG00000011329,TBL1Y,SHROOM2,ENSCAFG00000011393
	chr6	43607900	45482200	1.386	AMP	5	7SK,VAV3,NTNG1,PRMT6,5S_rRNA
	chr6	45483300	47249500	0.9748	AMP	2	ENSCAFG00000028653,RNPC3
	chr6	47271700	48510100	0.9613	AMP	2	COL11A1,OLFM3
	chr6	48677100	48809800	1.179	AMP	1	SNORA31
	chr6	48810900	49069300	0.8557	AMP	2	S1PR1,ENSCAFG00000019994
	chr6	49076900	49177500	0.8224	AMP	2	DPH5,SLC30A7
	chr6	49179100	51249700	1.0205	AMP	24	SLC30A7,EXTL2,VCAM1,GPR88,CDC14A,ENSCAFG00000020009,RTCA,DBT,LRRC39,TRMT13,SASS6,HIAT1,SLC35A3,AGL,ENSCAFG00000020048,5S_rRNA,FRRS1,PALMD,U6,ENSCAFG00000020056,ENSCAFG00000020057,U6,SNX7,ENSCAFG00000023043
	chr6	51250800	51473100	0.7595	AMP	1	5S_rRNA
	chr6	51474700	52071200	1.0583	AMP	3	cfa-mir-137,DPYD,U6
	chr6	52072300	52892600	0.7779	AMP	4	DPYD,ENSCAFG00000024665,ENSCAFG00000020070,PTBP2
	chr6	52894600	52970500	0.511	AMP	1	PTBP2
	chr6	52971600	53561900	0.7489	AMP	1	ENSCAFG00000029795
	chr6	53562900	55636900	1.3894	AMP	21	ENSCAFG00000029585,RWDD3,ENSCAFG00000020100,ENSCAFG00000029810,ALG14,CNN3,SLC44A3,U6,U6,TF,ABCD3,U6,ARHGAP29,ABCA4,GCLM,DNTTIP2,ENSCAFG00000022891,ENSCAFG00000020129,ENSCAFG00000032258,BCAR3,FNBP1L
	chr6	55638500	55659600	1.714	AMP	1	FNBP1L
	chr6	55660800	60718600	1.339	AMP	42	DR1,5S_rRNA,CCDC18,TMED5,MTF2,SNORD58,FAM69A,RPL5,SNORA66,SNORD21,EVI5,GFI1,U6,ENSCAFG00000020157,ENSCAFG00000020158,GLMN,5S_rRNA,C1orf146,KIAA1107,EPHX4,BRDT,TGFBR3,ENSCAFG00000027142,U6,CDC7,HFM1,ZNF644,BARHL2,ZNF326,U3,LRRC8D,LRRC8C,LRRC8B,GBP6,GBP5,ENSCAFG00000020204,CCBL2,U4,GTF2B,ENSCAFG00000003095,PKN2,ENSCAFG00000020230
	chr6	61913300	62004800	0.8772	AMP	1	COL24A1
	chr6	62201000	63368400	0.6704	AMP	17	COL24A1,ZNHIT6,CYR61,DDAH1,BCL10,C1orf52,SYDE2,WDR63,U6,MCOLN3,LPAR3,U6,ENSCAFG00000011780,SSX2IP,U6,CTBS,ENSCAFG00000020309
	chr6	65372700	65745600	0.4632	AMP	2	LPHN2,ENSCAFG00000026845
	chr6	65746600	65949600	0.8205	AMP	3	LPHN2,ENSCAFG00000029685,U6
	chr10	10679100	10848300	0.6569	AMP	3	APOO,RAP1B,NUP107
	chr10	10849400	12384600	1.0246	AMP	18	NUP107,SLC35E3,MDM2,ENSCAFG00000001302,CPM,CPSF6,LYZ,YEATS4,FRS2,CCT2,LRRC10,BEST3,ENSCAFG00000000436,MYRFL,ENSCAFG00000030169,CNOT2,KCNMB4,PTPRB
	chr10	12385600	13260800	0.7588	AMP	8	PTPRR,TSPAN8,U6,U6,LGR5,ZFC3H1,THAP2,TMEM19
	chr10	39500	8992000	0.4443	AMP	133	ENSCAFG00000000051,ENSCAFG00000000054,METTL7B,ITGA7,ENSCAFG00000000061,RDH5,CD63,ENSCAFG00000031189,GDF11,SARNP,ENSCAFG00000000071,ENSCAFG00000000069,TMEM198,MMP19,WIBG,DGKA,PMEL17,CDK2,ENSCAFG00000029813,RAB5B,SUOX,IKZF4,ENSCAFG00000031955,ERBB3,ENSCAFG00000000102,ZC3H10,ESYT1,MYL6B,SMARCC2,RNF41,NABP2,SLC39A5,ANKRD52,ENSCAFG00000027982,COQ10A,CS,ENSCAFG00000000118,PAN2,IL23A,ENSCAFG00000000121,…
	chr12	11517300	11982700	0.6583	AMP	22	PTCRA,PPP2R5D,MEA1,KLHDC3,CUL7,MRPL2,KLC4,PTK7,SRF,CUL9,DNPH1,TTBK1,SLC22A7,CRIP3,ZNF318,ABCC10,DLK2,ENSCAFG00000001861,TJAP1,LRRC73,YIPF3,POLR1C
	chr12	21700	8074200	0.4183	AMP	227	ENPP3,ENSCAFG00000000377,MED23,U4,ARG1,TRIM39,RPP21,GNL1,U4,ABCF1,ENSCAFG00000026551,PPP1R10,MRPS18B,ATAT1,C6orf136,DHX16,NRM,MDC1,TUBB,FLOT1,IER3,DPCR1,SNORA42,DDR1,GTF2H4,VARS2,MUC22,C6ORF15,CDSN,PSORS1C2,CCHCR1,TCF19,ENSCAFG00000000485,DLA88,DLA-12,ENSCAFG00000000496,DLA-64,DLA88,DDX39B,MCCD1,SNORD83,SNORD83,ATP6V1G1,NFKBIL1,LTA,TNF,LTB,NCR3,LST1,AIF1,PRRC2A,SNORA38,BAG6,APOM,ENSCAFG0000000060…
	chr12	29269900	30101000	0.5296	AMP	3	SNORA62,ENSCAFG00000023540,U2
	chr12	31583100	34608400	0.5911	AMP	21	BAI3,U6,U6,ENSCAFG00000028656,LMBRD1,ENSCAFG00000002548,COL19A1,COL9A1,FAM135A,C6ORF57,ENSCAFG00000002604,ENSCAFG00000002606,SMAP1,ENSCAFG00000024966,B3GAT2,ENSCAFG00000002619,OGFRL1,cfa-mir-30c-2,ENSCAFG00000026626,cfa-mir-30a,RIMS1
	chr12	8075300	8135500	0.7202	AMP	2	KCNK5,KIF6
	chr12	8136500	9396100	0.4128	AMP	7	KCNK5,KIF6,KCNK17,DAAM2,MOCS1,LRFN2,U6
	chr12	9397100	11516200	0.8827	AMP	41	UNC5CL,TSPO2,APOBEC2,OARD1,NFYA,ENSCAFG00000001582,TREML1,TREM2,ENSCAFG00000032614,TREML2,7SK,TREM1,NCR2,FOXP4,MDFI,TFEB,PGC,FRS3,PRICKLE4,TOMM6,USP49,MED20,BYSL,CCND3,TAF8,C6orf132,ENSCAFG00000031208,GUCA1A,GUCA1B,MRPS10,TRERF1,U6,UBR2,PRPH2,TBCC,GLTSCR1L,ENSCAFG00000001728,PTCRA,CNPY3,GNMT,PEX6
	chr14	15482000	16456400	1.2657	AMP	8	U6,ENSCAFG00000001866,STEAP2,C7orf63,ENSCAFG00000031442,GTPBP10,CLDN12,CDK14
	chr14	16457600	16477300	1.7145	AMP	1	CDK14
	chr14	16478300	16494400	2.0728	AMP	1	CDK14
	chr14	16495500	16617200	1.7239	AMP	1	CDK14
	chr14	16618300	17920300	1.5225	AMP	8	CDK14,FZD1,MTERF,AKAP9,CYP51A1,LRRD1,KRIT1,ENSCAFG00000001969
	chr14	17921400	18473000	1.0406	AMP	10	ENSCAFG00000001969,ENSCAFG00000001971,Y_RNA,GATAD1,PEX1,RBM48,ENSCAFG00000008303,CDK6,ENSCAFG00000030717,U6
	chr14	18474200	18704500	1.2514	AMP	3	SAMD9L,ENSCAFG00000028641,HEPACAM2
	chr14	18705500	18756900	1.0584	AMP	2	HEPACAM2,CCDC132
	chr14	18758600	18849700	0.7494	AMP	2	CCDC132,5S_rRNA
	chr14	18850700	18851700	0.4264	AMP	1	CCDC132
	chr14	20456700	20532200	0.6446	AMP	1	PPP1R9A
	chr14	20729100	20735400	0.5325	AMP	1	ASB4
	chr14	20736500	21116000	0.8221	AMP	3	ASB4,PDK4,DYNC1I1
	chr14	21117100	21532100	1.2549	AMP	4	DYNC1I1,SNORA62,U1,SLC25A13
	chr14	21543100	22466200	1.262	AMP	9	SHFM1,ENSCAFG00000002184,Evf1_1,Evf1_2,DLX6,Evf-2_5p,DLX5,ACN9,ENSCAFG00000031467
	chr14	3500300	4634100	0.9735	AMP	3	EXOC4,5S_rRNA,CHCHD3
	chr14	4635500	6978400	1.4369	AMP	26	PLXNA4,ENSCAFG00000001397,ENSCAFG00000001401,PODXL,MKLN1,cfa-mir-29b-1,cfa-mir-29a,KLF14,ENSCAFG00000024768,U6,COPG2,ENSCAFG00000031473,MEST,cfa-mir-335,ENSCAFG00000032717,CEP41,ENSCAFG00000025725,CPA1,CPA5,CPA4,U6,SSMEM1,TMEM209,KLHDC10,ENSCAFG00000001499,UBE2H
	chr14	53731800	53786800	0.5213	AMP	1	FOXP2
	chr14	6979700	7834400	0.6518	AMP	19	UBE2H,cfa-mir-183,cfa-mir-96,cfa-mir-182,NRF1,STRIP2,AHCYL2,ENSCAFG00000001530,SMO,TSPAN33,TNPO3,ENSCAFG00000029750,IRF5,ENSCAFG00000001616,ENSCAFG00000031387,ENSCAFG00000030107,ATP6V1F,FLNC,CCDC136
	chr23	11058400	16766100	0.8183	AMP	44	ULK4,ENSCAFG00000029033,TRAK1,ENSCAFG00000005244,CCK,LYZL4,VIPR1,SEC22C,SS18L2,NKTR,ZBTB47,KLHL40,HHATL,CCDC13,ENSCAFG00000031852,ENSCAFG00000005367,ACKR2,CYP8B1,ZNF662,FAM198A,GTDC2,DYNC1LI1,CMTM6,CMTM7,CMTM8,GPD1L,ENSCAFG00000028472,OSBPL10,STT3B,ENSCAFG00000029094,U6,SNORA73,GADL1,U6,TGFBR2,5S_rRNA,5S_rRNA,RBMS3,ZCWPW2,AZI2,CMC1,FTL,EOMES,SLC4A7
	chr23	41117900	41609500	0.5001	AMP	3	PLOD2,PLSCR4,ENSCAFG00000030484
	chr23	43723600	44844200	0.5684	AMP	15	CPA3,GYG1,HLTF,HPS3,CP,ENSCAFG00000025031,TM4SF18,ENSCAFG00000008329,TM4SF1,5S_rRNA,TM4SF4,WWTR1,COMMD2,RNF13,PFN2
	chr23	44884800	46198100	0.7748	AMP	16	5S_rRNA,U4,TSC22D2,ENSCAFG00000028582,EIF2A,SELT,FAM194A,FAM188B2,ENSCAFG00000008447,MED12L,GPR171,P2RY14,GPR87,P2RY13,P2RY12,IGSF10
	chr26	29157200	29599800	0.5756	AMP	21	ENSCAFG00000028504,ZDHHC8,ENSCAFG00000027577,RANBP1,SNORA77,TRMT2A,cfa-mir-1306,cfa-mir-1306,ENSCAFG00000030092,TANGO2,cfa-mir-185,ARVCF,COMT,TXNRD2,ENSCAFG00000030586,ENSCAFG00000029378,GNB1L,TBX1,ENSCAFG00000028556,GP1BB,SEPT5
	chr34	10850600	11340300	0.4958	AMP	13	ENSCAFG00000028680,ENSCAFG00000031755,ENSCAFG00000031141,IRX4,NDUFS6,MRPL36,LPCAT1,SLC6A3,CLPTM1L,TERT,ENSCAFG00000032477,SLC6A18,SLC6A19
	chr34	36090600	40183900	0.4369	AMP	15	ENSCAFG00000015280,TMEM212,U6,FNDC3B,ENSCAFG00000029543,GHSR,TNFSF10,NCEH1,ECT2,SPATA16,ENSCAFG00000015488,NLGN1,7SK,NAALADL2,ENSCAFG00000015537
	chr34	9597600	10553800	0.5388	AMP	1	IRX2
	chr37	10968900	11690800	1.7289	AMP	15	FZD7,ENSCAFG00000012422,U6,SUMO1,NOP58,SNORD70,SNORD70,SNORD11,SNORD11B,U6,ENSCAFG00000031112,BMPR2,U6atac,FAM117B,ICA1L
	chr37	11692300	11743200	2.0116	AMP	1	ICA1L
	chr37	11744200	11853600	2.2295	AMP	2	WDR12,CARF
	chr37	5791600	6014900	1.0957	AMP	2	STK17B,HECW2
	chr37	6182200	7232100	2.3046	AMP	18	CCDC150,SNORD56,ENSCAFG00000028697,GTF3C3,PGAP1,ENSCAFG00000010791,ENSCAFG00000031340,SF3B1,HSPE1,ENSCAFG00000010865,ENSCAFG00000010899,UBE2NL,SNORA2,RFTN2,MARS2,SNORD70,BOLL,ENSCAFG00000026829
	chr37	7233600	9094500	1.871	AMP	5	ENSCAFG00000026668,PLCL1,U6,SATB2,C2orf69
	chr37	9095700	9427500	2.1976	AMP	5	C2orf69,TYW5,ENSCAFG00000011003,U6,SPATS2L
	chr37	9577700	10265300	0.6234	AMP	14	KCTD18,SGOL2,ENSCAFG00000030427,AOH2,AOH3,BZW1,ENSCAFG00000011902,CLK1,ENSCAFG00000032245,NIF3L1,ORC2,FAM126B,U6,NDUFB3
	chrX	27205700	27301000	-1.2525	DEL	1	DMD
	chrX	27657800	27935200	-1.2898	DEL	1	DMD
	chrX	27937300	27938600	-0.9248	DEL	1	DMD
	chr11	41155700	41414700	-1.3099	DEL	4	ENSCAFG00000001671,CDKN2A,CDKN2B,CDKN2B-AS
	chr11	41439200	42216200	-1.4099	DEL	1	DMRTA1
	chr14	23852900	23918100	-1.3252	DEL	2	U2,U1
	chr16	57810800	58054900	-1.1985	DEL	1	U6
	chr18	18292000	18538700	-1.3785	DEL	3	MAGI2,ENSCAFG00000032207,7SK
	chr32	1646100	2287800	-0.9807	DEL	6	ENSCAFG00000031064,U6,ENSCAFG00000008682,CCNG2,CXCL13,CNOT6L
	chr32	3560200	3937300	-1.1553	DEL	3	NAA11,GK2,7SK
	chr32	3973800	4199300	-1.1838	DEL	2	ENSCAFG00000027703,ANTXR2
	chr32	4200400	4207000	-0.9784	DEL	1	ANTXR2
	chr32	4208100	4437600	-1.1819	DEL	3	ANTXR2,U6,ENSCAFG00000031151
	chr32	4438700	5801600	-0.9841	DEL	9	PRDM8,FGF5,C4orf22,BMP3,PRKG2,RASGEF1B,ENSCAFG00000008928,ENSCAFG00000022865,U4

[truncated: 14 more sheets: Dog 11, Dog 12, Dog 13, Dog 14, Dog 15, Dog 16, Dog 17, Dog 18, Dog 19, Dog 20, Dog 21, Dog 22, Dog 23, Dog 24]
