# Supplementary material for: Canine osteosarcoma genome sequencing identifies recurrent mutations in DMD and the histone methyltransferase gene SETD2
Source: Commun Biol. 2019 Jul 19;2:266. doi: 10.1038/s42003-019-0487-2 (PMC6642146; doi:10.1038/s42003-019-0487-2)
Supplement: Supplementary file 12 — Supplementary Data 8 [file 42003_2019_487_MOESM12_ESM.xlsx]

## Sheet: Sheet1
Case number	Diagnosis	Percent Tumor Content	Comments
24	Osteosarcoma -chondroblastic	40	Remaining tissue was necrotic
23	Osteosarcoma - osteoblastic	70	Remaining tissue was necrotic
22	Osteosarcoma -chondroblastic	90	Remaining tissue was normal tissue
20	Osteosarcoma - osteoblastic	90	Remaining tissue is mature collagen
19	Osteosarcoma -chondroblastic	100	No comment
18	Osteosarcoma - osteoblastic	95	No comment
17	Osteosarcoma - osteoblastic	85	Element of inflammation with neutrophils (less than 5%). Small percent of other tissue is adipose.
21	Osteosarcoma - osteoblastic	90	50% of tumor area is necrosis, 10% of total area is pre-exisiting bone and connective tissue. There is a hint of chondroid change in small number of tumor cells
16	Osteosarcoma - osteoblastic	40	Remaining area is necrotic tumor
15	Osteosarcoma -chondroblastic	80	Remaining tissue is muscle and connective tissue. Tumor is almost entirely chondroid, 1 small island of suspect neoplastic osteosarcoma cells.
14	Osteosarcoma -chondroblastic	85	50% of tumor area is necrotic. Remaining tissue is connective tissue.
13	Osteosarcoma - osteoblastic	90	Remaining area is connective tissue and pre-exisiting bone. Approximately 35% of tumor is necrotic.
12	Osteosarcoma - osteoblastic	90	Remaining tissue is pre-exisiting bone
11	Osteosarcoma - osteoblastic	100	50% of the tumor is necrotic
10	Osteosarcoma - osteoblastic	100	10% of the tumor is necrotic
8	Osteosarcoma - osteoblastic	100	There are pockets of neutrophils scattered across the tumor
7	Osteosarcoma - osteoblastic	60	There is approximately 10% of the tumor that is necrotic. Remaining tissue is pre-exisiting bone and connective tissue
6	Osteosarcoma -chondroblastic	80	Remaining tissue is nerve and connective tissue
5	Osteosarcoma - osteoblastic	40	Remaining tissue is pre-exisiting bone and connective tissue
4	Osteosarcoma -chondroblastic	30	Vast majority is chondroid cells, There is one small island of neoplastic osteoblasts. Remaining tissue is connective tissue and lymphoid nodules
3	Osteosarcoma - osteoblastic	50	Remaining tissue is connective tissue
2	Osteosarcoma - osteoblastic	90	Remaining tissue is some pre-exisiting bone and bone marrow
1	Osteosarcoma -chondroblastic	100	No comment
9	Osteosarcoma -chondroblastic	70	40% of tumor is necrotic. Remaining tissue is pre-exisiting bone with some connective tissue
E1	Osteosarcoma - combined type	70	There is peripheral connective tissue around the outside of the tumor. There are fibroblastic and chondroid matrices present in the tumor along with small amounts of osteoid suggesting combined type is most appropriate
E2	Osteosarcoma - fibroblastic	90	90% of the tumor is necrotic
E14	Osteosarcoma - chondroblastic	50	50% of the section is undecalcified bone that didn't section properly, other areas are collagenous matrix
E13	Osteosarcoma - fibroblastic	100	Large amount of collagenous matrix with smaller amount of osteoid. Small areas of necrosos (5%) with netruophil infiltration
E44	Osteosarcoma - osteoblastic	85	Small amount of prexcisting trabecular bone
E41	Osteosarcoma - osteoblastic	90	Significant artifact from presxisting trabecular bone folding during slide cutting, 10% of tumor is necrotic
E3	Osteosarcoma - osteoblastic	100	40% of the tumor is necrotic
E4	Osteosarcoma - osteoblastic	100	Many small seams of osteoid.
E5	Osteosarcoma - osteoblastic	100	70% of the tumor is necrotic with mutiple regions of neutrophil infiltration
E12	Osteosarcoma - osteoblastic	100	Lots of artifact from more mineralized areas and ossified regions cutting poorly, soft areas of tumor has small regions of osteoid.
