# Supplementary material for: Canine osteosarcoma genome sequencing identifies recurrent mutations in DMD and the histone methyltransferase gene SETD2
Source: Commun Biol. 2019 Jul 19;2:266. doi: 10.1038/s42003-019-0487-2 (PMC6642146; doi:10.1038/s42003-019-0487-2)
Supplement: Supplementary file 13 — Supplementary Data 9 [file 42003_2019_487_MOESM13_ESM.xlsx]

## Sheet: Sheet1
Dog ID	CHROM	START	END	CALL	Log2Ratio	GENE	START	END
23	chr39	42200900	70530700	DELETION	-0.7931	ATRX	59772067	60107186
16	chr39	56342600	82289700	DELETION	-0.6603	ATRX	59772067	60107186
23	chr11	40890800	41267900	DELETION	-3.3536	CDKN2A	41223261	41246135
20	chr11	41183100	41496500	DELETION	-2.2701	CDKN2A	41223261	41246135
3	chr11	40780700	41678200	DELETION	-1.8967	CDKN2A	41223261	41246135
19	chr11	40812500	41690800	DELETION	-1.5228	CDKN2A	41223261	41246135
10	chr11	41155700	41414700	DELETION	-1.3099	CDKN2A	41223261	41246135
1	chr11	39908700	42262000	DELETION	-1.2853	CDKN2A	41223261	41246135
18	chr11	41203800	41442200	DELETION	-1.0829	CDKN2A	41223261	41246135
6	chr11	12767700	53476400	DELETION	-0.9143	CDKN2A	41223261	41246135
9	chr11	11591400	59166200	DELETION	-0.7644	CDKN2A	41223261	41246135
15	chr11	41223100	41233400	DELETION	-0.7296	CDKN2A	41223261	41246135
17	chr11	12800	50773100	DELETION	-0.5195	CDKN2A	41223261	41246135
23	chr11	40890800	41267900	DELETION	-3.3536	CDKN2B	41261218	41264379
20	chr11	41183100	41496500	DELETION	-2.2701	CDKN2B	41261218	41264379
3	chr11	40780700	41678200	DELETION	-1.8967	CDKN2B	41261218	41264379
19	chr11	40812500	41690800	DELETION	-1.5228	CDKN2B	41261218	41264379
10	chr11	41155700	41414700	DELETION	-1.3099	CDKN2B	41261218	41264379
1	chr11	39908700	42262000	DELETION	-1.2853	CDKN2B	41261218	41264379
18	chr11	41203800	41442200	DELETION	-1.0829	CDKN2B	41261218	41264379
6	chr11	12767700	53476400	DELETION	-0.9143	CDKN2B	41261218	41264379
9	chr11	11591400	59166200	DELETION	-0.7644	CDKN2B	41261218	41264379
17	chr11	12800	50773100	DELETION	-0.5195	CDKN2B	41261218	41264379
20	chr11	41183100	41496500	DELETION	-2.2701	CDKN2B-AS	41352178	41352327
3	chr11	40780700	41678200	DELETION	-1.8967	CDKN2B-AS	41352178	41352327
19	chr11	40812500	41690800	DELETION	-1.5228	CDKN2B-AS	41352178	41352327
10	chr11	41155700	41414700	DELETION	-1.3099	CDKN2B-AS	41352178	41352327
1	chr11	39908700	42262000	DELETION	-1.2853	CDKN2B-AS	41352178	41352327
18	chr11	41203800	41442200	DELETION	-1.0829	CDKN2B-AS	41352178	41352327
6	chr11	12767700	53476400	DELETION	-0.9143	CDKN2B-AS	41352178	41352327
23	chr11	41269100	50491300	DELETION	-0.9116	CDKN2B-AS	41352178	41352327
9	chr11	11591400	59166200	DELETION	-0.7644	CDKN2B-AS	41352178	41352327
17	chr11	12800	50773100	DELETION	-0.5195	CDKN2B-AS	41352178	41352327
19	chr21	14911200	15037900	DELETION	-1.536	DLG2	15005602	15776729
6	chr21	14984500	15959000	DELETION	-0.9442	DLG2	15005602	15776729
23	chr21	14977500	41693200	DELETION	-0.8271	DLG2	15005602	15776729
2	chr21	13083600	21191100	DELETION	-0.7776	DLG2	15005602	15776729
14	chr21	33700	19435100	DELETION	-0.7205	DLG2	15005602	15776729
24	chr21	38300	18323100	DELETION	-0.5534	DLG2	15005602	15776729
3	chr21	14866700	18380500	DELETION	-0.5317	DLG2	15005602	15776729
19	chr21	15040000	30625100	DELETION	-0.5124	DLG2	15005602	15776729
13	chr21	10807200	15837900	DELETION	-0.5041	DLG2	15005602	15776729
23	chr39	27149400	27791000	DELETION	-3.1752	DMD	26290714	28333431
23	chr39	27801000	27880800	DELETION	-3.1548	DMD	26290714	28333431
23	chr39	27792300	27799700	DELETION	-2.9642	DMD	26290714	28333431
23	chr39	27145300	27148000	DELETION	-2.7561	DMD	26290714	28333431
23	chr39	27883700	27884700	DELETION	-2.5393	DMD	26290714	28333431
9	chr39	27556400	27619500	DELETION	-2.397	DMD	26290714	28333431
9	chr39	27099000	27353400	DELETION	-2.3326	DMD	26290714	28333431
9	chr39	27474100	27543900	DELETION	-2.2285	DMD	26290714	28333431
3	chr39	27331300	27669700	DELETION	-1.9522	DMD	26290714	28333431
3	chr39	27327700	27329900	DELETION	-1.7386	DMD	26290714	28333431
3	chr39	27670700	27689700	DELETION	-1.6828	DMD	26290714	28333431
24	chr39	27006000	27467900	DELETION	-1.4391	DMD	26290714	28333431
10	chr39	27657800	27935200	DELETION	-1.2898	DMD	26290714	28333431
10	chr39	27205700	27301000	DELETION	-1.2525	DMD	26290714	28333431
1	chr39	26972900	27881200	DELETION	-1.1744	DMD	26290714	28333431
24	chr39	27470500	27475800	DELETION	-1.1464	DMD	26290714	28333431
18	chr39	27211300	27475300	DELETION	-0.9659	DMD	26290714	28333431
24	chr39	27003300	27004800	DELETION	-0.938	DMD	26290714	28333431
10	chr39	27937300	27938600	DELETION	-0.9248	DMD	26290714	28333431
3	chr39	27691300	27722800	DELETION	-0.8989	DMD	26290714	28333431
6	chr39	27468200	27776300	DELETION	-0.8664	DMD	26290714	28333431
3	chr39	27098900	27326100	DELETION	-0.8241	DMD	26290714	28333431
18	chr39	27206700	27209600	DELETION	-0.8147	DMD	26290714	28333431
23	chr39	27886000	34165400	DELETION	-0.7827	DMD	26290714	28333431
2	chr39	27741500	27933500	DELETION	-0.7758	DMD	26290714	28333431
23	chr39	192500	27143600	DELETION	-0.7381	DMD	26290714	28333431
16	chr39	20569000	34663300	DELETION	-0.6666	DMD	26290714	28333431
18	chr39	27481300	27485800	DELETION	-0.6639	DMD	26290714	28333431
6	chr39	27777800	27780300	DELETION	-0.5926	DMD	26290714	28333431
6	chr39	27464500	27467100	DELETION	-0.546	DMD	26290714	28333431
12	chr39	27269400	27485900	DELETION	-0.5401	DMD	26290714	28333431
12	chr12	68129400	72028600	DELETION	-0.6631	HDAC2	70053181	70074040
14	chr14	26566400	40948200	DELETION	-0.7329	HDAC9	32788493	33304272
20	chr14	20344500	35954200	DELETION	-0.5738	HDAC9	32788493	33304272
19	chr14	21586800	60962200	DELETION	-0.5274	HDAC9	32788493	33304272
14	chr2	6443600	18331100	DELETION	-0.6901	MLLT10	11348696	11593147
1	chr5	26256500	35181700	DELETION	-0.4983	P53	32560598	32574109
23	chr13	46638400	50437300	DELETION	-0.8289	PDGFRA	46729690	46776044
1	chr13	44302200	46954100	DELETION	-0.7576	PDGFRA	46729690	46776044
16	chr4	55246200	66810900	DELETION	-0.7158	PDGFRB	58926308	58966380
6	chr21	31227000	43145800	DELETION	-0.8864	PIK3C2A	39693171	39784639
23	chr21	14977500	41693200	DELETION	-0.8271	PIK3C2A	39693171	39784639
14	chr21	38872300	40590800	DELETION	-0.7048	PIK3C2A	39693171	39784639
2	chr21	38188400	42583200	DELETION	-0.6353	PIK3C2A	39693171	39784639
3	chr21	28507700	39960200	DELETION	-0.633	PIK3C2A	39693171	39784639
24	chr21	32942100	50857250	DELETION	-0.5463	PIK3C2A	39693171	39784639
19	chr21	30663700	50856850	DELETION	-0.5292	PIK3C2A	39693171	39784639
2	chr27	21496900	35354900	DELETION	-0.808	PIK3C2G	28446967	28818658
20	chr27	28667900	28685500	DELETION	-0.8014	PIK3C2G	28446967	28818658
14	chr27	24711200	31209600	DELETION	-0.7368	PIK3C2G	28446967	28818658
16	chr27	25682200	33455000	DELETION	-0.6766	PIK3C2G	28446967	28818658
20	chr27	28686800	32308800	DELETION	-0.5804	PIK3C2G	28446967	28818658
20	chr27	21644400	28666500	DELETION	-0.5716	PIK3C2G	28446967	28818658
12	chr27	26506900	33548900	DELETION	-0.5316	PIK3C2G	28446967	28818658
23	chr26	37848200	37858700	DELETION	-3.3655	PTEN	37853135	37913097
23	chr26	37860400	37920000	DELETION	-3.1345	PTEN	37853135	37913097
9	chr26	37839800	37932800	DELETION	-2.4353	PTEN	37853135	37913097
14	chr26	35042400	38963850	DELETION	-2.224	PTEN	37853135	37913097
3	chr26	35255000	38727500	DELETION	-1.8146	PTEN	37853135	37913097
24	chr26	36144800	38963500	DELETION	-1.6039	PTEN	37853135	37913097
19	chr26	35801800	38934000	DELETION	-1.523	PTEN	37853135	37913097
17	chr26	35007300	38964000	DELETION	-1.409	PTEN	37853135	37913097
15	chr26	34441800	38963800	DELETION	-0.8918	PTEN	37853135	37913097
20	chr26	37848900	37929500	DELETION	-0.5659	PTEN	37853135	37913097
1	chr26	34189100	38622100	DELETION	-0.5372	PTEN	37853135	37913097
13	chr26	36215200	38200800	DELETION	-0.5247	PTEN	37853135	37913097
6	chr22	2192600	4673400	DELETION	-0.8784	RB1	3063451	3206499
23	chr22	871100	3592500	DELETION	-0.7537	RB1	3063451	3206499
9	chr22	368400	7247600	DELETION	-0.75	RB1	3063451	3206499
14	chr22	85900	41413500	DELETION	-0.7491	RB1	3063451	3206499
24	chr22	112300	13931500	DELETION	-0.5784	RB1	3063451	3206499
17	chr22	94200	3524000	DELETION	-0.5235	RB1	3063451	3206499
12	chr22	79300	9150800	DELETION	-0.5027	RB1	3063451	3206499
9	chr20	41682900	41798000	DELETION	-2.602	SETD2	41675599	41800209
6	chr20	33804900	47203000	DELETION	-0.8645	SETD2	41675599	41800209
9	chr20	41799200	43733600	DELETION	-0.7101	SETD2	41675599	41800209
9	chr20	39871600	41681800	DELETION	-0.7037	SETD2	41675599	41800209
17	chr20	41590200	41762300	DELETION	-0.575	SETD2	41675599	41800209
3	chr20	40472800	43708200	DELETION	-0.5352	SETD2	41675599	41800209
1	chr20	36567300	42692500	DELETION	-0.5014	SETD2	41675599	41800209
23	chr5	71746300	73969000	DELETION	-0.5347	WWOX	72942927	73243633
8	chr39	53333600	123868550	AMPLIFICATION	0.6174	ATRX	59772067	60107186
7	chr39	59743500	63732200	AMPLIFICATION	0.7061	ATRX	59772067	60107186
17	chr39	59714700	59816800	AMPLIFICATION	0.7334	ATRX	59772067	60107186
9	chr39	56207600	70074100	AMPLIFICATION	0.8382	ATRX	59772067	60107186
17	chr39	59850200	59878600	AMPLIFICATION	1.1028	ATRX	59772067	60107186
1	chr39	25485200	26961900	AMPLIFICATION	0.5193	DMD	26290714	28333431
1	chr39	27886200	30727100	AMPLIFICATION	0.5368	DMD	26290714	28333431
7	chr39	27634800	29651300	AMPLIFICATION	0.5467	DMD	26290714	28333431
7	chr39	25485100	26654900	AMPLIFICATION	0.5933	DMD	26290714	28333431
19	chr39	25888900	26536300	AMPLIFICATION	0.6285	DMD	26290714	28333431
8	chr39	23337700	34587000	AMPLIFICATION	0.6337	DMD	26290714	28333431
22	chr39	28193600	30167700	AMPLIFICATION	0.7296	DMD	26290714	28333431
7	chr39	26656500	27633300	AMPLIFICATION	0.8858	DMD	26290714	28333431
9	chr39	27796100	36352100	AMPLIFICATION	0.9272	DMD	26290714	28333431
17	chr39	8353200	29574400	AMPLIFICATION	1.1698	DMD	26290714	28333431
16	chr17	19189300	21081100	AMPLIFICATION	0.8406	DNMT3A	19492193	19562902
8	chr14	31964900	33401000	AMPLIFICATION	0.547	HDAC9	32788493	33304272
12	chr14	27280100	32983900	AMPLIFICATION	0.6271	HDAC9	32788493	33304272
12	chr14	32994200	33820400	AMPLIFICATION	0.6366	HDAC9	32788493	33304272
17	chr14	16691900	60965750	AMPLIFICATION	0.9353	HDAC9	32788493	33304272
6	chr13	16211900	48257800	AMPLIFICATION	0.5422	MYC	25200392	25205878
24	chr13	38100	37983900	AMPLIFICATION	0.6542	MYC	25200392	25205878
1	chr13	18957500	27461800	AMPLIFICATION	0.732	MYC	25200392	25205878
2	chr13	22585300	25212600	AMPLIFICATION	0.8902	MYC	25200392	25205878
3	chr13	4301600	30632000	AMPLIFICATION	0.9305	MYC	25200392	25205878
23	chr13	24253300	25679100	AMPLIFICATION	1.6367	MYC	25200392	25205878
19	chr13	24670400	26803800	AMPLIFICATION	1.6785	MYC	25200392	25205878
9	chr13	24938000	25371300	AMPLIFICATION	4.3941	MYC	25200392	25205878
9	chr5	13826800	41299500	AMPLIFICATION	0.4997	P53	32560598	32574109
2	chr5	32517600	32772100	AMPLIFICATION	0.8414	P53	32560598	32574109
6	chr13	16211900	48257800	AMPLIFICATION	0.5422	PDGFRA	46729690	46776044
24	chr13	40151800	63241350	AMPLIFICATION	0.6709	PDGFRA	46729690	46776044
2	chr13	46660600	52533700	AMPLIFICATION	0.7962	PDGFRA	46729690	46776044
3	chr13	38504100	63213100	AMPLIFICATION	0.8554	PDGFRA	46729690	46776044
9	chr13	46585700	47342400	AMPLIFICATION	3.3957	PDGFRA	46729690	46776044
3	chr4	51439400	61815200	AMPLIFICATION	0.5467	PDGFRB	58926308	58966380
1	chr27	27877100	28524800	AMPLIFICATION	0.6391	PIK3C2G	28446967	28818658
9	chr5	64924800	88914500	AMPLIFICATION	0.5074	WWOX	72942927	73243633
2	chr5	67669400	73311300	AMPLIFICATION	0.5643	WWOX	72942927	73243633
19	chr5	72908900	73750900	AMPLIFICATION	1.2175	WWOX	72942927	73243633
