# Supplementary material for: Canine osteosarcoma genome sequencing identifies recurrent mutations in DMD and the histone methyltransferase gene SETD2
Source: Commun Biol. 2019 Jul 19;2:266. doi: 10.1038/s42003-019-0487-2 (PMC6642146; doi:10.1038/s42003-019-0487-2)
Supplement: Supplementary file 14 — Supplementary Data 10 [file 42003_2019_487_MOESM14_ESM.xlsx]

## Sheet: GISTIC_WGS
Region	Extended Region	Type	G-score	q values	Genes
chr12:8846801-13736099(probes 7292244:7330513)	chr12:10484601-10800499(probes 7305904:7308198)	CN Gain	1.22708	0.0058191	USP49, MED20, BYSL, CCND3, TAF8, GUCA1A, GUCA1B, C6orf132
chr14:2330101-2874099(probes 8328301:8330020)	chr14:2344901-2564999(probes 8328303:8328807)	CN Gain	1.15204	0.0095142	OR14C36
chr14:15479701-22467599(probes 8431741:8488868)	chr14:16456301-17921499(probes 8439592:8451622)	CN Gain	1.29236	0.0037711	CDK14, FZD1, MTERF1, AKAP9, CYP51A1, LRRD1, KRIT1
chr33:28738501-29773799(probes 16215396:16221906)	chr33:29157301-29171799(probes 16218283:16218370)	CN Gain	1.09746	0.014556	TNK2
chr11:39906901-42417399(probes 6951977:6971710)	chr11:40880201-41523999(probes 6959361:6964521)	CN Loss	1.34154	1.9409e-10	CDKN2B
chr18:1-55844845(probes 10291845:10728367)	chr18:17923801-19924499(probes 10433793:10448294)	CN Loss	1.12502	6.695e-08	MAGI2
chr26:33475201-38964690(probes 13980375:14023678)	chr26:37745101-38167999(probes 14014596:14017812)	CN Loss	1.16267	2.7729e-08	ATAD1, PTEN
