# Supplementary material for: Canine osteosarcoma genome sequencing identifies recurrent mutations in DMD and the histone methyltransferase gene SETD2
Source: Commun Biol. 2019 Jul 19;2:266. doi: 10.1038/s42003-019-0487-2 (PMC6642146; doi:10.1038/s42003-019-0487-2)
Supplement: Supplementary file 15 — Supplementary Data 11 [file 42003_2019_487_MOESM15_ESM.xlsx]

## Sheet: Primary Tumors
DOG ID	POSITION 1 CHROMOSOME	POSITION 1	POSITION 2 CHROMOSOME	POSITION 2	MAPQ SCORE	PAIRED ENDS	SUPPORTING READS	SV TYPE	GENE NAME(S)	GENE ENSEMBLE ID(S)	PREDICTED SV EFFECT
10	26	20392818	26	22852162	60	16	10	INV	NF2	ENSCAFG00000012307	inversion
17	X	59794019	X	59805067	60	37	10	INV	ATRX	ENSCAFG00000017252	intron variant
17	X	59815462	X	59819180	60	16	10	INV	ATRX	ENSCAFG00000017252	intron variant
17	X	59870908	26	10530029	60	48	10	TRANS	ATRX&RASAL1	ENSCAFG00000017252&ENSCAFG00000008986	bidirectional gene fusion
12	20	38743756	3	56605422	60	13	10	TRANS	C15orf26&MAPKAPK3	ENSCAFG00000013849&ENSCAFG00000010281	gene fusion
12	20	38744168	20	38990240	60	12	10	DEL	C3orf18&CACNA2D2&CISH&HEMK1&MAPKAPK3	ENSCAFG00000010303&ENSCAFG00000010431&ENSCAFG00000010293&ENSCAFG00000010296&ENSCAFG00000010281	feature ablation
12	20	38744008	20	38844370	60	10	10	INV	C3orf18&CISH&HEMK1&MAPKAPK3	ENSCAFG00000010303&ENSCAFG00000010293&ENSCAFG00000010296&ENSCAFG00000010281	inversion
20	11	41175739	11	41547377	60	31	10	DEL	CDKN2A&CDKN2B&CDKN2B-AS&DMRTA1&ENSCAFG00000001671	ENSCAFG00000001675&ENSCAFG00000001680&ENSCAFG00000029763&ENSCAFG00000001681&ENSCAFG00000001671	feature ablation
23	11	40881552	11	41262247	60	40	10	DEL	CDKN2A&CDKN2B&ENSCAFG00000001671&cfa-mir-31	ENSCAFG00000001675&ENSCAFG00000001680&ENSCAFG00000001671&ENSCAFG00000025718	feature ablation
9	20	41793070	20	44196596	60	25	10	INV	COPE&SETD2	ENSCAFG00000014531&ENSCAFG00000013392	bidirectional gene fusion
12	20	41797955	4	51687909	60	15	10	TRANS	EBF1&SETD2	ENSCAFG00000017318&ENSCAFG00000013392	gene fusion&frameshift variant
7	X	16217822	X	16219129	60	31	10	INV	EIF1AX-7SK	ENSCAFG00000032071-ENSCAFG00000027825	intergenic region
10	2	77987698	2	77988198	60	20	10	DUP	EIF4G3	ENSCAFG00000014975	intron variant
16	5	72762882	5	72844185	60	22	10	INV	ENSCAFG00000020027-WWOX	ENSCAFG00000020027-ENSCAFG00000020031	intergenic region
12	26	19253131	20	38743329	60	11	10	TRANS	ENSCAFG00000024641&MAPKAPK3	ENSCAFG00000024641&ENSCAFG00000010281	bidirectional gene fusion
2	37	17414873	37	17416921	60	34	10	INV	ENSCAFG00000028926-MAP2	ENSCAFG00000028926-ENSCAFG00000013740	intergenic region
17	20	41586296	20	41760821	60	14	10	DEL	ENSCAFG00000031685&KIF9&KLHL18&SETD2	ENSCAFG00000031685&ENSCAFG00000013358&ENSCAFG00000013286&ENSCAFG00000013392	feature ablation
7	19	502509	14	32849810	60	37	10	TRANS	HDAC9	ENSCAFG00000002498	transcript ablation
1	27	21182427	27	28520736	60	65	10	DUP	ITPR2&PIK3C2G	ENSCAFG00000011345&ENSCAFG00000012564	bidirectional gene fusion
20	X	5524685	23	34952175	60	24	10	TRANS	KAL1&PIK3CB	ENSCAFG00000011318&ENSCAFG00000007579	gene fusion
12	11	27731273	11	28095931	60	16	10	DEL	KDM4C	ENSCAFG00000001434	exon loss variant
1	X	38831396	12	13409171	60	15	10	TRANS	KDM6A	ENSCAFG00000014589	transcript ablation
1	X	38830510	X	38831753	60	19	10	INV	KDM6A	ENSCAFG00000014589	intron variant
19	30	31822170	30	31825725	60	35	10	INV	MAP2K5	ENSCAFG00000017454	intron variant
12	20	38739556	20	40356687	60	12	10	INV	MAPKAPK3&NCKIPSD	ENSCAFG00000010281&ENSCAFG00000012164	gene fusion
12	26	20008861	20	38741040	60	13	10	TRANS	MAPKAPK3&SEZ6L	ENSCAFG00000010281&ENSCAFG00000011694	bidirectional gene fusion
10	34	12607434	34	12632469	60	20	10	INV	PIK3CA	ENSCAFG00000011212	intron variant
19	5	33574780	5	33575452	60	37	10	DEL	PIK3R5	ENSCAFG00000017387	intron variant
19	5	33574761	5	33575694	60	40	10	DUP	PIK3R5	ENSCAFG00000017387	intron variant
9	26	37833417	26	37939619	60	28	10	DEL	PTEN	ENSCAFG00000015670	transcript ablation
6	20	41777850	6	63389989	60	26	10	TRANS	SETD2	ENSCAFG00000013392	transcript ablation
8	20	41707519	20	41725779	60	14	10	DEL	SETD2	ENSCAFG00000013392	exon loss variant
8	20	41725809	20	41780419	60	13	10	DEL	SETD2	ENSCAFG00000013392	exon loss variant
9	20	41677050	20	57146991	60	39	10	INV	SETD2	ENSCAFG00000013392	inversion
12	20	40619935	20	41682808	60	18	10	DUP	SETD2	ENSCAFG00000013392	frameshift variant&splice donor variant&splice region variant&intron variant
6	5	16517182	5	73174092	60	36	10	INV	WWOX	ENSCAFG00000020031	inversion
16	5	72755466	5	74982149	60	22	10	DUP	WWOX	ENSCAFG00000020031	duplication
19	5	72901392	5	74039082	60	50	10	DUP	WWOX	ENSCAFG00000020031	duplication
7	17	19521337	6	49267674	60	43	10	TRANS	DNMT3A	ENSCAFG00000004159	transcript ablation
1	X	26960523	X	27871686	60	23	10	DEL	DMD	ENSCAFG00000023562	exon loss variant
2	X	27734857	X	27925969	60	33	10	DEL	DMD	ENSCAFG00000023562	exon loss variant
3	X	27089405	X	27719316	60	17	10	DEL	DMD	ENSCAFG00000023562	exon loss variant
9	X	27460863	X	27470244	60	32	10	DEL	DMD	ENSCAFG00000023562	intron variant
12	X	27262461	X	27477694	60	11	10	DEL	DMD	ENSCAFG00000023562	exon loss variant
18	X	27198484	X	27466712	60	13	10	DEL	DMD	ENSCAFG00000023562	exon loss variant
18	X	27980161	X	27988731	60	16	10	DEL	DMD	ENSCAFG00000023562	intron variant
19	X	26528219	X	26529125	60	23	10	DEL	DMD	ENSCAFG00000023562	intron variant
19	X	26498601	X	26580441	60	21	10	INV	DMD	ENSCAFG00000023562	splice acceptor variant&splice donor variant&inversion&splice region variant&intron variant
22	X	26730476	5	12878258	60	14	10	TRANS	DMD	ENSCAFG00000023562	transcript ablation
23	X	27138447	X	27875254	60	43	10	DEL	DMD	ENSCAFG00000023562	exon loss variant
24	X	26995226	X	27465775	60	13	10	DEL	DMD	ENSCAFG00000023562	exon loss variant
7	X	27634320	3	53899511	60	14	10	TRANS	DMD&ENSCAFG00000031958	ENSCAFG00000023562&ENSCAFG00000031958	bidirectional gene fusion
19	X	26528430	23	27291280	60	10	10	TRANS	DMD&SH3BP5	ENSCAFG00000023562&ENSCAFG00000006024	bidirectional gene fusion
19	X	26529617	23	27291403	60	17	10	TRANS	DMD&SH3BP5	ENSCAFG00000023562&ENSCAFG00000006024	gene fusion
19	X	26579255	23	27331035	60	18	10	TRANS	DMD&SH3BP5	ENSCAFG00000023562&ENSCAFG00000006024	gene fusion&frameshift variant
22	X	27329323	5	12550990	60	17	10	TRANS	DMD&SORL1	ENSCAFG00000023562&ENSCAFG00000011745	gene fusion&frameshift variant
12	26	20012434	4	51693275	60	10	10	TRANS	EBF1&SEZ6L	ENSCAFG00000017318&ENSCAFG00000011694	gene fusion
12	26	20016806	4	51690058	60	16	10	TRANS	EBF1&SEZ6L	ENSCAFG00000017318&ENSCAFG00000011694	bidirectional gene fusion
24	27	45345902	27	45375198	60	35	10	DEL	BID	ENSCAFG00000016168	exon loss variant
13	26	27953281	17	56859892	60	16	10	TRANS	ENSCAFG00000032603&NOTCH2	ENSCAFG00000032603&ENSCAFG00000010476	gene fusion&frameshift variant
10	4	53048580	4	70032122	60	23	10	DUP	HAVCR1&OSMR	ENSCAFG00000023455&ENSCAFG00000018648	bidirectional gene fusion
10	4	70043346	1	109976264	60	15	10	TRANS	OSMR	ENSCAFG00000018648	transcript ablation
10	4	44159420	4	70043238	60	21	10	INV	OSMR	ENSCAFG00000018648	inversion
17	24	21096492	15	54180089	60	16	10	TRANS	PDGFC	ENSCAFG00000008612	transcript ablation
24	29	19212636	29	19213415	60	11	10	DUP	PRDM14	ENSCAFG00000007696	intron variant
6	31	20910397	19	19296886	60	46	10	TRANS	PRDM5	ENSCAFG00000004179	transcript ablation
2	30	5589953	30	7857581	60	22	10	DUP	RAD51	ENSCAFG00000009220	duplication
14	37	12659480	10	68963104	60	41	10	TRANS	TGFA	ENSCAFG00000003366	transcript ablation
12	26	20033147	3	55401569	60	15	10	TRANS	ADAMTSL3&SEZ6L	ENSCAFG00000013288&ENSCAFG00000011694	bidirectional gene fusion
12	26	20026980	3	56604619	60	11	10	TRANS	C15orf26&SEZ6L	ENSCAFG00000013849&ENSCAFG00000011694	gene fusion&frameshift variant
17	37	18394056	37	19602423	60	24	10	INV	CPS1&ERBB4	ENSCAFG00000013966&ENSCAFG00000023258	gene fusion
20	24	23526073	24	23829271	60	20	10	DEL	DYNLRB1&ITCH&MAP1LC3A&NCOA6&PIGU&TP53INP2&U4	ENSCAFG00000007547&ENSCAFG00000007528&ENSCAFG00000007559&ENSCAFG00000007588&ENSCAFG00000007571&ENSCAFG00000007578&ENSCAFG00000021539	feature ablation
10	26	22589134	26	22851222	60	10	10	INV	ENSCAFG00000012160&NF2	ENSCAFG00000012160&ENSCAFG00000012307	bidirectional gene fusion
12	26	19238054	26	20076747	60	14	10	DUP	ENSCAFG00000024641&SEZ6L	ENSCAFG00000024641&ENSCAFG00000011694	gene fusion
12	26	19243603	26	20014788	60	19	10	INV	ENSCAFG00000024641&SEZ6L	ENSCAFG00000024641&ENSCAFG00000011694	bidirectional gene fusion
12	26	20053378	20	38846327	60	11	10	TRANS	SEZ6L	ENSCAFG00000011694	transcript ablation
12	26	20076578	4	52103568	60	15	10	TRANS	SEZ6L	ENSCAFG00000011694	transcript ablation
12	26	20026862	20	40266146	60	15	10	TRANS	SEZ6L&SLC25A20	ENSCAFG00000011694&ENSCAFG00000012076	bidirectional gene fusion
20	30	10272432	14	49779545	60	28	10	TRANS	TP53BP1	ENSCAFG00000012508	transcript ablation
11	-	-	-	-	-	-	-	-	-	-	-
1	5	23393245	5	35382782	60	14	10	DUP	5S_rRNA	ENSCAFG00000027256	duplication
17	36	5367898	36	5376380	60	19	10	DEL	5S_rRNA	ENSCAFG00000022153	downstream gene variant
19	13	32535262	13	33589643	60	87	10	DUP	5S_rRNA	ENSCAFG00000027939	duplication
6	8	29976753	8	29978128	60	34	10	INV	5S_rRNA-BMP4	ENSCAFG00000026128-ENSCAFG00000014880	intergenic region
10	6	51519899	6	51525896	60	37	10	INV	5S_rRNA-cfa-mir-137	ENSCAFG00000025956-ENSCAFG00000020516	intergenic region
23	22	11071443	22	11081079	60	38	10	INV	5S_rRNA-U6	ENSCAFG00000022548-ENSCAFG00000026317	intergenic region
8	18	1756640	18	2298852	60	15	10	INV	5S_rRNA&COBL&DDC&FIGNL1&GRB10	ENSCAFG00000022458&ENSCAFG00000003438&ENSCAFG00000003400&ENSCAFG00000003379&ENSCAFG00000003422	inversion
1	3	15488812	3	15583274	60	20	10	DEL	7SK	ENSCAFG00000028290	transcript ablation
3	32	3754850	32	3943227	60	13	10	DUP	7SK	ENSCAFG00000027343	duplication
6	5	3138257	5	10992481	60	35	10	DUP	7SK	ENSCAFG00000021116	duplication
6	31	6476436	31	9892533	60	62	10	DUP	7SK	ENSCAFG00000022419	duplication
7	12	56428697	12	56453576	60	42	10	INV	7SK	ENSCAFG00000027858	upstream gene variant
8	34	38352708	34	38577280	60	15	10	DEL	7SK	ENSCAFG00000028189	transcript ablation
17	32	14118264	32	14120575	60	10	10	INV	7SK	ENSCAFG00000022389	downstream gene variant
17	X	79312284	X	79380135	60	45	10	INV	7SK	ENSCAFG00000027346	upstream gene variant
20	7	30861725	7	30862401	60	23	10	DEL	7SK	ENSCAFG00000020951	upstream gene variant
6	31	20182123	31	20193096	60	17	10	DUP	7SK-ENSCAFG00000031311	ENSCAFG00000027006-ENSCAFG00000031311	intergenic region
17	32	14141296	32	14151773	60	19	10	INV	7SK-KRT18	ENSCAFG00000022389-ENSCAFG00000009954	intergenic region
3	34	38956145	34	38958077	60	14	10	DEL	7SK-NAALADL2	ENSCAFG00000028189-ENSCAFG00000015536	intergenic region
7	34	38928075	34	38931851	60	24	10	DUP	7SK-NAALADL2	ENSCAFG00000028189-ENSCAFG00000015536	intergenic region
10	6	72858198	6	73262844	60	17	10	DUP	7SK-NEGR1	ENSCAFG00000025755-ENSCAFG00000020411	intergenic region
9	3	19121042	3	19272110	60	36	10	DEL	7SK-U6	ENSCAFG00000022218-ENSCAFG00000027702	intergenic region
22	X	46352249	X	46707753	60	22	10	INV	7SK&7SK&ALAS2&APEX2&ENSCAFG00000032712&MAGED2&PFKFB1&SNORA11&SNORA11&TRO	ENSCAFG00000031391&ENSCAFG00000028997&ENSCAFG00000014308&ENSCAFG00000014310&ENSCAFG00000032712&ENSCAFG00000016465&ENSCAFG00000016476&ENSCAFG00000030387&ENSCAFG00000026723&ENSCAFG00000028813	inversion
20	7	30813113	7	30860098	60	31	10	DEL	7SK&ACEA_U3&RCSD1	ENSCAFG00000020951&ENSCAFG00000021979&ENSCAFG00000015410	feature ablation
10	4	29162186	4	29765956	60	34	10	INV	7SK&ANXA11&DYDC1&DYDC2&ENSCAFG00000015754&ENSCAFG00000023232&FAM213A&MAT1A&SFTPD&SH2D4B&TMEM254&TSPAN14&ZCCHC24	ENSCAFG00000027021&ENSCAFG00000015737&ENSCAFG00000015851&ENSCAFG00000015857&ENSCAFG00000015754&ENSCAFG00000023232&ENSCAFG00000015861&ENSCAFG00000015807&ENSCAFG00000015753&ENSCAFG00000015877&ENSCAFG00000015748&ENSCAFG00000015872&ENSCAFG00000015698	inversion
20	3	18516026	3	18892592	60	24	10	INV	7SK&CETN3&ENSCAFG00000031095	ENSCAFG00000022218&ENSCAFG00000008286&ENSCAFG00000031095	inversion
20	31	24973900	31	25325000	60	29	10	DEL	7SK&CLDN17&CLDN8&ENSCAFG00000008814&ENSCAFG00000008829&ENSCAFG00000008836&KRTAP15-1&KRTAP24-1&KRTAP25-1&KRTAP26-1&KRTAP27-1	ENSCAFG00000027302&ENSCAFG00000008803&ENSCAFG00000008822&ENSCAFG00000008814&ENSCAFG00000008829&ENSCAFG00000008836&ENSCAFG00000008831&ENSCAFG00000008825&ENSCAFG00000031228&ENSCAFG00000008826&ENSCAFG00000024286	feature ablation
17	X	79130140	X	79718368	60	20	10	INV	7SK&ENSCAFG00000017859&ENSCAFG00000024703&NRK&TBG&U6	ENSCAFG00000027346&ENSCAFG00000017859&ENSCAFG00000024703&ENSCAFG00000017883&ENSCAFG00000017885&ENSCAFG00000028153	inversion
12	1	107147353	1	107228787	60	13	10	INV	7SK&ENSCAFG00000024128&SLC6A16	ENSCAFG00000022469&ENSCAFG00000024128&ENSCAFG00000003718	inversion
7	32	11682602	32	11942778	60	14	10	DEL	7SK&ENSCAFG00000031366&HERC3&HERC5&HERC6&PYURF	ENSCAFG00000028142&ENSCAFG00000031366&ENSCAFG00000023804&ENSCAFG00000009800&ENSCAFG00000009781&ENSCAFG00000029755	feature ablation
10	18	18285712	18	18532377	60	21	10	DEL	7SK&ENSCAFG00000032207&MAGI2	ENSCAFG00000022930&ENSCAFG00000032207&ENSCAFG00000004366	feature ablation
9	13	24165062	13	24479326	60	421	10	INV	7SK&FAM84B	ENSCAFG00000025928&ENSCAFG00000001082	inversion
23	26	28069204	5	76215356	60	32	10	TRANS	AARS&SPECC1L	ENSCAFG00000020132&ENSCAFG00000013823	gene fusion&frameshift variant
14	35	1404255	31	36575260	60	42	10	TRANS	ABCG1	ENSCAFG00000010285	transcript ablation
14	31	35348202	31	36575498	60	36	10	INV	ABCG1	ENSCAFG00000010285	inversion
20	32	19544790	28	25334511	60	18	10	TRANS	ABLIM1	ENSCAFG00000011513	transcript ablation
3	26	16581073	26	33282838	60	45	10	INV	ACADS	ENSCAFG00000010446	inversion
7	6	8881633	6	37872610	60	68	10	INV	ACHE	ENSCAFG00000014054	inversion
13	9	26185164	9	26458400	60	10	10	DEL	ACSF2&CHAD&COL1A1&EME1&ENSCAFG00000017025&EPN3&LRRC59&MRPL27&MYCBPAP&TMEM92&XYLT2&snoU2-30&snoU2_19	ENSCAFG00000017050&ENSCAFG00000017064&ENSCAFG00000017018&ENSCAFG00000017033&ENSCAFG00000017025&ENSCAFG00000017080&ENSCAFG00000017036&ENSCAFG00000017031&ENSCAFG00000017090&ENSCAFG00000017022&ENSCAFG00000017026&ENSCAFG00000026054&ENSCAFG00000026166	feature ablation
17	36	3764010	36	13927819	60	21	10	DUP	ACVR1&LRP2	ENSCAFG00000009287&ENSCAFG00000012128	gene fusion
14	16	25567915	16	38050973	60	43	10	DUP	ADAM18	ENSCAFG00000005769	duplication
16	14	14153470	14	48860333	60	12	10	INV	ADAM22	ENSCAFG00000001852	inversion
19	11	38543978	11	38558831	60	18	10	DEL	ADAMTSL1	ENSCAFG00000001581	exon loss variant
19	11	38004426	11	45251885	60	14	10	DUP	ADAMTSL1	ENSCAFG00000001581	duplication
19	11	38540986	11	38567290	60	21	10	INV	ADAMTSL1	ENSCAFG00000001581	inversion
12	20	38715415	3	55402894	60	10	10	TRANS	ADAMTSL3	ENSCAFG00000013288	transcript ablation
12	20	38957938	3	55400004	60	13	10	TRANS	ADAMTSL3&CACNA2D2	ENSCAFG00000013288&ENSCAFG00000010431	gene fusion
12	4	51688366	3	55400438	60	15	10	TRANS	ADAMTSL3&EBF1	ENSCAFG00000013288&ENSCAFG00000017318	bidirectional gene fusion
2	2	56784506	2	65009406	60	33	10	INV	ADCY7	ENSCAFG00000009913	inversion
23	28	21523218	27	29539846	60	30	10	TRANS	ADD3	ENSCAFG00000010696	transcript ablation
2	4	24944193	4	24980421	60	23	10	DUP	ADK	ENSCAFG00000015340	frameshift variant
7	14	7353641	14	7414168	60	36	10	DUP	AHCYL2	ENSCAFG00000001524	duplication
7	14	7384433	14	7439808	60	37	10	DUP	AHCYL2	ENSCAFG00000001524	frameshift variant&splice acceptor variant&splice donor variant&splice region variant&intron variant
7	14	7412738	14	7417265	60	43	10	DUP	AHCYL2	ENSCAFG00000001524	intron variant
7	14	7416576	14	7423617	60	21	10	DUP	AHCYL2	ENSCAFG00000001524	intron variant
7	23	6655697	14	7356156	60	32	10	TRANS	AHCYL2&DCLK3	ENSCAFG00000001524&ENSCAFG00000032761	gene fusion
7	14	7263860	14	7392492	60	29	10	INV	AHCYL2&STRIP2	ENSCAFG00000001524&ENSCAFG00000001515	inversion
8	14	31888230	14	31890257	60	48	10	INV	AHR-ENSCAFG00000026558	ENSCAFG00000002448-ENSCAFG00000026558	intergenic region
14	27	37023797	27	37136261	60	37	10	INV	AICDA&APOBEC1&DPPA3&GDF3&MFAP5&U6	ENSCAFG00000013897&ENSCAFG00000013901&ENSCAFG00000032092&ENSCAFG00000032763&ENSCAFG00000013892&ENSCAFG00000020925	inversion
3	6	37373281	6	69393800	60	16	10	INV	AK5	ENSCAFG00000020380	inversion
9	8	11239206	8	11566059	60	32	10	DEL	AKAP6&ARHGAP5&U6&U6	ENSCAFG00000013167&ENSCAFG00000013151&ENSCAFG00000030422&ENSCAFG00000031983	feature ablation
20	6	63105383	1	69440648	60	12	10	TRANS	AKAP7&LPAR3	ENSCAFG00000001147&ENSCAFG00000020300	gene fusion
10	26	31624271	6	42923370	60	18	10	TRANS	AKNAD1	ENSCAFG00000019891	transcript ablation
10	6	42919305	6	44749041	60	19	10	INV	AKNAD1	ENSCAFG00000019891	inversion
24	28	8626751	28	9125003	60	25	10	INV	ALDH18A1&TBC1D12	ENSCAFG00000008339&ENSCAFG00000008068	gene fusion
22	33	20668634	5	40558980	60	26	10	TRANS	ALDH3A2	ENSCAFG00000018166	transcript ablation
23	32	32265061	20	13917190	60	24	10	TRANS	ALPK1	ENSCAFG00000011670	transcript ablation
14	3	54058533	3	54080900	60	36	10	DUP	ALPK3	ENSCAFG00000012927	frameshift variant
12	20	40273057	20	42075678	60	14	10	DUP	ALS2CL	ENSCAFG00000013696	stop gained&duplication
3	20	42139361	20	42145081	60	15	10	DEL	ALS2CL-LRRC2	ENSCAFG00000013696-ENSCAFG00000013716	intergenic region
1	23	31115513	23	31475289	60	17	10	DEL	AMOTL2&CEP63&ENSCAFG00000006731&KY	ENSCAFG00000006720&ENSCAFG00000006754&ENSCAFG00000006731&ENSCAFG00000031234	feature ablation
1	13	8492892	13	8494400	60	20	10	DEL	ANGPT1-RSPO2	ENSCAFG00000000693-ENSCAFG00000000696	intergenic region
19	32	33076417	6	3229582	60	49	10	TRANS	ANK2	ENSCAFG00000011769	transcript ablation
12	30	29317487	20	40600540	60	11	10	TRANS	ANKDD1A	ENSCAFG00000017109	transcript ablation
12	30	29316953	20	38902886	60	10	10	TRANS	ANKDD1A&CACNA2D2	ENSCAFG00000017109&ENSCAFG00000010431	bidirectional gene fusion
24	9	31169020	9	31186852	60	29	10	DEL	ANKFN1	ENSCAFG00000017372	intron variant
24	9	31161959	9	31164774	60	14	10	DUP	ANKFN1	ENSCAFG00000017372	intron variant
24	9	31163270	9	31186918	60	26	10	DUP	ANKFN1	ENSCAFG00000017372	intron variant
24	9	31163893	9	31184482	60	28	10	DUP	ANKFN1	ENSCAFG00000017372	intron variant
24	9	31183592	9	31186409	60	23	10	DUP	ANKFN1	ENSCAFG00000017372	intron variant
24	9	31161888	9	31168654	60	16	10	INV	ANKFN1	ENSCAFG00000017372	intron variant
12	7	64708343	4	52100434	60	13	10	TRANS	ANKRD29	ENSCAFG00000018180	transcript ablation
12	7	64728248	4	51863201	60	14	10	TRANS	ANKRD29	ENSCAFG00000018180	transcript ablation
12	20	40620469	7	64729697	60	18	10	TRANS	ANKRD29	ENSCAFG00000018180	transcript ablation
12	26	20713522	7	64696744	60	16	10	TRANS	ANKRD29	ENSCAFG00000018180	transcript ablation
12	7	64712187	3	56602769	60	13	10	TRANS	ANKRD29&C15orf26	ENSCAFG00000018180&ENSCAFG00000013849	gene fusion
12	20	38926909	7	64721120	60	16	10	TRANS	ANKRD29&CACNA2D2	ENSCAFG00000018180&ENSCAFG00000010431	gene fusion
12	20	40335295	7	64711598	60	12	10	TRANS	ANKRD29&NCKIPSD	ENSCAFG00000018180&ENSCAFG00000012164	bidirectional gene fusion
12	20	40347740	7	64721460	60	19	10	TRANS	ANKRD29&NCKIPSD	ENSCAFG00000018180&ENSCAFG00000012164	gene fusion&frameshift variant
12	20	40348056	7	64696411	60	12	10	TRANS	ANKRD29&NCKIPSD	ENSCAFG00000018180&ENSCAFG00000012164	gene fusion&frameshift variant
3	2	43408014	2	50064622	60	12	10	INV	ANKRD55	ENSCAFG00000006908	inversion
10	32	4196303	11	41431702	60	30	10	TRANS	ANTXR2	ENSCAFG00000008871	transcript ablation
10	32	4201027	29	6117124	60	30	10	TRANS	ANTXR2	ENSCAFG00000008871	transcript ablation
17	10	24658292	2	85317942	60	36	10	TRANS	APITD1&MKL1	ENSCAFG00000016789&ENSCAFG00000001154	bidirectional gene fusion
24	10	10314510	10	10889284	60	14	10	INV	APOO&IFN-GAMMA&IL22&IL26&MDM1&NUP107&RAP1B&U6	ENSCAFG00000023220&ENSCAFG00000000408&ENSCAFG00000000410&ENSCAFG00000000409&ENSCAFG00000000412&ENSCAFG00000000417&ENSCAFG00000000415&ENSCAFG00000028781	inversion
2	27	3458355	21	21180775	60	10	10	TRANS	AQP11&KNBC3	ENSCAFG00000004906&ENSCAFG00000007728	bidirectional gene fusion
23	11	50485195	11	50505935	60	35	10	INV	AQP7	ENSCAFG00000001854	inversion
14	19	45551083	19	45551754	60	38	10	DUP	ARHGAP15	ENSCAFG00000005473	intron variant
22	5	20341215	5	22318952	60	18	10	INV	ARHGAP20	ENSCAFG00000014221	inversion
9	33	23008530	24	42594627	60	27	10	TRANS	ARHGAP31	ENSCAFG00000010917	transcript ablation
9	33	23008781	24	42599899	60	58	10	TRANS	ARHGAP31	ENSCAFG00000010917	transcript ablation
23	33	22958564	33	23012035	60	43	10	DEL	ARHGAP31	ENSCAFG00000010917	exon loss variant&splice region variant
17	16	55068045	16	55087823	60	21	10	DUP	ARHGEF10-CSMD1	ENSCAFG00000013667-ENSCAFG00000008686	intergenic region
2	2	56763648	2	56783455	60	39	10	INV	ARHGEF28-ENC1	ENSCAFG00000008274-ENSCAFG00000008289	intergenic region
10	4	29952524	4	59369477	60	34	10	INV	ARHGEF37	ENSCAFG00000018281	inversion
10	4	59371038	4	59378325	60	39	10	INV	ARHGEF37	ENSCAFG00000018281	inversion
10	4	53040757	4	59369197	60	45	10	INV	ARHGEF37&HAVCR1	ENSCAFG00000018281&ENSCAFG00000023455	gene fusion
16	19	34803104	19	41626280	60	27	10	DUP	ARP3	ENSCAFG00000004985	duplication
12	20	38905154	4	8417894	60	11	10	TRANS	ARV1&CACNA2D2	ENSCAFG00000011897&ENSCAFG00000010431	bidirectional gene fusion
19	13	27470694	13	27495512	60	56	10	DEL	ASAP1	ENSCAFG00000001096	upstream gene variant
1	13	27455598	4	17743286	60	23	10	TRANS	ASAP1&CTNNA3	ENSCAFG00000001096&ENSCAFG00000013221	bidirectional gene fusion
14	16	36911387	16	53320928	60	43	10	INV	ASB5&DLC1	ENSCAFG00000008421&ENSCAFG00000006766	gene fusion
12	26	20011146	26	20128029	60	20	10	DEL	ASPHD2	ENSCAFG00000011720	transcript ablation
12	26	20115938	20	38921225	60	25	10	TRANS	ASPHD2&CACNA2D2	ENSCAFG00000011720&ENSCAFG00000010431	bidirectional gene fusion
12	26	20115606	20	40364763	60	16	10	TRANS	ASPHD2&NCKIPSD	ENSCAFG00000011720&ENSCAFG00000012164	gene fusion&frameshift variant
20	26	37722957	26	37841693	60	24	10	INV	ATAD1&ENSCAFG00000029370&ENSCAFG00000031699&PAPSS2	ENSCAFG00000015667&ENSCAFG00000029370&ENSCAFG00000031699&ENSCAFG00000015654	inversion
14	33	28730248	28	31610476	60	41	10	TRANS	ATE1&LMLN	ENSCAFG00000012400&ENSCAFG00000012715	gene fusion
14	28	31609649	4	35319740	60	43	10	TRANS	ATE1&MCC	ENSCAFG00000012400&ENSCAFG00000016257	gene fusion&frameshift variant
7	14	21813612	6	32104574	60	73	10	TRANS	ATF7IP2	ENSCAFG00000018963	transcript ablation
1	20	7133961	13	55668181	60	11	10	TRANS	ATG7	ENSCAFG00000005018	transcript ablation
10	5	67983037	5	67983767	60	24	10	DUP	ATP2C2	ENSCAFG00000019952	downstream gene variant
14	26	5914514	26	5928760	60	36	10	DUP	ATP6V0A2	ENSCAFG00000007234	frameshift variant
14	26	5909249	26	5931370	60	23	10	INV	ATP6V0A2	ENSCAFG00000007234	inversion
14	26	5918500	26	5931090	60	39	10	INV	ATP6V0A2	ENSCAFG00000007234	inversion
1	13	39387512	13	42300719	60	17	10	INV	ATP8A1	ENSCAFG00000001816	inversion
7	37	12563982	28	26378487	60	39	10	TRANS	ATRNL1	ENSCAFG00000011725	transcript ablation
10	6	2789597	6	2810301	60	17	10	INV	AUTS2	ENSCAFG00000011229	intron variant
10	6	2790519	6	2801832	60	21	10	INV	AUTS2	ENSCAFG00000011229	intron variant
23	6	3164971	6	3204257	60	17	10	DEL	AUTS2-ENSCAFG00000011312	ENSCAFG00000011229-ENSCAFG00000011312	intergenic region
6	31	24392018	31	24393336	60	125	10	INV	BACH1-GRIK1	ENSCAFG00000008729-ENSCAFG00000008768	intergenic region
23	33	21215943	33	21220324	60	79	10	INV	BC040587-ENSCAFG00000001369	ENSCAFG00000030474-ENSCAFG00000001369	intergenic region
23	33	21280425	33	21282295	60	40	10	INV	BC040587-ENSCAFG00000001369	ENSCAFG00000030474-ENSCAFG00000001369	intergenic region
23	33	21446277	33	21449301	60	33	10	INV	BC040587-ENSCAFG00000001369	ENSCAFG00000030474-ENSCAFG00000001369	intergenic region
1	27	10394180	27	22600933	60	17	10	DUP	BCAT1	ENSCAFG00000011487	frameshift variant
14	19	50183947	12	41101541	60	18	10	TRANS	BCKDHB	ENSCAFG00000002848	transcript ablation
14	X	61787073	12	41091269	60	26	10	TRANS	BCKDHB	ENSCAFG00000002848	transcript ablation
14	12	41091280	12	41092178	60	31	10	INV	BCKDHB	ENSCAFG00000002848	intron variant
24	10	59379469	10	60674617	60	32	10	INV	BCL11A	ENSCAFG00000002955	inversion
2	21	48145988	21	48492290	60	27	10	DEL	BDNF&U6	ENSCAFG00000010207&ENSCAFG00000021989	feature ablation
23	15	12002250	15	12188519	60	33	10	DEL	BEND5	ENSCAFG00000003935	exon loss variant&splice acceptor variant&splice donor variant&splice region variant&intron variant
24	32	14056046	15	12067113	60	14	10	TRANS	BEND5&CCSER1	ENSCAFG00000003935&ENSCAFG00000009949	gene fusion&frameshift variant
18	28	9678411	28	9678963	60	13	10	INV	BLNK	ENSCAFG00000008477	intron variant
18	34	23848275	28	9678961	60	23	10	TRANS	BLNK&FGF12	ENSCAFG00000008477&ENSCAFG00000031187	bidirectional gene fusion
14	22	61405286	16	13403359	60	40	10	TRANS	BPGM	ENSCAFG00000003165	transcript ablation
2	2	54249705	2	64997889	60	32	10	DUP	BRD7	ENSCAFG00000009860	frameshift variant
18	38	8428505	38	9629572	60	18	10	INV	BRINP3	ENSCAFG00000010624	inversion
23	38	8393522	38	13303221	60	45	10	INV	BRINP3	ENSCAFG00000010624	inversion
23	38	8376493	38	11679420	60	35	10	INV	BRINP3&USH2A	ENSCAFG00000010624&ENSCAFG00000010731	gene fusion
7	9	34710728	9	35151706	60	21	10	DEL	BRIP1&ENSCAFG00000017738&INTS2&MED13	ENSCAFG00000017737&ENSCAFG00000017738&ENSCAFG00000017724&ENSCAFG00000017703	feature ablation
2	10	31447226	10	41320613	60	32	10	DUP	BTBD11	ENSCAFG00000001793	splice donor variant&duplication&splice region variant&intron variant
17	10	31529187	10	31530215	60	10	10	DEL	BTBD11-CRY1	ENSCAFG00000001793-ENSCAFG00000001797	intergenic region
14	15	64153061	15	64156121	60	39	10	INV	BTC	ENSCAFG00000009013	splice acceptor variant&splice donor variant&inversion&splice region variant&intron variant
14	28	6571251	28	14151961	60	31	10	DUP	BTRC&CPEB3	ENSCAFG00000009879&ENSCAFG00000007423	bidirectional gene fusion
13	28	33023432	28	33027969	60	25	10	INV	BUB3-GPR26	ENSCAFG00000012700-ENSCAFG00000012714	intergenic region
13	28	32107808	28	35524258	60	38	10	INV	C10orf90	ENSCAFG00000013001	inversion
6	21	13212909	19	29804539	60	78	10	TRANS	C11orf73	ENSCAFG00000029906	transcript ablation
6	21	13209358	21	13310231	60	72	10	INV	C11orf73&EED	ENSCAFG00000029906&ENSCAFG00000004471	inversion
16	8	22247669	8	22430904	60	11	10	DEL	C14ORF28&ENSCAFG00000013967&FAM179B&KLHL28	ENSCAFG00000013976&ENSCAFG00000013967&ENSCAFG00000014001&ENSCAFG00000013977	feature ablation
12	20	38956271	3	56603676	60	11	10	TRANS	C15orf26&CACNA2D2	ENSCAFG00000013849&ENSCAFG00000010431	bidirectional gene fusion
12	20	38959464	3	56603465	60	15	10	TRANS	C15orf26&CACNA2D2	ENSCAFG00000013849&ENSCAFG00000010431	gene fusion&frameshift variant
12	4	51685033	3	56605730	60	12	10	TRANS	C15orf26&EBF1	ENSCAFG00000013849&ENSCAFG00000017318	bidirectional gene fusion
12	26	19244216	3	56604032	60	19	10	TRANS	C15orf26&ENSCAFG00000024641	ENSCAFG00000013849&ENSCAFG00000024641	gene fusion
12	20	40255426	3	56604440	60	14	10	TRANS	C15orf26&SLC25A20	ENSCAFG00000013849&ENSCAFG00000012076	gene fusion&frameshift variant
16	5	65741940	5	72539802	60	49	10	DUP	C16orf95	ENSCAFG00000019914	duplication
17	1	106219608	1	106222967	60	26	10	DUP	C19orf81	ENSCAFG00000029175	intron variant
9	X	56346603	6	56710577	60	14	10	TRANS	C1orf146	ENSCAFG00000028811	transcript ablation
24	29	18088082	27	14312832	60	16	10	TRANS	C29H8orf34&KIF21A	ENSCAFG00000007656&ENSCAFG00000010250	gene fusion&frameshift variant
12	26	20616557	20	38803552	60	10	10	TRANS	C3orf18	ENSCAFG00000010303	transcript ablation
10	4	22141511	4	68497816	60	25	10	INV	C7	ENSCAFG00000018608	inversion
2	16	6557786	16	6910254	60	25	10	INV	C7orf34&ENSCAFG00000003650&ENSCAFG00000003812&ENSCAFG00000014481&ENSCAFG00000024810&ENSCAFG00000028951&ENSCAFG00000029651&ENSCAFG00000029714&EPHB6&KEL&OR6V1&TRBC2&TRBV25-1&TRBV27&TRBV30&TRPV5&TRPV6	ENSCAFG00000029907&ENSCAFG00000003650&ENSCAFG00000003812&ENSCAFG00000014481&ENSCAFG00000024810&ENSCAFG00000028951&ENSCAFG00000029651&ENSCAFG00000029714&ENSCAFG00000003745&ENSCAFG00000003658&ENSCAFG00000003654&ENSCAFG00000014478&ENSCAFG00000031359&ENSCAFG00000024822&ENSCAFG00000029623&ENSCAFG00000003670&ENSCAFG00000025465	inversion
20	14	14830902	14	14859118	60	13	10	DUP	C7orf62-ZNF804B	ENSCAFG00000001859-ENSCAFG00000001862	intergenic region
23	14	14927872	14	14953989	60	13	10	DEL	C7orf62-ZNF804B	ENSCAFG00000001859-ENSCAFG00000001862	intergenic region
1	26	28424430	26	28425739	60	18	10	INV	CABIN1	ENSCAFG00000013995	intron variant
12	26	20109831	20	38905326	60	10	10	TRANS	CACNA2D2	ENSCAFG00000010431	transcript ablation
12	26	20613621	20	38922544	60	10	10	TRANS	CACNA2D2	ENSCAFG00000010431	transcript ablation
12	26	20707543	20	38989712	60	11	10	TRANS	CACNA2D2	ENSCAFG00000010431	transcript ablation
12	26	20743025	20	38903038	60	18	10	TRANS	CACNA2D2	ENSCAFG00000010431	transcript ablation
12	20	38846577	20	38957638	60	18	10	DEL	CACNA2D2	ENSCAFG00000010431	exon loss variant
12	20	38966007	20	38992047	60	20	10	INV	CACNA2D2	ENSCAFG00000010431	inversion
12	20	38987178	20	38991788	60	19	10	INV	CACNA2D2	ENSCAFG00000010431	inversion
12	20	38882776	4	51701525	60	13	10	TRANS	CACNA2D2&EBF1	ENSCAFG00000010431&ENSCAFG00000017318	bidirectional gene fusion
12	20	38926561	4	51692497	60	12	10	TRANS	CACNA2D2&EBF1	ENSCAFG00000010431&ENSCAFG00000017318	gene fusion&frameshift variant
12	26	19247759	20	38955980	60	16	10	TRANS	CACNA2D2&ENSCAFG00000024641	ENSCAFG00000010431&ENSCAFG00000024641	bidirectional gene fusion
12	20	38965263	20	40263687	60	13	10	DUP	CACNA2D2&SLC25A20	ENSCAFG00000010431&ENSCAFG00000012076	gene fusion
23	38	22725942	38	22782159	60	71	10	INV	CADM3&DARC	ENSCAFG00000011731&ENSCAFG00000025365	inversion
6	8	21104663	5	77201911	60	49	10	TRANS	CALB2	ENSCAFG00000020177	transcript ablation
6	5	8044762	5	77201824	60	36	10	DUP	CALB2&KIRREL3	ENSCAFG00000020177&ENSCAFG00000010343	gene fusion
6	5	8047137	5	77202421	60	43	10	INV	CALB2&KIRREL3	ENSCAFG00000020177&ENSCAFG00000010343	bidirectional gene fusion
19	6	2044378	6	3255901	60	37	10	INV	CALN1	ENSCAFG00000011106	inversion
19	32	33244452	6	24997618	60	44	10	TRANS	CAMK2D&UMOD	ENSCAFG00000012059&ENSCAFG00000018021	gene fusion&frameshift variant
7	5	61371845	5	61376176	60	34	10	DUP	CAMTA1	ENSCAFG00000019650	intron variant
23	1	116541483	1	116562226	60	21	10	DUP	CAPNS1&COX7A1	ENSCAFG00000031314&ENSCAFG00000006578	duplication
8	37	11832763	31	15052314	60	86	10	TRANS	CARF	ENSCAFG00000012545	transcript ablation
13	27	22308012	26	36210245	60	33	10	TRANS	CASC1	ENSCAFG00000011441	transcript ablation
2	30	7826447	10	9694253	60	31	10	TRANS	CASC5	ENSCAFG00000009202	transcript ablation
6	30	7825003	12	64701695	60	27	10	TRANS	CASC5&SOBP	ENSCAFG00000009202&ENSCAFG00000003738	gene fusion&frameshift variant
3	6	74349601	3	12941308	60	13	10	TRANS	CAST&NEGR1	ENSCAFG00000007854&ENSCAFG00000020411	gene fusion&frameshift variant
10	14	18846753	12	50597130	60	48	10	TRANS	CCDC132	ENSCAFG00000002018	transcript ablation
10	14	7831162	14	16454200	60	48	10	INV	CCDC136&CDK14	ENSCAFG00000023734&ENSCAFG00000001898	gene fusion
23	38	22112315	38	22309935	60	21	10	INV	CCDC19&ENSCAFG00000029169&ENSCAFG00000029844&IGSF9&PIGM&SLAMF8&SLAMF9&TAGLN2&VSIG8	ENSCAFG00000011807&ENSCAFG00000029169&ENSCAFG00000029844&ENSCAFG00000011835&ENSCAFG00000011865&ENSCAFG00000011795&ENSCAFG00000011857&ENSCAFG00000011821&ENSCAFG00000011800	inversion
23	21	13142284	10	68862770	60	31	10	TRANS	CCDC81	ENSCAFG00000004449	transcript ablation
23	21	13170810	10	68829731	60	24	10	TRANS	CCDC81&SNRPG	ENSCAFG00000004449&ENSCAFG00000032595	bidirectional gene fusion
2	18	48555872	18	48566887	60	21	10	INV	CCND1-TPCN2	ENSCAFG00000010700-ENSCAFG00000010716	intergenic region
2	28	9520786	28	9524065	60	39	10	INV	CCNJ-SNORD88	ENSCAFG00000008454-ENSCAFG00000026637	intergenic region
18	11	41437522	2	1669901	60	14	10	TRANS	CCNY	ENSCAFG00000003678	transcript ablation
9	32	13594150	32	13791294	60	22	10	DEL	CCSER1	ENSCAFG00000009949	exon loss variant
20	6	17653915	6	17759795	60	46	10	INV	CD2BP2&ENSCAFG00000016576&ENSCAFG00000016594&ENSCAFG00000031476&MYLPF&TBC1D10B&ZNF48&ZNF771	ENSCAFG00000016943&ENSCAFG00000016576&ENSCAFG00000016594&ENSCAFG00000031476&ENSCAFG00000016543&ENSCAFG00000016940&ENSCAFG00000029852&ENSCAFG00000016591	inversion
23	38	21726906	38	21731631	60	62	10	INV	CD84	ENSCAFG00000012569	downstream gene variant
7	4	73771819	4	82999622	60	46	10	INV	CDH12	ENSCAFG00000019028	inversion
7	4	73771880	4	82999317	60	41	10	INV	CDH12	ENSCAFG00000019028	inversion
12	5	68589915	5	68675721	60	11	10	DEL	CDH13	ENSCAFG00000019974	exon loss variant
6	5	86605838	3	388180	60	33	10	TRANS	CDH8	ENSCAFG00000020436	transcript ablation
7	6	36826379	6	37115614	60	74	10	DEL	CDIP1&DNAJA3&ENSCAFG00000019198&ENSCAFG00000019210&ENSCAFG00000019220&ENSCAFG00000026475&GLIS2&HMOX2&PAM16&SRL&TFAP4&U6&VASN	ENSCAFG00000019204&ENSCAFG00000019212&ENSCAFG00000019198&ENSCAFG00000019210&ENSCAFG00000019220&ENSCAFG00000026475&ENSCAFG00000019227&ENSCAFG00000019207&ENSCAFG00000019226&ENSCAFG00000019233&ENSCAFG00000019231&ENSCAFG00000025768&ENSCAFG00000019224	feature ablation
7	6	36826424	6	36913391	60	101	10	DUP	CDIP1&ENSCAFG00000019198&ENSCAFG00000026475&HMOX2	ENSCAFG00000019204&ENSCAFG00000019198&ENSCAFG00000026475&ENSCAFG00000019207	duplication
10	14	16490728	12	50403006	60	58	10	TRANS	CDK14	ENSCAFG00000001898	transcript ablation
10	14	16473734	14	16492821	60	52	10	DUP	CDK14	ENSCAFG00000001898	intron variant
10	14	16456342	14	19448841	60	68	10	INV	CDK14	ENSCAFG00000001898	inversion
10	14	16475228	14	22004571	60	23	10	INV	CDK14	ENSCAFG00000001898	inversion
10	14	16492103	14	21537166	60	69	10	INV	CDK14	ENSCAFG00000001898	inversion
9	14	18201180	11	25715342	60	12	10	TRANS	CDK6	ENSCAFG00000001998	transcript ablation
14	35	19354248	35	19357053	60	437	10	DUP	CDKAL1	ENSCAFG00000010226	intron variant
19	5	8340763	5	16001706	60	16	10	DUP	CDON	ENSCAFG00000010499	duplication
12	20	40350704	20	40619924	60	11	10	DUP	CELSR3&COL7A1&ENSCAFG00000025721&ENSCAFG00000029060&IP6K2&NCKIPSD&PFKFB4&PRKAR2A&SLC26A6&TMEM89&UCN2&UQCRC1	ENSCAFG00000029819&ENSCAFG00000012403&ENSCAFG00000025721&ENSCAFG00000029060&ENSCAFG00000012145&ENSCAFG00000012164&ENSCAFG00000012493&ENSCAFG00000012108&ENSCAFG00000012175&ENSCAFG00000012320&ENSCAFG00000012466&ENSCAFG00000012329	duplication
2	25	38169862	1	65176375	60	35	10	TRANS	CENPW	ENSCAFG00000029836	transcript ablation
2	25	38197145	1	65174662	60	26	10	TRANS	CENPW	ENSCAFG00000029836	transcript ablation
14	11	13270953	11	13271589	60	32	10	DEL	CEP120	ENSCAFG00000000543	upstream gene variant
23	33	29761396	13	28548579	60	133	10	TRANS	CEP19	ENSCAFG00000013046	transcript ablation
23	38	21728379	33	29737998	60	56	10	TRANS	CEP19	ENSCAFG00000013046	transcript ablation
20	3	18515726	3	21524184	60	28	10	DUP	CETN3	ENSCAFG00000008286	duplication
14	31	13262583	31	13480247	60	31	10	DUP	cfa-mir-125b-2	ENSCAFG00000020578	duplication
10	4	50253252	4	50272236	60	53	10	DEL	cfa-mir-146a	ENSCAFG00000025665	upstream gene variant
8	37	25732067	34	18660312	60	22	10	TRANS	cfa-mir-1840	ENSCAFG00000023507	transcript ablation
14	34	20624752	34	21045455	60	40	10	DEL	cfa-mir-28	ENSCAFG00000022772	transcript ablation
17	1	122663221	1	122665515	60	25	10	DUP	cfa-mir-578-CHR_END	ENSCAFG00000027652-CHR_END	intergenic region
14	31	13169723	31	18906942	60	33	10	DUP	cfa-mir-99a-1	ENSCAFG00000020548	duplication
14	31	13216912	31	18779769	60	18	10	DUP	cfa-mir-99a-1	ENSCAFG00000020548	duplication
14	37	8158748	37	10282578	60	37	10	DUP	CFLAR	ENSCAFG00000012130	splice donor variant&splice region variant&5 prime UTR variant&intron variant
9	10	54669233	10	54687851	60	32	10	DUP	CHAC2	ENSCAFG00000002722	splice donor variant&splice region variant&5 prime UTR variant&intron variant
2	2	62347792	2	64458803	60	20	10	DUP	CHD9	ENSCAFG00000009699	duplication
8	14	41544926	14	42301234	60	13	10	DUP	CHN2&CREB5	ENSCAFG00000003023&ENSCAFG00000003005	gene fusion
16	36	235989	36	300367	60	10	10	DUP	CHR_START-ENSCAFG00000029958	CHR_START-ENSCAFG00000029958	intergenic region
12	1	91085450	1	118503959	60	18	10	DUP	CHST8	ENSCAFG00000024101	stop gained&duplication
1	35	18793448	26	15817900	60	16	10	TRANS	CIT&MBOAT1	ENSCAFG00000010114&ENSCAFG00000010211	gene fusion&frameshift variant
19	X	6671028	X	7009236	60	14	10	DEL	CLCN4&U6&WWC3	ENSCAFG00000011537&ENSCAFG00000031858&ENSCAFG00000011461	feature ablation
7	6	31641114	6	37111877	60	123	10	INV	CLEC16A&SRL	ENSCAFG00000018920&ENSCAFG00000019233	gene fusion
16	5	62724878	5	63159885	60	20	10	DUP	CLSTN1&CTNNBIP1&LZIC&NMNAT1&PIK3CD&SLC25A33&SNORA40&TMEM201	ENSCAFG00000019740&ENSCAFG00000019744&ENSCAFG00000030456&ENSCAFG00000032251&ENSCAFG00000019735&ENSCAFG00000019730&ENSCAFG00000027480&ENSCAFG00000019733	duplication
2	27	4083720	27	37886056	60	118	10	INV	CLSTN3&DIP2B	ENSCAFG00000031666&ENSCAFG00000008039	bidirectional gene fusion
14	28	13940347	28	15435303	60	31	10	INV	CNNM2	ENSCAFG00000010310	inversion
23	20	15842284	20	15844230	60	37	10	INV	CNTN4-CNTN6	ENSCAFG00000006013-ENSCAFG00000006061	intergenic region
23	32	29411783	20	16154446	60	28	10	TRANS	CNTN6	ENSCAFG00000006061	transcript ablation
23	20	15848555	20	15949992	45	53	10	DEL	CNTN6	ENSCAFG00000006061	exon loss variant
16	5	66994313	5	74744538	60	24	10	INV	CNTNAP4&GINS2	ENSCAFG00000020059&ENSCAFG00000019924	gene fusion
14	19	25593638	19	25614755	60	32	10	DEL	CNTNAP5	ENSCAFG00000004689	exon loss variant
6	22	5572279	22	32060364	60	53	10	INV	COG3	ENSCAFG00000004526	inversion
6	22	5492847	22	5738607	60	37	10	DUP	COG3&ENSCAFG00000030061&FAM194B&SLC25A30&SNORA31&SNORA31&TPT1&U6	ENSCAFG00000004526&ENSCAFG00000030061&ENSCAFG00000004523&ENSCAFG00000004531&ENSCAFG00000028157&ENSCAFG00000022040&ENSCAFG00000004533&ENSCAFG00000030571	duplication
19	6	47547020	6	49721524	60	24	10	INV	COL11A1&RTCA	ENSCAFG00000019985&ENSCAFG00000020010	gene fusion
3	AAEX03021599.1	21997	11	3213283	57	21	10	TRANS	COL23A1	ENSCAFG00000000246	transcript ablation
3	11	3209663	11	39175276	60	23	10	INV	COL23A1	ENSCAFG00000000246	inversion
3	11	3209729	11	34884194	60	19	10	INV	COL23A1	ENSCAFG00000000246	inversion
10	6	61908001	6	62195036	60	65	10	INV	COL24A1&ENSCAFG00000032398	ENSCAFG00000020270&ENSCAFG00000032398	inversion
14	33	6408304	33	6474984	60	43	10	DEL	COL8A1&FILIP1L	ENSCAFG00000031675&ENSCAFG00000009242	bidirectional gene fusion
19	13	49409353	11	5822881	60	20	10	TRANS	COMMD10	ENSCAFG00000000197	transcript ablation
3	26	18241641	26	18244384	60	27	10	INV	CORO1C	ENSCAFG00000011301	downstream gene variant
7	14	6583146	4	54399602	60	43	10	TRANS	CPA5	ENSCAFG00000001486	transcript ablation
7	14	6583898	14	6584756	60	35	10	DEL	CPA5	ENSCAFG00000001486	frameshift variant&splice donor variant&splice region variant&intron variant
20	29	40974148	29	41136995	60	27	10	DEL	CPQ&SDC2	ENSCAFG00000009482&ENSCAFG00000031652	gene fusion
17	37	17463976	37	18425757	60	24	10	DUP	CPS1	ENSCAFG00000013966	frameshift variant
2	10	11160683	10	14382454	60	20	10	DUP	CPSF6	ENSCAFG00000000424	duplication
13	28	22295086	28	33343797	60	33	10	INV	CPXM2&SHOC2	ENSCAFG00000012718&ENSCAFG00000010831	gene fusion
3	34	31807696	6	37422347	60	16	10	TRANS	CREBBP	ENSCAFG00000019251	transcript ablation
20	10	15815274	10	17220394	60	45	10	INV	CRELD2&KCNC2	ENSCAFG00000000709&ENSCAFG00000000479	bidirectional gene fusion
18	11	58491333	2	1777139	60	11	10	TRANS	CREM	ENSCAFG00000003685	transcript ablation
3	X	818245	X	820334	60	21	10	INV	CRLF2-CSF2RA	ENSCAFG00000011034-ENSCAFG00000011041	intergenic region
1	13	13122702	13	16776091	60	110	10	INV	CSMD3	ENSCAFG00000000786	inversion
1	X	16734749	13	12881173	60	15	10	TRANS	CSMD3	ENSCAFG00000000786	transcript ablation
9	13	12787399	13	12845718	60	23	10	DEL	CSMD3	ENSCAFG00000000786	exon loss variant
9	26	36373444	26	36382259	60	38	10	INV	CSTF2T-ENSCAFG00000023425	ENSCAFG00000015567-ENSCAFG00000023425	intergenic region
24	7	79788218	7	79792462	60	40	10	DEL	CTIF	ENSCAFG00000019076	intron variant
20	11	26010429	11	26352798	60	30	10	DEL	CTNNA1&EGR1&ETF1&HSPA9&KDM3B&REEP2&SNORD63&SNORD63	ENSCAFG00000001315&ENSCAFG00000001254&ENSCAFG00000001282&ENSCAFG00000001293&ENSCAFG00000001233&ENSCAFG00000001244&ENSCAFG00000026458&ENSCAFG00000028347	feature ablation
9	4	18091005	4	18115240	60	19	10	DEL	CTNNA3	ENSCAFG00000013221	intron variant
16	14	48358651	2	19930525	60	17	10	TRANS	CUBN&ELMO1	ENSCAFG00000004568&ENSCAFG00000003272	gene fusion&frameshift variant
7	2	19687650	2	20021075	60	17	10	DEL	CUBN&ENSCAFG00000029675&TRDMT1	ENSCAFG00000004568&ENSCAFG00000029675&ENSCAFG00000004545	feature ablation
13	26	8425479	26	8833785	60	20	10	DUP	CUX2&TCTN1	ENSCAFG00000008575&ENSCAFG00000008506	gene fusion
1	5	25268676	5	25284466	60	14	10	INV	CWF19L2-GUCY1A2	ENSCAFG00000014718-ENSCAFG00000014739	intergenic region
7	32	2177403	32	2184644	60	39	10	DUP	CXCL13-CNOT6L	ENSCAFG00000008692-ENSCAFG00000008699	intergenic region
1	X	39042462	X	39043103	60	20	10	DUP	CXorf36	ENSCAFG00000031215	upstream gene variant
7	30	37823338	30	37831412	60	10	10	DUP	CYP1A2	ENSCAFG00000017941	splice acceptor variant&splice region variant&3 prime UTR variant&intron variant
9	22	44019573	20	39858556	60	29	10	TRANS	DAG1	ENSCAFG00000011207	transcript ablation
23	1	21994562	1	22004840	60	37	10	DUP	DCC	ENSCAFG00000000157	intron variant
14	4	35291984	4	35295938	55	31	10	INV	DCP2&U6	ENSCAFG00000016236&ENSCAFG00000027075	inversion
23	38	20048560	33	29936548	60	36	10	TRANS	DDR2	ENSCAFG00000013180	transcript ablation
23	38	20053540	33	29628988	60	25	10	TRANS	DDR2&FBXO45	ENSCAFG00000013180&ENSCAFG00000013028	bidirectional gene fusion
23	38	20141770	23	12914785	60	55	10	TRANS	DDR2&OSBPL10	ENSCAFG00000013180&ENSCAFG00000005411	gene fusion
20	11	18986884	11	22851984	60	41	10	DUP	DDX46	ENSCAFG00000001048	frameshift variant
20	11	18990624	11	22848480	60	32	10	INV	DDX46	ENSCAFG00000001048	inversion
20	11	18991088	11	22853834	60	72	10	INV	DDX46	ENSCAFG00000001048	inversion
20	11	22848820	11	22850954	60	22	10	INV	DDX46	ENSCAFG00000001048	splice acceptor variant&splice donor variant&inversion&splice region variant&intron variant
20	11	22848838	11	25134510	60	24	10	INV	DDX46	ENSCAFG00000001048	inversion
20	11	22835291	11	24838578	60	36	10	INV	DDX46&SPOCK1	ENSCAFG00000001048&ENSCAFG00000032668	gene fusion
1	27	20478383	13	18859364	60	40	10	TRANS	DEPTOR&STK38L	ENSCAFG00000000885&ENSCAFG00000011145	gene fusion&frameshift variant
7	17	30879100	17	30883199	60	34	10	INV	DHX57	ENSCAFG00000006228	inversion
1	X	70464643	X	70576783	52	13	10	DEL	DIAPH2	ENSCAFG00000017479	exon loss variant
2	X	70430102	X	70481878	60	10	10	DEL	DIAPH2	ENSCAFG00000017479	intron variant
17	X	68440064	X	70112451	60	19	10	DUP	DIAPH2	ENSCAFG00000017479	frameshift variant
17	X	68536778	X	70099908	60	19	10	INV	DIAPH2	ENSCAFG00000017479	inversion
19	X	70567866	X	70590283	60	15	10	DEL	DIAPH2	ENSCAFG00000017479	exon loss variant&splice acceptor variant&splice donor variant&splice region variant&intron variant
9	X	70066932	X	70263138	60	28	10	DEL	DIAPH2&RPA4&U4	ENSCAFG00000017479&ENSCAFG00000023321&ENSCAFG00000027427	feature ablation
12	X	69998212	X	70307495	60	15	10	DEL	DIAPH2&RPA4&U4	ENSCAFG00000017479&ENSCAFG00000023321&ENSCAFG00000027427	feature ablation
17	X	49798765	X	70111349	60	12	10	INV	DIAPH2&ZC4H2	ENSCAFG00000017479&ENSCAFG00000016559	gene fusion
6	22	15184873	22	30047455	60	37	10	DUP	DIAPH3	ENSCAFG00000004902	duplication
2	27	4083708	27	4113509	60	119	10	INV	DIP2B	ENSCAFG00000008039	inversion
23	33	30032524	33	31111753	60	30	10	INV	DLG1&LSG1	ENSCAFG00000013275&ENSCAFG00000013445	gene fusion
19	21	14904398	21	15031781	60	16	10	DEL	DLG2	ENSCAFG00000004544	exon loss variant&splice region variant
19	11	8520509	11	8522968	60	23	10	INV	DMXL1	ENSCAFG00000000167	inversion
6	34	931617	3	66291977	46	11	10	TRANS	DNAH5	ENSCAFG00000009850	transcript ablation
3	20	32361719	20	32365699	60	29	10	DEL	DNASE1L3	ENSCAFG00000007419	exon loss variant&splice acceptor variant&splice donor variant&splice region variant&intron variant
3	20	26573015	20	32364919	48	11	10	DUP	DNASE1L3	ENSCAFG00000007419	frameshift variant&splice region variant
3	20	32364796	20	32366942	53	10	10	DUP	DNASE1L3	ENSCAFG00000007419	frameshift variant&splice acceptor variant&splice donor variant&splice region variant&intron variant
3	20	25832743	20	32369342	60	28	10	INV	DNASE1L3&ENSCAFG00000006722	ENSCAFG00000007419&ENSCAFG00000006722	bidirectional gene fusion
10	28	36019368	28	36024457	60	16	10	INV	DOCK1	ENSCAFG00000013062	splice acceptor variant&splice donor variant&inversion&splice region variant&intron variant
13	28	30953974	28	35947326	60	42	10	INV	DOCK1	ENSCAFG00000013062	inversion
13	28	35933163	28	35954802	60	42	10	INV	DOCK1	ENSCAFG00000013062	upstream gene variant
13	8	66325292	5	47470810	60	11	10	TRANS	DOCK7	ENSCAFG00000018765	transcript ablation
7	19	34025326	19	34190917	60	34	10	DEL	DPP10-ARP3	ENSCAFG00000004970-ENSCAFG00000004985	intergenic region
10	26	4963347	6	52074465	60	20	10	TRANS	DPYD	ENSCAFG00000020062	transcript ablation
19	26	32863762	5	16096220	60	25	10	TRANS	DSCAML1	ENSCAFG00000012923	transcript ablation
1	13	10168812	12	24184117	60	33	10	TRANS	DST&SYBU	ENSCAFG00000002413&ENSCAFG00000000741	gene fusion&frameshift variant
2	35	14766772	35	14800367	60	26	10	INV	DTNBP1	ENSCAFG00000009893	splice acceptor variant&splice donor variant&inversion&splice region variant&intron variant
14	16	30113896	16	37959072	60	20	10	DUP	DUSP26	ENSCAFG00000029801	duplication
22	5	28675075	5	30579468	60	47	10	INV	DYNC2H1&SMTNL2	ENSCAFG00000014962&ENSCAFG00000015292	gene fusion
9	31	32654541	31	32693561	60	36	10	DEL	DYRK1A	ENSCAFG00000009801	splice region variant
7	4	51634162	4	51737058	60	105	10	DUP	EBF1	ENSCAFG00000017318	duplication
12	4	51685185	4	51691757	60	13	10	DEL	EBF1	ENSCAFG00000017318	exon loss variant&splice acceptor variant&splice donor variant&splice region variant&intron variant
2	10	56662932	10	56894909	60	53	10	INV	EFEMP1&cfa-mir-216a&cfa-mir-217	ENSCAFG00000002919&ENSCAFG00000020619&ENSCAFG00000025696	inversion
14	27	23134316	3	55806151	60	28	10	TRANS	EFTUD1	ENSCAFG00000013671	transcript ablation
14	3	55737306	3	62911306	60	28	10	INV	EFTUD1&LAP3	ENSCAFG00000013671&ENSCAFG00000015095	gene fusion
14	16	10168427	10	62659593	60	60	10	TRANS	EHBP1	ENSCAFG00000003106	transcript ablation
14	16	10170677	10	62757165	60	25	10	TRANS	EHBP1	ENSCAFG00000003106	transcript ablation
20	10	62543775	10	62549135	60	25	10	INV	EHBP1	ENSCAFG00000003106	intron variant
20	10	62739262	10	62995221	60	32	10	DEL	EHBP1&WDPCP	ENSCAFG00000003106&ENSCAFG00000003119	bidirectional gene fusion
3	11	41756317	11	58524294	60	10	10	DUP	ELAVL2	ENSCAFG00000001688	duplication
10	11	42215387	11	43541391	60	33	10	DUP	ELAVL2	ENSCAFG00000001688	duplication
23	10	55653132	10	55792840	60	31	10	DEL	EML6	ENSCAFG00000002762	exon loss variant
24	28	27919552	15	31131764	60	25	10	TRANS	EMX2	ENSCAFG00000011987	transcript ablation
24	28	27918212	28	27920063	60	29	10	INV	EMX2	ENSCAFG00000011987	intron variant
19	37	1828098	13	18603312	60	42	10	TRANS	ENPP2&MYO1B	ENSCAFG00000000865&ENSCAFG00000010080	gene fusion&frameshift variant
17	11	8368937	11	8373679	54	10	10	DUP	ENSCAFG00000000175	ENSCAFG00000000175	splice donor variant&splice region variant&5 prime UTR variant&intron variant
9	11	2612257	11	2936521	60	26	10	DEL	ENSCAFG00000000262&ENSCAFG00000000271&ENSCAFG00000031000&PROP1&RPA3&ZFP2&ZNF354B&ZNF454	ENSCAFG00000000262&ENSCAFG00000000271&ENSCAFG00000031000&ENSCAFG00000000268&ENSCAFG00000000261&ENSCAFG00000031084&ENSCAFG00000029114&ENSCAFG00000031168	feature ablation
1	13	14207591	13	14243842	60	19	10	DUP	ENSCAFG00000000805	ENSCAFG00000000805	duplication
1	13	14215720	13	14247192	60	41	10	DEL	ENSCAFG00000000805	ENSCAFG00000000805	transcript ablation
1	13	14243657	13	14245855	60	20	10	INV	ENSCAFG00000000805-U6	ENSCAFG00000000805-ENSCAFG00000028440	intergenic region
9	13	23715062	13	23715702	60	95	10	INV	ENSCAFG00000001080-U6	ENSCAFG00000001080-ENSCAFG00000027547	intergenic region
12	1	77014300	1	118387176	60	19	10	DUP	ENSCAFG00000001457	ENSCAFG00000001457	duplication
12	1	77148438	1	92183734	60	17	10	DUP	ENSCAFG00000001457	ENSCAFG00000001457	duplication
18	11	41196341	11	47233610	60	18	10	INV	ENSCAFG00000001671	ENSCAFG00000001671	inversion
10	37	8932527	14	17916151	60	50	10	TRANS	ENSCAFG00000001969	ENSCAFG00000001969	transcript ablation
10	14	17876125	12	34599545	60	37	10	TRANS	ENSCAFG00000001969&RIMS1	ENSCAFG00000001969&ENSCAFG00000002640	bidirectional gene fusion
9	12	16161340	12	16190270	60	33	10	DUP	ENSCAFG00000002101-ENSCAFG00000002106	ENSCAFG00000002101-ENSCAFG00000002106	intergenic region
1	13	50432852	13	50513777	60	11	10	INV	ENSCAFG00000002336-ENSCAFG00000002337	ENSCAFG00000002336-ENSCAFG00000002337	intergenic region
23	13	50833227	13	50894783	60	33	10	INV	ENSCAFG00000002337-U6	ENSCAFG00000002337-ENSCAFG00000026272	intergenic region
7	12	46816396	12	51350412	60	144	10	DUP	ENSCAFG00000002351	ENSCAFG00000002351	duplication
10	12	30090282	12	38494792	60	24	10	DUP	ENSCAFG00000002522	ENSCAFG00000002522	duplication
23	10	68844960	10	68864591	60	88	10	DUP	ENSCAFG00000003353	ENSCAFG00000003353	upstream gene variant
23	10	68846210	10	68869910	60	36	10	INV	ENSCAFG00000003353	ENSCAFG00000003353	upstream gene variant
23	10	68831292	10	68845304	60	28	10	DUP	ENSCAFG00000003353&SNRPG	ENSCAFG00000003353&ENSCAFG00000032595	duplication
10	14	19420786	14	19796388	60	113	10	DEL	ENSCAFG00000003769&GNG11	ENSCAFG00000003769&ENSCAFG00000002046	feature ablation
12	1	92944433	1	107457485	60	24	10	DUP	ENSCAFG00000003874&SLC1A1	ENSCAFG00000003874&ENSCAFG00000002067	bidirectional gene fusion
14	37	21895292	16	7348315	60	34	10	TRANS	ENSCAFG00000003879	ENSCAFG00000003879	transcript ablation
9	13	16602150	2	10542942	60	10	10	TRANS	ENSCAFG00000004186	ENSCAFG00000004186	transcript ablation
16	18	17806629	18	18328811	60	16	10	DEL	ENSCAFG00000004364&ENSCAFG00000032207&MAGI2&PHTF2	ENSCAFG00000004364&ENSCAFG00000032207&ENSCAFG00000004366&ENSCAFG00000004354	feature ablation
17	22	19645234	22	19646181	60	16	10	DUP	ENSCAFG00000004942-ENSCAFG00000027940	ENSCAFG00000004942-ENSCAFG00000027940	intergenic region
14	16	21984495	16	41799859	60	38	10	DUP	ENSCAFG00000005325	ENSCAFG00000005325	duplication
3	2	33223418	2	50065663	60	22	10	DUP	ENSCAFG00000005516	ENSCAFG00000005516	duplication
10	23	19918396	23	19923372	60	12	10	DEL	ENSCAFG00000005774	ENSCAFG00000005774	intron variant
10	23	19918427	23	19923563	60	14	10	DUP	ENSCAFG00000005774	ENSCAFG00000005774	intron variant
23	20	13346382	20	13348081	60	44	10	INV	ENSCAFG00000005959	ENSCAFG00000005959	downstream gene variant
7	22	53826175	22	53826688	60	15	10	DEL	ENSCAFG00000006015-5S_rRNA	ENSCAFG00000006015-ENSCAFG00000028197	intergenic region
24	29	1317115	29	1618211	60	25	10	INV	ENSCAFG00000006643	ENSCAFG00000006643	inversion
24	29	2080634	29	2083251	60	32	10	INV	ENSCAFG00000006663-SNTG1	ENSCAFG00000006663-ENSCAFG00000006708	intergenic region
3	20	24753412	20	24762866	60	13	10	DUP	ENSCAFG00000006671	ENSCAFG00000006671	duplication
3	20	25846437	20	26453310	60	11	10	INV	ENSCAFG00000006722	ENSCAFG00000006722	inversion
22	3	4439132	3	4441933	60	10	10	DEL	ENSCAFG00000007436-EFNA5	ENSCAFG00000007436-ENSCAFG00000007448	intergenic region
9	20	29506466	20	29694262	60	24	10	DEL	ENSCAFG00000007791	ENSCAFG00000007791	transcript ablation
9	20	29629865	20	29852868	60	30	10	DEL	ENSCAFG00000007791	ENSCAFG00000007791	transcript ablation
24	20	29646054	20	30188353	60	15	10	DEL	ENSCAFG00000007791	ENSCAFG00000007791	downstream gene variant
2	20	29743240	20	29898539	60	24	10	DEL	ENSCAFG00000007791-U6	ENSCAFG00000007791-ENSCAFG00000028586	intergenic region
2	20	30067897	20	30129000	60	10	10	DEL	ENSCAFG00000007791-U6	ENSCAFG00000007791-ENSCAFG00000028586	intergenic region
13	23	38910550	23	39403034	60	11	10	DEL	ENSCAFG00000008008&ENSCAFG00000029285&SLC9A9&U6	ENSCAFG00000008008&ENSCAFG00000029285&ENSCAFG00000008028&ENSCAFG00000031119	feature ablation
14	2	57978986	2	62899845	60	38	10	INV	ENSCAFG00000008357	ENSCAFG00000008357	inversion
8	25	29780195	8	39819981	60	10	10	TRANS	ENSCAFG00000008369&ENSCAFG00000016729	ENSCAFG00000008369&ENSCAFG00000016729	gene fusion&frameshift variant
22	33	983694	33	1012466	60	15	10	DEL	ENSCAFG00000008741	ENSCAFG00000008741	intron variant
14	35	1400726	35	1404800	60	20	10	DEL	ENSCAFG00000009194-ENSCAFG00000032203	ENSCAFG00000009194-ENSCAFG00000032203	intergenic region
14	35	4970693	26	1336962	60	33	10	TRANS	ENSCAFG00000009417&GPR133	ENSCAFG00000009417&ENSCAFG00000006655	gene fusion&frameshift variant
14	35	4971219	26	1329631	60	13	10	TRANS	ENSCAFG00000009417&GPR133	ENSCAFG00000009417&ENSCAFG00000006655	bidirectional gene fusion
24	35	8695168	35	8890670	60	16	10	DUP	ENSCAFG00000009627-ENSCAFG00000009631	ENSCAFG00000009627-ENSCAFG00000009631	intergenic region
23	26	16680015	26	16930312	60	78	10	INV	ENSCAFG00000010494&ENSCAFG00000032719&HNF1&OASL1&OASL2&SPPL3	ENSCAFG00000010494&ENSCAFG00000032719&ENSCAFG00000010502&ENSCAFG00000010511&ENSCAFG00000024447&ENSCAFG00000010485	inversion
10	3	39498829	3	39500126	60	32	10	DUP	ENSCAFG00000010506	ENSCAFG00000010506	upstream gene variant
6	37	7047639	37	7048514	60	39	10	DUP	ENSCAFG00000010899	ENSCAFG00000010899	intron variant
23	37	7048432	13	51758129	60	47	10	TRANS	ENSCAFG00000010899	ENSCAFG00000010899	transcript ablation
3	X	6022970	X	6156292	60	34	10	INV	ENSCAFG00000011329-TBL1Y	ENSCAFG00000011329-ENSCAFG00000011362	intergenic region
3	X	6026626	X	6037809	60	31	10	INV	ENSCAFG00000011329-TBL1Y	ENSCAFG00000011329-ENSCAFG00000011362	intergenic region
8	34	13027675	34	13038174	60	24	10	INV	ENSCAFG00000011389&NDUFB5	ENSCAFG00000011389&ENSCAFG00000030143	inversion
1	X	10541230	X	13468045	60	17	10	DUP	ENSCAFG00000011827	ENSCAFG00000011827	duplication
12	20	40326603	20	40355510	60	17	10	INV	ENSCAFG00000012132&NCKIPSD&PRKAR2A	ENSCAFG00000012132&ENSCAFG00000012164&ENSCAFG00000012108	inversion
20	10	8874913	10	9025285	60	35	10	DEL	ENSCAFG00000012238	ENSCAFG00000012238	transcript ablation
17	X	79379114	27	31735327	60	25	10	TRANS	ENSCAFG00000012963	ENSCAFG00000012963	transcript ablation
24	28	41108129	28	41150450	60	27	10	INV	ENSCAFG00000013311&SYCE1	ENSCAFG00000013311&ENSCAFG00000013298	gene fusion
20	30	10841847	30	10949944	60	16	10	INV	ENSCAFG00000013484	ENSCAFG00000013484	inversion
2	38	16999965	38	17083123	60	14	10	INV	ENSCAFG00000013502&FAM177B	ENSCAFG00000013502&ENSCAFG00000013509	inversion
22	5	18951209	5	22380640	60	32	10	DUP	ENSCAFG00000013514	ENSCAFG00000013514	duplication
10	X	24034720	X	24349773	60	24	10	DEL	ENSCAFG00000013610-ENSCAFG00000024549	ENSCAFG00000013610-ENSCAFG00000024549	intergenic region
18	X	24213821	X	24389046	60	23	10	DEL	ENSCAFG00000013610-ENSCAFG00000024549	ENSCAFG00000013610-ENSCAFG00000024549	intergenic region
22	X	24478795	X	24931049	60	24	10	DEL	ENSCAFG00000013644&ENSCAFG00000024549&snoU2-30&snoU2_19	ENSCAFG00000013644&ENSCAFG00000024549&ENSCAFG00000026291&ENSCAFG00000025942	feature ablation
22	5	20714600	5	21008121	60	30	10	INV	ENSCAFG00000013908&ENSCAFG00000013963&IL18&PLET1&PTS&TEX12	ENSCAFG00000013908&ENSCAFG00000013963&ENSCAFG00000030180&ENSCAFG00000013911&ENSCAFG00000013915&ENSCAFG00000013989	inversion
12	8	22263606	8	22360660	60	24	10	DEL	ENSCAFG00000013967	ENSCAFG00000013967	transcript ablation
7	X	33348541	38	12670839	60	10	10	TRANS	ENSCAFG00000014051	ENSCAFG00000014051	transcript ablation
10	11	42731236	11	43131876	60	21	10	INV	ENSCAFG00000014096&U6	ENSCAFG00000014096&ENSCAFG00000032482	inversion
10	11	42743975	11	43129889	60	23	10	INV	ENSCAFG00000014096&U6	ENSCAFG00000014096&ENSCAFG00000032482	inversion
6	8	24219472	8	24368400	60	35	10	DEL	ENSCAFG00000014164	ENSCAFG00000014164	exon loss variant&splice region variant
6	8	23368936	8	24203721	60	70	10	INV	ENSCAFG00000014164	ENSCAFG00000014164	inversion
2	8	21962754	8	22219182	60	28	10	DEL	ENSCAFG00000014227&FSCB	ENSCAFG00000014227&ENSCAFG00000013953	feature ablation
9	22	9070643	20	43729342	60	44	10	TRANS	ENSCAFG00000014244&VWA8	ENSCAFG00000014244&ENSCAFG00000004764	bidirectional gene fusion
9	37	21313278	37	21326145	60	28	10	DEL	ENSCAFG00000014259	ENSCAFG00000014259	intron variant
14	37	21287605	10	67731167	60	38	10	TRANS	ENSCAFG00000014259	ENSCAFG00000014259	transcript ablation
3	11	5390697	11	33198144	60	11	10	DUP	ENSCAFG00000015306	ENSCAFG00000015306	duplication
3	11	5392680	11	45891946	60	26	10	DUP	ENSCAFG00000015306	ENSCAFG00000015306	duplication
20	6	11167153	6	11435333	60	24	10	DEL	ENSCAFG00000015446&ENSCAFG00000015459&ENSCAFG00000015477&ENSCAFG00000031731&LMTK2&PMS2	ENSCAFG00000015446&ENSCAFG00000015459&ENSCAFG00000015477&ENSCAFG00000031731&ENSCAFG00000015432&ENSCAFG00000015559	feature ablation
9	26	35555473	26	35557369	60	46	10	DUP	ENSCAFG00000015550-DKK1	ENSCAFG00000015550-ENSCAFG00000015553	intergenic region
7	7	37025768	7	37116682	60	34	10	DEL	ENSCAFG00000015864	ENSCAFG00000015864	exon loss variant
8	34	1323394	34	1704798	60	23	10	INV	ENSCAFG00000015903-ENSCAFG00000018580	ENSCAFG00000015903-ENSCAFG00000018580	intergenic region
3	4	44504746	4	51277799	60	20	10	INV	ENSCAFG00000017171&RNF145	ENSCAFG00000017171&ENSCAFG00000017296	gene fusion
3	4	44369242	4	44476022	60	15	10	DEL	ENSCAFG00000017176	ENSCAFG00000017176	transcript ablation
17	X	68341261	X	68808705	60	12	10	INV	ENSCAFG00000017457&PABPC5&U6	ENSCAFG00000017457&ENSCAFG00000017452&ENSCAFG00000027379	inversion
24	12	53113769	12	53137127	60	13	10	DUP	ENSCAFG00000017465-U6	ENSCAFG00000017465-ENSCAFG00000032028	intergenic region
17	X	69080139	X	69177620	60	12	10	INV	ENSCAFG00000017467-NAP1L3	ENSCAFG00000017467-ENSCAFG00000017468	intergenic region
19	33	23529242	33	23584187	60	12	10	DEL	ENSCAFG00000017752	ENSCAFG00000017752	transcript ablation
7	X	93694898	X	93789294	60	34	10	DEL	ENSCAFG00000018552-ENSCAFG00000018555	ENSCAFG00000018552-ENSCAFG00000018555	intergenic region
7	X	99610733	X	100010835	60	33	10	DEL	ENSCAFG00000018662	ENSCAFG00000018662	transcript ablation
17	6	36131448	6	36265988	60	15	10	DEL	ENSCAFG00000019087-ENSCAFG00000019089	ENSCAFG00000019087-ENSCAFG00000019089	intergenic region
19	6	36106985	6	36244932	60	19	10	INV	ENSCAFG00000019087-ENSCAFG00000019089	ENSCAFG00000019087-ENSCAFG00000019089	intergenic region
7	6	36884474	6	36929558	60	109	10	DEL	ENSCAFG00000019210	ENSCAFG00000019210	transcript ablation
19	6	35421719	6	50562073	60	21	10	INV	ENSCAFG00000020056	ENSCAFG00000020056	inversion
1	38	10662750	6	50912739	60	17	10	TRANS	ENSCAFG00000020057	ENSCAFG00000020057	transcript ablation
10	6	51533323	6	63362714	60	20	10	DUP	ENSCAFG00000020309	ENSCAFG00000020309	frameshift variant&stop gained
19	6	43296886	6	45247482	60	13	10	DUP	ENSCAFG00000023303	ENSCAFG00000023303	duplication
19	6	43297024	6	47659008	60	20	10	INV	ENSCAFG00000023303	ENSCAFG00000023303	inversion
19	6	42979587	6	43290340	60	20	10	DUP	ENSCAFG00000023319&FAM102B&FNDC7&PRPF38B&STXBP3	ENSCAFG00000023319&ENSCAFG00000019935&ENSCAFG00000019929&ENSCAFG00000029761&ENSCAFG00000019913	duplication
9	26	36975083	26	36981638	60	87	10	INV	ENSCAFG00000023425-A1CF	ENSCAFG00000023425-ENSCAFG00000015581	intergenic region
9	26	37005896	26	37014226	60	159	10	INV	ENSCAFG00000023425-A1CF	ENSCAFG00000023425-ENSCAFG00000015581	intergenic region
10	34	9081502	6	24068624	60	18	10	TRANS	ENSCAFG00000023577	ENSCAFG00000023577	transcript ablation
18	38	9600247	38	23428885	60	15	10	INV	ENSCAFG00000023735	ENSCAFG00000023735	inversion
3	X	99062267	X	99062840	60	20	10	INV	ENSCAFG00000024116	ENSCAFG00000024116	upstream gene variant
17	X	76929407	X	77020262	60	25	10	DEL	ENSCAFG00000024146	ENSCAFG00000024146	upstream gene variant
7	34	33814129	34	33995616	60	42	10	DEL	ENSCAFG00000024240	ENSCAFG00000024240	exon loss variant&splice acceptor variant&3 prime UTR truncation&exon loss variant&splice region variant&intron variant
6	22	15163368	22	15190116	60	36	10	INV	ENSCAFG00000024478-DIAPH3	ENSCAFG00000024478-ENSCAFG00000004902	intergenic region
10	22	15384132	22	15535664	60	16	10	DEL	ENSCAFG00000024478-DIAPH3	ENSCAFG00000024478-ENSCAFG00000004902	intergenic region
19	11	30253200	11	30276847	60	15	10	DEL	ENSCAFG00000024495	ENSCAFG00000024495	transcript ablation
7	X	24410449	X	24454145	60	24	10	DEL	ENSCAFG00000024549	ENSCAFG00000024549	exon loss variant&splice region variant
12	26	19219646	3	55942185	60	12	10	TRANS	ENSCAFG00000024641	ENSCAFG00000024641	transcript ablation
12	26	19221159	26	20110164	60	11	10	INV	ENSCAFG00000024641	ENSCAFG00000024641	inversion
12	26	19226424	26	20612944	60	10	10	INV	ENSCAFG00000024641	ENSCAFG00000024641	inversion
12	26	19246845	26	20713874	60	12	10	INV	ENSCAFG00000024641	ENSCAFG00000024641	inversion
12	26	19222444	20	41808932	60	13	10	TRANS	ENSCAFG00000024641&NBEAL2	ENSCAFG00000024641&ENSCAFG00000013517	gene fusion&frameshift variant
12	26	19248276	20	40355127	60	21	10	TRANS	ENSCAFG00000024641&NCKIPSD	ENSCAFG00000024641&ENSCAFG00000012164	bidirectional gene fusion
24	13	59070437	13	59110683	41	20	10	INV	ENSCAFG00000024836	ENSCAFG00000024836	inversion
23	32	13037483	32	16568616	60	14	10	INV	ENSCAFG00000024991&SNCA	ENSCAFG00000024991&ENSCAFG00000009880	gene fusion
23	32	16565535	32	20091206	60	29	10	INV	ENSCAFG00000024991&STPG2	ENSCAFG00000024991&ENSCAFG00000010244	gene fusion
23	34	41350505	34	41395614	60	47	10	DEL	ENSCAFG00000026532-KCNMB2	ENSCAFG00000026532-ENSCAFG00000015560	intergenic region
2	38	13607305	38	13616485	60	18	10	INV	ENSCAFG00000026633-LYPLAL1	ENSCAFG00000026633-ENSCAFG00000010839	intergenic region
16	2	75152249	2	75341853	60	23	10	DEL	ENSCAFG00000026949&GRHL3&NIPAL3&RCAN3&STPG1	ENSCAFG00000026949&ENSCAFG00000012994&ENSCAFG00000012956&ENSCAFG00000012947&ENSCAFG00000012966	feature ablation
1	13	15640606	13	33660806	60	65	10	DUP	ENSCAFG00000027644	ENSCAFG00000027644	duplication
23	20	21625596	20	22117025	60	30	10	DEL	ENSCAFG00000028298&ENSCAFG00000030627&MITF	ENSCAFG00000028298&ENSCAFG00000030627&ENSCAFG00000006496	feature ablation
16	27	5344941	27	13117935	60	10	10	INV	ENSCAFG00000028502&TUBA1C	ENSCAFG00000028502&ENSCAFG00000008661	bidirectional gene fusion
7	6	43388613	6	51079199	60	89	10	DUP	ENSCAFG00000028595&SNX7	ENSCAFG00000028595&ENSCAFG00000020058	bidirectional gene fusion
8	34	10435254	34	24100864	60	17	10	DUP	ENSCAFG00000028680	ENSCAFG00000028680	duplication
24	7	36776671	7	36842190	60	17	10	DEL	ENSCAFG00000029171	ENSCAFG00000029171	intron variant
22	X	47593823	X	47632227	60	37	10	INV	ENSCAFG00000029489	ENSCAFG00000029489	inversion
19	13	9044175	13	9047349	60	20	10	INV	ENSCAFG00000029583-ENSCAFG00000000713	ENSCAFG00000029583-ENSCAFG00000000713	intergenic region
14	X	96487	X	99411	60	33	10	INV	ENSCAFG00000029674-ENSCAFG00000010945	ENSCAFG00000029674-ENSCAFG00000010945	intergenic region
3	20	24097993	20	24601359	60	11	10	INV	ENSCAFG00000029719&KBTBD8&SUCLG2	ENSCAFG00000029719&ENSCAFG00000006668&ENSCAFG00000006612	inversion
7	18	39293991	18	39308942	54	30	10	INV	ENSCAFG00000029735	ENSCAFG00000029735	inversion
15	18	39293991	18	39308942	50	35	10	INV	ENSCAFG00000029735	ENSCAFG00000029735	inversion
17	22	56893189	22	56894804	60	36	10	INV	ENSCAFG00000029765-ENSCAFG00000005316	ENSCAFG00000029765-ENSCAFG00000005316	intergenic region
19	6	41895160	6	66666410	60	11	10	DUP	ENSCAFG00000029850	ENSCAFG00000029850	duplication
9	13	54371542	13	54372043	60	18	10	INV	ENSCAFG00000030070-TECRL	ENSCAFG00000030070-ENSCAFG00000028953	intergenic region
12	1	95521757	1	111216080	60	11	10	DUP	ENSCAFG00000030145	ENSCAFG00000030145	duplication
8	34	28091676	34	28103049	60	21	10	DEL	ENSCAFG00000030237-U1	ENSCAFG00000030237-ENSCAFG00000022465	intergenic region
23	8	117933	8	138532	43	18	10	DEL	ENSCAFG00000030290-ZNF496	ENSCAFG00000030290-ENSCAFG00000010670	intergenic region
23	8	115607	8	138431	48	22	10	DUP	ENSCAFG00000030290-ZNF496	ENSCAFG00000030290-ENSCAFG00000010670	intergenic region
23	8	115499	8	119030	51	17	10	INV	ENSCAFG00000030290-ZNF496	ENSCAFG00000030290-ENSCAFG00000010670	intergenic region
2	30	28795985	5	2655803	60	33	10	TRANS	ENSCAFG00000030298	ENSCAFG00000030298	transcript ablation
10	28	32669647	28	32690443	60	21	10	DEL	ENSCAFG00000030497&HMX2&HMX3	ENSCAFG00000030497&ENSCAFG00000012699&ENSCAFG00000012698	feature ablation
12	21	18678121	21	19136973	60	25	10	DEL	ENSCAFG00000030498	ENSCAFG00000030498	transcript ablation
3	21	19213645	21	19254752	60	11	10	DEL	ENSCAFG00000030498-U4	ENSCAFG00000030498-ENSCAFG00000027960	intergenic region
6	21	18815630	21	18898196	60	41	10	DEL	ENSCAFG00000030498-U4	ENSCAFG00000030498-ENSCAFG00000027960	intergenic region
12	21	18825945	21	19009752	60	13	10	DEL	ENSCAFG00000030498-U4	ENSCAFG00000030498-ENSCAFG00000027960	intergenic region
1	32	6252512	32	6253327	60	18	10	DEL	ENSCAFG00000030598-ENSCAFG00000027969	ENSCAFG00000030598-ENSCAFG00000027969	intergenic region
19	1	7964713	1	8039378	60	22	10	DEL	ENSCAFG00000030634-ENSCAFG00000000035	ENSCAFG00000030634-ENSCAFG00000000035	intergenic region
8	18	2390254	18	4037472	60	24	10	DUP	ENSCAFG00000030774	ENSCAFG00000030774	duplication
22	20	46502710	20	46504776	60	11	10	DEL	ENSCAFG00000030903-ENSCAFG00000028658	ENSCAFG00000030903-ENSCAFG00000028658	intergenic region
3	24	7557473	24	7907599	60	13	10	DEL	ENSCAFG00000030939-FLRT3	ENSCAFG00000030939-ENSCAFG00000005560	intergenic region
10	24	7702109	24	8006590	60	17	10	DEL	ENSCAFG00000030939-FLRT3	ENSCAFG00000030939-ENSCAFG00000005560	intergenic region
18	24	7983118	24	8086431	60	11	10	DEL	ENSCAFG00000030939-FLRT3	ENSCAFG00000030939-ENSCAFG00000005560	intergenic region
24	28	41135487	28	41145989	60	29	10	DEL	ENSCAFG00000031105	ENSCAFG00000031105	exon loss variant
24	28	41132818	28	41135546	60	25	10	INV	ENSCAFG00000031105	ENSCAFG00000031105	5 prime UTR variant
24	28	41138410	28	41143359	60	34	10	INV	ENSCAFG00000031105	ENSCAFG00000031105	splice acceptor variant&splice donor variant&inversion&splice region variant&intron variant
14	11	23752360	5	63780230	60	19	10	TRANS	ENSCAFG00000031144&FANCA	ENSCAFG00000031144&ENSCAFG00000019813	bidirectional gene fusion
20	28	19635050	28	40570022	60	30	10	INV	ENSCAFG00000031153	ENSCAFG00000031153	inversion
17	37	20749726	37	20755128	60	24	10	DUP	ENSCAFG00000032119-ENSCAFG00000014255	ENSCAFG00000032119-ENSCAFG00000014255	intergenic region
3	11	2258551	11	5392443	60	24	10	DUP	ENSCAFG00000032181	ENSCAFG00000032181	duplication
23	18	18111889	18	18355528	60	51	10	DEL	ENSCAFG00000032207	ENSCAFG00000032207	transcript ablation
14	16	14029861	16	37948280	60	24	10	INV	ENSCAFG00000032319	ENSCAFG00000032319	inversion
14	18	17677260	18	17709892	60	25	10	INV	ENSCAFG00000032323	ENSCAFG00000032323	splice donor variant&inversion&splice region variant&intron variant
14	18	17692662	18	17709641	60	17	10	INV	ENSCAFG00000032323	ENSCAFG00000032323	splice donor variant&inversion&splice region variant&intron variant
14	18	17673965	18	17696116	60	40	10	INV	ENSCAFG00000032323&PTPN12	ENSCAFG00000032323&ENSCAFG00000025333	gene fusion
2	37	21594307	37	21620190	60	30	10	DUP	ENSCAFG00000032634-ENSCAFG00000029239	ENSCAFG00000032634-ENSCAFG00000029239	intergenic region
1	35	22725995	19	30038910	60	18	10	TRANS	EPB41L5	ENSCAFG00000004855	transcript ablation
17	X	74000373	12	52203364	60	19	10	TRANS	EPHA7	ENSCAFG00000003332	transcript ablation
17	12	52199921	12	52202109	60	20	10	DUP	EPHA7	ENSCAFG00000003332	intron variant
17	12	52199379	12	52200380	60	15	10	INV	EPHA7	ENSCAFG00000003332	intron variant
8	38	14816782	14	23442475	60	16	10	TRANS	EPRS&GLCCI1	ENSCAFG00000010873&ENSCAFG00000002246	gene fusion&frameshift variant
10	37	30118022	28	7182240	60	26	10	TRANS	ERICH1	ENSCAFG00000016246	transcript ablation
7	38	11977155	14	17231441	60	72	10	TRANS	ESRRG	ENSCAFG00000010767	transcript ablation
13	38	11832427	35	25162797	60	25	10	TRANS	ESRRG	ENSCAFG00000010767	transcript ablation
3	38	11504011	38	11896101	60	13	10	INV	ESRRG&USH2A	ENSCAFG00000010767&ENSCAFG00000010731	bidirectional gene fusion
17	X	77826257	X	78562001	60	26	10	INV	ESX1-IL1RAPL2	ENSCAFG00000023214-ENSCAFG00000017847	intergenic region
8	16	20870876	16	21760010	60	10	10	INV	ESYT2&PSD3	ENSCAFG00000005228&ENSCAFG00000005301	bidirectional gene fusion
10	14	3494494	14	3580963	60	80	10	INV	EXOC4	ENSCAFG00000001308	splice acceptor variant&splice donor variant&inversion&splice region variant&intron variant
10	14	3578910	14	6973917	60	47	10	INV	EXOC4&UBE2H	ENSCAFG00000001308&ENSCAFG00000001505	gene fusion
2	13	17267506	13	17401535	60	54	10	DEL	EXT1	ENSCAFG00000000831	intron variant
19	23	19425718	6	43231753	60	10	10	TRANS	FAM102B	ENSCAFG00000019935	transcript ablation
7	21	22829110	16	6084986	60	14	10	TRANS	FAM115A	ENSCAFG00000003528	transcript ablation
19	5	8279874	5	11321849	60	33	10	INV	FAM118B	ENSCAFG00000010479	inversion
17	22	56654240	22	56654769	60	15	10	INV	FAM155A-ENSCAFG00000029765	ENSCAFG00000031791-ENSCAFG00000029765	intergenic region
3	11	7343736	11	52145794	60	15	10	INV	FAM166B	ENSCAFG00000002055	inversion
2	38	13616469	38	17000305	60	32	10	INV	FAM177B	ENSCAFG00000013509	inversion
2	38	13682378	38	17000262	60	34	10	INV	FAM177B	ENSCAFG00000013509	inversion
6	36	14759177	5	81884637	60	35	10	TRANS	FAM65A	ENSCAFG00000020358	transcript ablation
2	10	59156480	10	59478269	60	36	10	INV	FANCL-BCL11A	ENSCAFG00000002940-ENSCAFG00000002955	intergenic region
24	10	59352939	10	59377720	60	52	10	DEL	FANCL-BCL11A	ENSCAFG00000002940-ENSCAFG00000002955	intergenic region
24	10	59351074	10	59867143	60	53	10	DUP	FANCL-BCL11A	ENSCAFG00000002940-ENSCAFG00000002955	intergenic region
24	10	59327369	10	59334318	60	28	10	INV	FANCL-BCL11A	ENSCAFG00000002940-ENSCAFG00000002955	intergenic region
17	35	21522976	22	48562434	60	19	10	TRANS	FARP1	ENSCAFG00000005595	transcript ablation
8	26	38877947	26	38879023	60	16	10	DUP	FAS-CH25H	ENSCAFG00000015712-ENSCAFG00000015717	intergenic region
6	22	5674910	8	17502083	60	45	10	TRANS	FBXO33	ENSCAFG00000013926	transcript ablation
6	8	31108262	8	31110051	60	16	10	INV	FBXO34	ENSCAFG00000015040	splice donor variant&splice region variant&5 prime UTR variant&intron variant
20	28	13952097	28	14266700	60	34	10	DUP	FBXW4	ENSCAFG00000009911	frameshift variant&stop gained
20	28	14232207	28	25786820	60	57	10	INV	FBXW4	ENSCAFG00000009911	inversion
20	28	14266171	28	14267141	60	39	10	INV	FBXW4	ENSCAFG00000009911	intron variant
9	13	22244355	13	24883357	60	272	10	INV	FER1L6	ENSCAFG00000001037	inversion
1	15	52350100	15	52365867	60	16	10	INV	FGG-LRAT	ENSCAFG00000008440-ENSCAFG00000030403	intergenic region
16	20	30633992	20	30759974	60	14	10	DEL	FHIT	ENSCAFG00000007194	exon loss variant
17	20	30935652	20	30945294	60	20	10	DUP	FHIT	ENSCAFG00000007194	intron variant
20	7	53688857	7	53810702	60	27	10	DEL	FHOD3-MOCOS	ENSCAFG00000017786-ENSCAFG00000017801	intergenic region
23	7	53709298	7	53798314	60	32	10	DEL	FHOD3-MOCOS	ENSCAFG00000017786-ENSCAFG00000017801	intergenic region
14	33	6475723	33	6485234	60	29	10	DEL	FILIP1L	ENSCAFG00000009242	intron variant
19	5	5913875	1	53195873	60	21	10	TRANS	FLI1	ENSCAFG00000032412	transcript ablation
19	5	5916388	5	5956631	60	23	10	DEL	FLI1	ENSCAFG00000032412	intron variant
19	5	5885577	1	58861499	60	21	10	TRANS	FLI1&MCM9	ENSCAFG00000032412&ENSCAFG00000000938	gene fusion&frameshift variant
19	5	5904337	1	53527334	60	16	10	TRANS	FLI1&PDE10A	ENSCAFG00000032412&ENSCAFG00000000795	bidirectional gene fusion
19	5	5916238	1	53530469	60	14	10	TRANS	FLI1&PDE10A	ENSCAFG00000032412&ENSCAFG00000000795	gene fusion
20	34	36523713	34	36528260	60	34	10	DEL	FNDC3B	ENSCAFG00000015349	intron variant
19	6	42979932	6	43004121	60	27	10	INV	FNDC7&STXBP3	ENSCAFG00000019929&ENSCAFG00000019913	bidirectional gene fusion
1	20	19856769	20	20868156	60	17	10	INV	FOXP1	ENSCAFG00000006461	inversion
8	34	13852732	14	53800323	60	13	10	TRANS	FOXP2	ENSCAFG00000003387	transcript ablation
8	34	13854742	14	53798922	60	24	10	TRANS	FOXP2	ENSCAFG00000003387	transcript ablation
8	34	14010175	14	53400751	60	16	10	TRANS	FOXP2	ENSCAFG00000003387	transcript ablation
10	34	9590863	14	53724266	60	66	10	TRANS	FOXP2	ENSCAFG00000003387	transcript ablation
12	1	76181772	1	84096354	60	16	10	INV	FRMD3	ENSCAFG00000001446	inversion
16	2	22818612	2	63973211	60	15	10	DUP	FRMD4A	ENSCAFG00000004728	duplication
2	37	17426595	36	28250829	60	29	10	TRANS	FSIP2	ENSCAFG00000014480	transcript ablation
1	13	42435743	13	42506189	60	18	10	INV	GABRA2	ENSCAFG00000025069	inversion
1	13	42535374	13	42538161	60	25	10	DUP	GABRA2-GABRA4	ENSCAFG00000025069-ENSCAFG00000024571	intergenic region
1	13	42537835	13	49222243	60	19	10	DUP	GABRA4	ENSCAFG00000024571	duplication
19	32	7748919	13	43156914	60	11	10	TRANS	GABRB1	ENSCAFG00000001889	transcript ablation
7	36	1071991	36	1078954	60	36	10	DUP	GALNT13	ENSCAFG00000009140	intron variant
7	36	1068806	36	1078516	60	38	10	INV	GALNT13	ENSCAFG00000009140	intron variant
7	36	1068815	36	1071962	60	45	10	INV	GALNT13	ENSCAFG00000009140	intron variant
7	36	1027738	19	1118799	60	65	10	TRANS	GALNT13&INPP4B	ENSCAFG00000009140&ENSCAFG00000003624	bidirectional gene fusion
24	15	39680948	15	39709419	60	23	10	DEL	GAS2L3-ANO4	ENSCAFG00000006883-ENSCAFG00000006923	intergenic region
3	32	3740534	32	3745035	60	13	10	INV	GK2-7SK	ENSCAFG00000008864-ENSCAFG00000027343	intergenic region
20	11	27495993	11	27518164	60	31	10	DEL	GLDC	ENSCAFG00000001416	exon loss variant
19	26	33441706	5	76133172	60	30	10	TRANS	GLG1	ENSCAFG00000020113	transcript ablation
19	5	76005263	5	76153587	60	24	10	DUP	GLG1	ENSCAFG00000020113	frameshift variant
19	5	76133015	5	80562798	60	33	10	DUP	GLG1&TANGO6	ENSCAFG00000020113&ENSCAFG00000020298	bidirectional gene fusion
1	X	10831587	X	30720825	60	19	10	DUP	GLRA2	ENSCAFG00000011832	duplication
23	26	2709745	26	29575003	60	43	10	INV	GLT1D1	ENSCAFG00000028957	inversion
7	12	17361596	12	17375036	60	56	10	INV	GLYATL3	ENSCAFG00000002127	inversion
7	12	17375013	12	46906901	60	53	10	INV	GLYATL3	ENSCAFG00000002127	inversion
7	12	17374911	12	34288642	60	33	10	INV	GLYATL3&RIMS1	ENSCAFG00000002127&ENSCAFG00000002640	bidirectional gene fusion
2	2	71824308	2	71826148	60	32	10	INV	GMEB1	ENSCAFG00000011711	splice acceptor variant&splice donor variant&inversion&splice region variant&intron variant
18	38	10838113	38	12718475	60	18	10	DUP	GPATCH2	ENSCAFG00000010781	stop gained&duplication
14	31	35348025	26	1324516	60	26	10	TRANS	GPR133	ENSCAFG00000006655	transcript ablation
14	35	18504084	26	1324698	60	12	10	TRANS	GPR133	ENSCAFG00000006655	transcript ablation
14	35	16659666	26	1328513	60	79	10	TRANS	GPR133&KIF13A	ENSCAFG00000006655&ENSCAFG00000010101	gene fusion
12	11	15786851	11	15826894	60	20	10	DEL	GRAMD3	ENSCAFG00000000582	downstream gene variant
6	5	26492971	5	26584506	60	25	10	DEL	GRIA4	ENSCAFG00000014838	exon loss variant&splice acceptor variant&splice donor variant&splice region variant&intron variant
6	31	24365371	31	24923474	60	205	10	DUP	GRIK1	ENSCAFG00000008768	duplication
6	31	24425705	31	24847984	60	163	10	DUP	GRIK1	ENSCAFG00000008768	duplication
6	31	24499448	31	24740597	60	132	10	INV	GRIK1	ENSCAFG00000008768	inversion
6	31	24690021	31	24865217	60	51	10	DEL	GRIK1-CLDN17	ENSCAFG00000008768-ENSCAFG00000008803	intergenic region
6	31	24659776	31	24782986	60	97	10	INV	GRIK1-CLDN17	ENSCAFG00000008768-ENSCAFG00000008803	intergenic region
23	5	13327475	5	88856522	60	31	10	INV	GRIK4	ENSCAFG00000011880	inversion
19	5	13219131	5	78600700	60	41	10	INV	GRIK4&ZFHX3	ENSCAFG00000011880&ENSCAFG00000020243	bidirectional gene fusion
12	20	10313929	20	10315888	60	11	10	DUP	GRM7	ENSCAFG00000005583	intron variant
12	20	10315692	20	10320121	60	10	10	DUP	GRM7	ENSCAFG00000005583	intron variant
23	20	10961923	20	10969111	60	46	10	DEL	GRM7	ENSCAFG00000005583	intron variant
23	20	10544823	20	16251257	60	98	10	DUP	GRM7	ENSCAFG00000005583	duplication
23	20	10957848	20	10969794	60	37	10	INV	GRM7	ENSCAFG00000005583	intron variant
24	23	12095054	6	47204520	60	13	10	TRANS	GTDC2	ENSCAFG00000030823	transcript ablation
19	12	10791876	12	10799223	60	61	10	INV	GUCA1A&GUCA1B	ENSCAFG00000001631&ENSCAFG00000001633	gene fusion
7	14	31114538	12	62334756	60	58	10	TRANS	HACE1	ENSCAFG00000003592	transcript ablation
23	23	27154338	23	27162833	60	59	10	DEL	HACL1	ENSCAFG00000005949	exon loss variant
23	23	27166824	23	27175895	60	23	10	INV	HACL1-EAF1	ENSCAFG00000005949-ENSCAFG00000006017	intergenic region
10	13	48294767	4	53043705	60	50	10	TRANS	HAVCR1	ENSCAFG00000023455	transcript ablation
10	4	44155001	4	53048883	60	40	10	INV	HAVCR1	ENSCAFG00000023455	inversion
7	X	51252612	4	65039838	60	48	10	TRANS	HCN1	ENSCAFG00000018508	transcript ablation
10	37	6008535	37	6012250	60	37	10	INV	HECW2	ENSCAFG00000010673	splice donor variant&splice region variant&5 prime UTR variant&intron variant
2	32	11690639	32	11712275	60	18	10	DUP	HERC6	ENSCAFG00000009781	duplication
2	32	11690814	32	11711953	60	42	10	DEL	HERC6	ENSCAFG00000009781	exon loss variant
23	37	941580	37	942395	60	34	10	DEL	HIBCH	ENSCAFG00000009467	intron variant
1	26	30775470	20	51413068	60	13	10	TRANS	HIC2	ENSCAFG00000032493	transcript ablation
7	6	36884538	6	37115889	60	75	10	DUP	HMOX2&SRL	ENSCAFG00000019207&ENSCAFG00000019233	bidirectional gene fusion
12	26	20140108	20	40587109	60	14	10	TRANS	HPS4	ENSCAFG00000011729	transcript ablation
12	26	20146775	7	67003564	60	15	10	TRANS	HPS4&ROCK1	ENSCAFG00000011729&ENSCAFG00000018282	gene fusion&frameshift variant
22	20	7288638	20	7314003	60	21	10	INV	HRH1-SLC6A1	ENSCAFG00000005023-ENSCAFG00000005033	intergenic region
22	20	7291914	20	7312695	60	20	10	INV	HRH1-SLC6A1	ENSCAFG00000005023-ENSCAFG00000005033	intergenic region
16	19	22119337	19	22419194	60	20	10	INV	HS6ST1	ENSCAFG00000004232	inversion
10	4	29960844	1	102401204	60	51	10	TRANS	HSPBP1	ENSCAFG00000002605	transcript ablation
10	4	44155458	1	102402047	60	29	10	TRANS	HSPBP1	ENSCAFG00000002605	transcript ablation
2	30	23473677	10	13566390	60	33	10	TRANS	HTGL	ENSCAFG00000016560	transcript ablation
2	30	6297915	30	23463640	60	31	10	INV	HTGL	ENSCAFG00000016560	inversion
22	X	45242184	17	61344179	60	14	10	TRANS	HUWE1	ENSCAFG00000016311	transcript ablation
16	2	21411375	2	75442229	60	20	10	INV	IFNLR1	ENSCAFG00000028524	inversion
23	38	22184438	38	22222345	60	19	10	DUP	IGSF9	ENSCAFG00000011835	frameshift variant
12	20	40354841	3	56575818	60	24	10	TRANS	IL16&NCKIPSD	ENSCAFG00000013833&ENSCAFG00000012164	bidirectional gene fusion
17	X	78919988	X	78928314	60	17	10	INV	IL1RAPL2-ENSCAFG00000017859	ENSCAFG00000017847-ENSCAFG00000017859	intergenic region
24	10	18657061	10	44126282	60	16	10	INV	INPP4A	ENSCAFG00000002344	inversion
23	33	25110915	10	51078580	60	42	10	TRANS	IQCB1	ENSCAFG00000011637	transcript ablation
16	5	66373148	5	84901091	60	46	10	DUP	IRF8	ENSCAFG00000019919	duplication
24	4	62460770	4	62493649	60	29	10	DEL	ITGA1-U2	ENSCAFG00000018439-ENSCAFG00000027319	intergenic region
3	36	16639669	36	16894737	60	13	10	DEL	ITGA6	ENSCAFG00000013006	transcript ablation
1	27	10131248	27	21196552	60	44	10	INV	ITPR2&TMEM117	ENSCAFG00000011345&ENSCAFG00000009609	gene fusion
9	X	40640933	38	5938118	60	32	10	TRANS	JADE3	ENSCAFG00000014811	transcript ablation
9	X	40636662	X	40645368	60	21	10	DUP	JADE3	ENSCAFG00000014811	frameshift variant&splice acceptor variant&splice donor variant&splice region variant&intron variant
23	10	26112328	10	32413765	60	10	10	DUP	JOSD1	ENSCAFG00000001379	duplication
7	X	5541917	12	62196589	60	58	10	TRANS	KAL1	ENSCAFG00000011318	transcript ablation
20	X	5520635	6	11490350	60	26	10	TRANS	KAL1	ENSCAFG00000011318	transcript ablation
7	25	9766470	4	84222965	60	28	10	TRANS	KATNAL1	ENSCAFG00000006616	transcript ablation
7	25	9767722	4	84222718	60	32	10	TRANS	KATNAL1	ENSCAFG00000006616	transcript ablation
7	25	9768937	4	84240193	60	37	10	TRANS	KATNAL1	ENSCAFG00000006616	transcript ablation
14	28	13743599	2	84657793	60	42	10	TRANS	KAZALD1&PTCHD2	ENSCAFG00000029130&ENSCAFG00000016596	gene fusion
14	31	32935195	21	38850188	60	132	10	TRANS	KCNJ6&SOX6	ENSCAFG00000009812&ENSCAFG00000008607	bidirectional gene fusion
24	34	42010937	34	42019752	60	28	10	INV	KCNMB2-7SK	ENSCAFG00000015560-ENSCAFG00000027509	intergenic region
19	13	28864196	13	28865829	60	31	10	INV	KCNQ3-LRRC6	ENSCAFG00000001105-ENSCAFG00000001108	intergenic region
8	38	3141960	38	9419838	60	99	10	DUP	KCNT2	ENSCAFG00000031664	duplication
12	1	107118347	1	118432153	60	20	10	INV	KCTD15&TEAD2	ENSCAFG00000007358&ENSCAFG00000003698	gene fusion
23	33	29000519	26	21186682	60	40	10	TRANS	KIAA0226	ENSCAFG00000012767	transcript ablation
23	38	18259444	33	29006371	60	36	10	TRANS	KIAA0226	ENSCAFG00000012767	transcript ablation
12	1	84126712	1	117964377	60	18	10	DUP	KIAA0355	ENSCAFG00000007339	frameshift variant&stop gained
24	28	23352444	15	51325493	60	11	10	TRANS	KIAA0922	ENSCAFG00000008317	transcript ablation
14	35	16663061	35	18498070	60	492	10	DUP	KIF13A	ENSCAFG00000010101	duplication
14	35	16658308	35	18497875	60	420	10	INV	KIF13A	ENSCAFG00000010101	inversion
14	35	16659824	35	18499476	60	412	10	INV	KIF13A	ENSCAFG00000010101	inversion
19	30	33442130	30	33618999	60	31	10	DUP	KIF23-TLE3	ENSCAFG00000017535-ENSCAFG00000017589	intergenic region
24	7	36168998	7	36423499	60	40	10	DEL	KIF26B	ENSCAFG00000015845	exon loss variant
2	21	42578610	12	8211860	60	38	10	TRANS	KIF6	ENSCAFG00000001560	transcript ablation
7	12	8167799	12	62463442	60	250	10	DUP	KIF6&LIN28B	ENSCAFG00000001560&ENSCAFG00000003598	bidirectional gene fusion
10	13	21936558	4	50262909	60	25	10	TRANS	KLHL38	ENSCAFG00000001012	transcript ablation
10	13	21936576	4	57581799	60	19	10	TRANS	KLHL38	ENSCAFG00000001012	transcript ablation
23	13	21935888	13	27572090	60	36	10	INV	KLHL38	ENSCAFG00000001012	inversion
8	34	16495573	34	16497391	60	50	10	DEL	KLHL6	ENSCAFG00000011828	intron variant
8	34	10398829	34	16459932	60	19	10	INV	KLHL6	ENSCAFG00000011828	inversion
8	34	10421724	34	16496291	60	17	10	INV	KLHL6	ENSCAFG00000011828	inversion
8	34	10443822	34	16493984	60	59	10	INV	KLHL6	ENSCAFG00000011828	inversion
8	34	16471646	34	28133490	60	12	10	INV	KLHL6	ENSCAFG00000011828	inversion
8	34	16327381	34	16457179	60	17	10	DEL	KLHL6&MCF2L2&SNORA4&SNORA63&SNORA63&SNORA81	ENSCAFG00000011828&ENSCAFG00000011796&ENSCAFG00000027502&ENSCAFG00000026135&ENSCAFG00000026396&ENSCAFG00000028363	feature ablation
9	24	25435956	9	21895246	60	14	10	TRANS	KRT27&NDRG3	ENSCAFG00000016012&ENSCAFG00000008593	gene fusion&frameshift variant
3	18	15747975	18	15753703	60	44	10	DUP	LHFPL3-ORC5	ENSCAFG00000031463-ENSCAFG00000004146	intergenic region
10	14	11923319	12	47663407	60	25	10	TRANS	LMOD2	ENSCAFG00000001775	transcript ablation
23	38	18049049	33	29019688	60	35	10	TRANS	LMX1A	ENSCAFG00000013317	transcript ablation
3	6	62914155	3	12762206	60	15	10	TRANS	LNPEP&WDR63	ENSCAFG00000007770&ENSCAFG00000020292	bidirectional gene fusion
1	X	42636921	27	33871905	60	11	10	TRANS	LOH12CR1	ENSCAFG00000029772	transcript ablation
14	28	11410318	28	12258257	60	66	10	DUP	LOXL4	ENSCAFG00000009324	duplication
23	38	20468138	13	53082757	60	29	10	TRANS	LPHN3&NOS1AP	ENSCAFG00000002364&ENSCAFG00000013086	gene fusion&frameshift variant
8	34	20476674	34	20862391	60	21	10	DEL	LPP	ENSCAFG00000013919	exon loss variant
8	34	10399496	34	20875265	60	36	10	DUP	LPP	ENSCAFG00000013919	frameshift variant
8	34	20476502	34	24087122	60	25	10	DUP	LPP	ENSCAFG00000013919	duplication
6	22	4669468	22	16153866	60	22	10	DUP	LRCH1	ENSCAFG00000004478	splice donor variant&duplication&splice region variant&intron variant
6	22	4674304	22	16153703	60	28	10	INV	LRCH1	ENSCAFG00000004478	inversion
6	22	4677584	22	17277259	60	34	10	INV	LRCH1	ENSCAFG00000004478	inversion
18	12	8843387	12	13855823	60	21	10	DUP	LRFN2	ENSCAFG00000001571	duplication
23	19	43806237	19	43840923	60	30	10	DEL	LRP1B-ENSCAFG00000005456	ENSCAFG00000005403-ENSCAFG00000005456	intergenic region
17	36	13927665	36	13990760	60	10	10	INV	LRP2	ENSCAFG00000012128	inversion
7	6	49728713	6	49825590	60	72	10	DEL	LRRC39&RTCA	ENSCAFG00000020018&ENSCAFG00000020010	bidirectional gene fusion
8	14	8320149	14	8570432	60	36	10	INV	LRRC4&SND1	ENSCAFG00000001718&ENSCAFG00000001700	inversion
2	20	14030633	20	14081345	60	32	10	DEL	LRRN1-CRBN	ENSCAFG00000005960-ENSCAFG00000029831	intergenic region
14	37	12659072	16	9357600	60	50	10	TRANS	LUC7L2	ENSCAFG00000004069	transcript ablation
14	28	13721350	19	17635249	60	37	10	TRANS	LZTS2	ENSCAFG00000009760	transcript ablation
14	28	13722760	2	84655987	60	54	10	TRANS	LZTS2&PTCHD2	ENSCAFG00000009760&ENSCAFG00000016596	bidirectional gene fusion
23	38	4680534	33	23332870	60	27	10	TRANS	MAATS1	ENSCAFG00000011045	transcript ablation
1	X	44429781	20	51176650	60	14	10	TRANS	MAGED1	ENSCAFG00000016064	transcript ablation
1	X	44426084	31	1477981	60	23	10	TRANS	MAGED1	ENSCAFG00000016064	transcript ablation
7	18	19304880	18	19305988	60	26	10	INV	MAGI2-GNAI1	ENSCAFG00000004366-ENSCAFG00000016413	intergenic region
23	18	18834703	18	18913496	60	19	10	DEL	MAGI2-GNAI1	ENSCAFG00000004366-ENSCAFG00000016413	intergenic region
19	37	23305332	5	80556474	60	32	10	TRANS	MARCH4&TANGO6	ENSCAFG00000014414&ENSCAFG00000020298	gene fusion
12	25	34943385	20	44846809	57	11	10	TRANS	MAST3&PIWIL2	ENSCAFG00000015009&ENSCAFG00000009444	gene fusion
1	13	208098	13	8365403	60	53	10	INV	MATN2	ENSCAFG00000013852	inversion
19	34	24430764	6	12255978	60	18	10	TRANS	MB21D2&RNF216	ENSCAFG00000014075&ENSCAFG00000015990	bidirectional gene fusion
8	37	23070012	34	16304169	60	17	10	TRANS	MCF2L2	ENSCAFG00000011796	transcript ablation
19	X	32780817	1	58860872	60	19	10	TRANS	MCM9&SYTL5	ENSCAFG00000000938&ENSCAFG00000013969	gene fusion
24	3	19703225	3	19857702	60	27	10	DEL	MEF2C	ENSCAFG00000008302	exon loss variant&splice donor variant&splice region variant&intron variant
16	30	4558295	30	4559433	60	26	10	DEL	MEIS2	ENSCAFG00000008498	intron variant
19	30	4547275	13	6878110	60	28	10	TRANS	MEIS2	ENSCAFG00000008498	transcript ablation
12	17	25184906	17	32391637	60	10	10	DUP	MEMO1	ENSCAFG00000005701	duplication
3	36	16457163	36	16903811	60	15	10	INV	METAP1D	ENSCAFG00000012917	inversion
23	30	8621565	30	8748079	60	20	10	DUP	MGA	ENSCAFG00000009662	frameshift variant
6	X	7401771	X	7438327	60	21	10	DEL	MID1-HCCS	ENSCAFG00000011570-ENSCAFG00000011591	intergenic region
7	X	4193436	12	8814644	60	43	10	TRANS	MOCS1	ENSCAFG00000001568	transcript ablation
22	33	14215185	2	55097556	46	12	10	TRANS	MORC1	ENSCAFG00000010316	transcript ablation
17	X	8598177	X	8605249	60	17	10	DUP	MSL3-ENSCAFG00000027175	ENSCAFG00000011611-ENSCAFG00000027175	intergenic region
14	28	11851654	2	84451271	60	69	10	TRANS	MTHFR	ENSCAFG00000016558	transcript ablation
14	16	40719773	16	40824957	60	27	10	DEL	MTMR7	ENSCAFG00000006915	exon loss variant&splice region variant
6	5	7903318	5	76616640	60	94	10	INV	MTSS1L	ENSCAFG00000020153	inversion
2	36	24916580	12	17308299	60	24	10	TRANS	MUT	ENSCAFG00000002111	transcript ablation
12	1	77085541	1	106477503	60	22	10	DUP	MYH14	ENSCAFG00000003156	duplication
12	1	106380083	1	118175461	60	12	10	DUP	MYH14	ENSCAFG00000003156	duplication
12	1	76654159	1	106486778	60	18	10	INV	MYH14	ENSCAFG00000003156	inversion
17	33	26937931	33	26944464	60	13	10	DEL	MYLK-CCDC14	ENSCAFG00000012119-ENSCAFG00000012197	intergenic region
5	26	19524419	4	85624122	60	33	10	TRANS	MYO18B	ENSCAFG00000011660	transcript ablation
22	26	19524419	4	85624122	43	12	10	TRANS	MYO18B	ENSCAFG00000011660	transcript ablation
19	37	1834688	23	47372981	60	21	10	TRANS	MYO1B	ENSCAFG00000010080	transcript ablation
17	36	14869834	36	14899756	60	25	10	DEL	MYO3B	ENSCAFG00000012487	intron variant
17	36	14899913	36	14910524	60	25	10	DEL	MYO3B	ENSCAFG00000012487	intron variant
17	36	14907925	36	14910818	60	30	10	DEL	MYO3B	ENSCAFG00000012487	intron variant
17	36	14907431	36	14939498	60	30	10	DUP	MYO3B	ENSCAFG00000012487	splice acceptor variant&splice donor variant&duplication&splice region variant&intron variant
14	28	7696892	2	78846944	60	46	10	TRANS	MYOF&OTUD3	ENSCAFG00000007749&ENSCAFG00000015107	bidirectional gene fusion
14	28	7731596	2	84659621	60	37	10	TRANS	MYOF&PTCHD2	ENSCAFG00000007749&ENSCAFG00000016596	bidirectional gene fusion
8	34	38956630	34	39000407	60	14	10	DEL	NAALADL2	ENSCAFG00000015536	exon loss variant&splice region variant
12	26	20053219	20	41810047	60	11	10	TRANS	NBEAL2&SEZ6L	ENSCAFG00000013517&ENSCAFG00000011694	gene fusion&frameshift variant
6	31	17293281	19	29593484	60	105	10	TRANS	NCAM2	ENSCAFG00000008418	transcript ablation
6	31	16217084	31	25190259	60	83	10	DUP	NCAM2	ENSCAFG00000008418	duplication
8	34	11348383	31	17354573	60	74	10	TRANS	NCAM2	ENSCAFG00000008418	transcript ablation
8	37	756478	31	17365206	60	63	10	TRANS	NCAM2	ENSCAFG00000008418	transcript ablation
8	31	16401692	31	18537334	60	32	10	DUP	NCAM2	ENSCAFG00000008418	duplication
14	31	13338600	31	17292611	60	34	10	DUP	NCAM2	ENSCAFG00000008418	duplication
14	31	16192126	31	35339880	60	33	10	DUP	NCAM2	ENSCAFG00000008418	duplication
14	31	17247339	31	18849956	60	30	10	DUP	NCAM2	ENSCAFG00000008418	duplication
2	28	19836766	16	20659969	60	27	10	TRANS	NCAPG2	ENSCAFG00000005217	transcript ablation
2	10	14390613	10	16774956	60	34	10	DUP	NCAPH2	ENSCAFG00000000603	frameshift variant&stop gained&splice region variant
2	30	28931061	10	16770957	60	28	10	TRANS	NCAPH2	ENSCAFG00000000603	transcript ablation
16	19	35844576	19	36164033	60	11	10	DEL	NCKAP5	ENSCAFG00000005003	exon loss variant
16	19	21989278	19	36438996	60	15	10	DUP	NCKAP5	ENSCAFG00000005003	stop gained&duplication
16	19	22150675	19	36298477	60	20	10	DUP	NCKAP5	ENSCAFG00000005003	stop gained&duplication
16	19	8861588	19	36330102	60	23	10	INV	NCKAP5	ENSCAFG00000005003	inversion
12	26	20613673	20	40333455	60	11	10	TRANS	NCKIPSD	ENSCAFG00000012164	transcript ablation
12	20	38714848	20	40355962	60	14	10	DUP	NCKIPSD	ENSCAFG00000012164	frameshift variant&stop gained&splice donor variant&splice region variant&intron variant
12	20	40347191	20	42064869	60	13	10	DUP	NCKIPSD	ENSCAFG00000012164	duplication
12	20	38824246	20	40348414	60	13	10	INV	NCKIPSD	ENSCAFG00000012164	inversion
12	20	40326937	3	53266816	60	12	10	TRANS	NCKIPSD&PRC1	ENSCAFG00000012164&ENSCAFG00000012140	gene fusion&frameshift variant
12	20	40268175	20	40349806	60	10	10	DEL	NCKIPSD&SLC25A20	ENSCAFG00000012164&ENSCAFG00000012076	gene fusion
6	31	37163001	19	30517774	60	55	10	TRANS	NDUFV3	ENSCAFG00000010508	transcript ablation
3	38	11531844	6	74402808	60	16	10	TRANS	NEGR1&USH2A	ENSCAFG00000020411&ENSCAFG00000010731	gene fusion
16	5	63155319	5	63159975	60	23	10	INV	NMNAT1	ENSCAFG00000032251	splice region variant
16	2	21586129	2	22906580	60	25	10	DUP	NMT2&PRPF18	ENSCAFG00000024890&ENSCAFG00000004735	bidirectional gene fusion
19	4	56833257	4	83747494	60	29	10	DUP	NMUR2	ENSCAFG00000017813	duplication
20	28	36594587	28	36607548	60	42	10	INV	NPS-FOXI2	ENSCAFG00000031629-ENSCAFG00000013126	intergenic region
3	36	2378020	36	6715208	60	18	10	DUP	NR4A2	ENSCAFG00000009209	duplication
23	33	29727427	33	29728935	60	65	10	INV	NRROS-CEP19	ENSCAFG00000030246-ENSCAFG00000013046	intergenic region
24	29	9403199	29	9405438	60	25	10	INV	NSMAF	ENSCAFG00000007130	splice acceptor variant&splice donor variant&inversion&splice region variant&intron variant
1	3	71843768	3	71848273	60	13	10	DEL	NSUN7	ENSCAFG00000015893	intron variant
14	3	72058477	3	72059415	60	34	10	DEL	NSUN7-RBM47	ENSCAFG00000015893-ENSCAFG00000015898	intergenic region
6	5	3251267	5	3255193	60	25	10	DEL	NTM-7SK	ENSCAFG00000009907-ENSCAFG00000021116	intergenic region
10	12	31481197	10	10842064	60	42	10	TRANS	NUP107	ENSCAFG00000000417	transcript ablation
10	26	6526883	6	55644996	60	45	10	TRANS	OGFOD2	ENSCAFG00000007668	transcript ablation
20	36	18375913	36	18381637	60	47	10	INV	OLA1-SP9	ENSCAFG00000013178-ENSCAFG00000013183	intergenic region
10	4	50259232	1	109980471	60	30	10	TRANS	OPA3	ENSCAFG00000004419	transcript ablation
10	1	98162811	1	109980035	60	26	10	DUP	OPA3	ENSCAFG00000004419	frameshift variant&splice donor variant&splice region variant&intron variant
1	5	2574490	5	66070190	60	18	10	INV	OPCML	ENSCAFG00000009842	inversion
2	5	2567224	5	6784027	60	24	10	INV	OPCML	ENSCAFG00000009842	inversion
2	37	17416447	12	15844641	60	27	10	TRANS	OPN5	ENSCAFG00000002097	transcript ablation
23	23	12791145	13	50836187	60	19	10	TRANS	OSBPL10	ENSCAFG00000005411	transcript ablation
23	23	12983486	23	12984974	60	44	10	INV	OSBPL10	ENSCAFG00000005411	intron variant
14	2	78846264	2	78847037	60	47	10	INV	OTUD3	ENSCAFG00000015107	3 prime UTR variant
8	25	19349322	25	19352514	60	18	10	DEL	PALLD	ENSCAFG00000007492	intron variant
24	10	59329790	10	60889419	60	31	10	DUP	PAPOLG	ENSCAFG00000002975	frameshift variant
10	32	3335037	32	3487686	60	34	10	DEL	PAQR3-NAA11	ENSCAFG00000008860-ENSCAFG00000008862	intergenic region
23	37	13651346	37	13716994	60	23	10	DEL	PARD3B	ENSCAFG00000012891	exon loss variant&splice acceptor variant&splice donor variant&splice region variant&intron variant
14	28	12234883	28	13482848	60	58	10	INV	PAX2	ENSCAFG00000009709	inversion
1	26	34180884	20	7225113	60	26	10	TRANS	PCDH15	ENSCAFG00000015538	transcript ablation
19	26	34364922	5	73747927	60	12	10	TRANS	PCDH15	ENSCAFG00000015538	transcript ablation
19	26	34412526	5	16023854	60	24	10	TRANS	PCDH15	ENSCAFG00000015538	transcript ablation
19	26	34412681	23	6747285	60	29	10	TRANS	PCDH15	ENSCAFG00000015538	transcript ablation
19	26	34420726	23	6746837	60	26	10	TRANS	PCDH15	ENSCAFG00000015538	transcript ablation
14	26	35033845	26	35034927	60	177	10	INV	PCDH15-ENSCAFG00000015550	ENSCAFG00000015538-ENSCAFG00000015550	intergenic region
23	33	27772483	22	13894872	60	61	10	TRANS	PCDH17&UMPS	ENSCAFG00000004870&ENSCAFG00000012401	bidirectional gene fusion
6	31	39640482	22	31892142	60	40	10	TRANS	PCNT	ENSCAFG00000012045	transcript ablation
7	12	72493803	12	72495968	60	39	10	INV	PDCD2	ENSCAFG00000030429	upstream gene variant
23	3	54260428	3	54285571	60	29	10	DEL	PDE8A	ENSCAFG00000013011	exon loss variant&splice donor variant&splice region variant&intron variant
23	3	54285912	3	54286807	60	34	10	DEL	PDE8A	ENSCAFG00000013011	intron variant
23	3	54258152	3	54287325	60	21	10	DUP	PDE8A	ENSCAFG00000013011	frameshift variant
23	3	54260245	3	54286592	60	31	10	DUP	PDE8A	ENSCAFG00000013011	frameshift variant
8	37	23063631	34	26673606	60	12	10	TRANS	PECR	ENSCAFG00000014368	transcript ablation
22	X	42668719	X	46675020	60	37	10	INV	PFKFB1	ENSCAFG00000016476	inversion
1	5	35177228	5	46576056	60	20	10	DUP	PGM1	ENSCAFG00000018670	stop gained&duplication
19	X	24274090	12	6025721	60	18	10	TRANS	PI16	ENSCAFG00000001438	transcript ablation
23	38	22155233	38	22184535	60	13	10	INV	PIGM	ENSCAFG00000011865	downstream gene variant
16	5	69454499	5	77712006	60	27	10	DUP	PKD1L2	ENSCAFG00000020217	frameshift variant&stop gained
9	24	21552193	24	21655740	60	55	10	DEL	PLAGL2&POFUT1&TM9SF4	ENSCAFG00000031042&ENSCAFG00000007186&ENSCAFG00000007145	feature ablation
2	28	8418797	16	10137470	60	33	10	TRANS	PLCE1	ENSCAFG00000007985	transcript ablation
2	37	16246089	10	28246250	60	36	10	TRANS	PLEKHM3	ENSCAFG00000013559	transcript ablation
2	37	16256830	10	28246707	60	36	10	TRANS	PLEKHM3	ENSCAFG00000013559	transcript ablation
12	20	40256829	20	40673241	60	10	10	INV	PLXNB1&SLC25A20	ENSCAFG00000012685&ENSCAFG00000012076	bidirectional gene fusion
19	32	7702512	30	37271769	60	15	10	TRANS	PML	ENSCAFG00000025384	transcript ablation
19	30	37272946	30	37273931	60	22	10	DEL	PML	ENSCAFG00000025384	downstream gene variant
13	28	27091804	28	34196419	60	35	10	DUP	PNLIP	ENSCAFG00000011815	duplication
12	26	20009630	20	37602867	60	17	10	TRANS	POC1A&SEZ6L	ENSCAFG00000023072&ENSCAFG00000011694	bidirectional gene fusion
7	14	20670236	6	36822489	60	110	10	TRANS	PON2	ENSCAFG00000002123	transcript ablation
16	14	11060465	14	11061548	60	18	10	DEL	POT1	ENSCAFG00000001754	intron variant
14	15	24187205	15	24188139	60	38	10	DUP	PPFIA2-CCDC59	ENSCAFG00000005854-ENSCAFG00000023758	intergenic region
13	26	8355784	26	8407729	60	15	10	INV	PPTC7	ENSCAFG00000032439	inversion
12	9	13872756	9	13886828	60	17	10	DEL	PRKCA	ENSCAFG00000011326	exon loss variant&splice acceptor variant&splice donor variant&splice region variant&intron variant
2	2	28893892	2	29592780	60	33	10	DEL	PRKCQ	ENSCAFG00000005169	transcript ablation
7	6	12500563	6	31387825	60	188	10	INV	PRM3	ENSCAFG00000031106	inversion
2	38	17213098	10	54883261	60	40	10	TRANS	PSME4	ENSCAFG00000002729	transcript ablation
19	11	66807252	11	66827939	60	44	10	DEL	PTBP3-ENSCAFG00000032333	ENSCAFG00000003015-ENSCAFG00000032333	intergenic region
14	21	21135741	18	17675830	60	21	10	TRANS	PTPN12	ENSCAFG00000025333	transcript ablation
14	18	17673334	18	17680803	60	27	10	DUP	PTPN12	ENSCAFG00000025333	frameshift variant&splice acceptor variant&splice donor variant&splice region variant&intron variant
14	18	17675527	18	17688852	60	32	10	DUP	PTPN12	ENSCAFG00000025333	frameshift variant
14	18	17688106	18	17692911	60	26	10	DUP	PTPN12	ENSCAFG00000025333	duplication
14	18	17676842	18	17680388	60	37	10	INV	PTPN12	ENSCAFG00000025333	intron variant
3	20	29153320	20	29166038	60	20	10	DEL	PTPRG-ENSCAFG00000007181	ENSCAFG00000007152-ENSCAFG00000007181	intergenic region
14	27	31207903	16	48255970	60	39	10	TRANS	PTPRO	ENSCAFG00000012789	transcript ablation
14	27	31204823	27	31586142	60	82	10	DUP	PTPRO	ENSCAFG00000012789	splice donor variant&splice region variant&5 prime UTR variant&intron variant
6	19	18748110	19	18752788	60	41	10	INV	QRFPR	ENSCAFG00000004156	intron variant
17	22	17531217	7	21326010	60	15	10	TRANS	RASAL2	ENSCAFG00000014046	transcript ablation
12	1	76605192	1	77142467	60	15	10	DUP	RASEF-ENSCAFG00000001457	ENSCAFG00000001453-ENSCAFG00000001457	intergenic region
3	11	1551573	11	39187192	60	21	10	DUP	RASGEF1C	ENSCAFG00000000391	duplication
3	11	1550926	11	39637990	60	34	10	INV	RASGEF1C	ENSCAFG00000000391	inversion
9	6	34543809	6	34932215	60	39	10	DEL	RBFOX1	ENSCAFG00000019082	exon loss variant&splice donor variant&splice region variant&intron variant
2	6	34672719	6	34876526	60	28	10	DEL	RBFOX1-ENSCAFG00000019087	ENSCAFG00000019082-ENSCAFG00000019087	intergenic region
3	6	35154459	6	35232406	60	16	10	DEL	RBFOX1-ENSCAFG00000019087	ENSCAFG00000019082-ENSCAFG00000019087	intergenic region
7	6	34889226	6	35074022	60	42	10	DEL	RBFOX1-ENSCAFG00000019087	ENSCAFG00000019082-ENSCAFG00000019087	intergenic region
7	6	34907656	6	35434222	60	31	10	DEL	RBFOX1-ENSCAFG00000019087	ENSCAFG00000019082-ENSCAFG00000019087	intergenic region
7	6	35128580	6	35287630	60	96	10	DEL	RBFOX1-ENSCAFG00000019087	ENSCAFG00000019082-ENSCAFG00000019087	intergenic region
7	6	35128511	6	35287815	60	28	10	DUP	RBFOX1-ENSCAFG00000019087	ENSCAFG00000019082-ENSCAFG00000019087	intergenic region
9	6	35071790	6	35227723	60	29	10	DEL	RBFOX1-ENSCAFG00000019087	ENSCAFG00000019082-ENSCAFG00000019087	intergenic region
14	6	34751818	6	34782278	60	41	10	DEL	RBFOX1-ENSCAFG00000019087	ENSCAFG00000019082-ENSCAFG00000019087	intergenic region
17	6	34834802	6	35057810	60	32	10	DEL	RBFOX1-ENSCAFG00000019087	ENSCAFG00000019082-ENSCAFG00000019087	intergenic region
22	6	34959940	6	35072254	60	10	10	DEL	RBFOX1-ENSCAFG00000019087	ENSCAFG00000019082-ENSCAFG00000019087	intergenic region
23	6	35110194	6	35144922	60	40	10	DEL	RBFOX1-ENSCAFG00000019087	ENSCAFG00000019082-ENSCAFG00000019087	intergenic region
23	6	35455165	6	35532601	60	40	10	DEL	RBFOX1-ENSCAFG00000019087	ENSCAFG00000019082-ENSCAFG00000019087	intergenic region
24	6	34975512	6	35320731	60	10	10	DEL	RBFOX1-ENSCAFG00000019087	ENSCAFG00000019082-ENSCAFG00000019087	intergenic region
16	36	5927462	36	6019246	60	19	10	DEL	RBMS1	ENSCAFG00000009922	exon loss variant
3	36	6357177	36	6450346	60	25	10	INV	RBMS1-TANK	ENSCAFG00000009922-ENSCAFG00000009943	intergenic region
14	10	777793	6	17474575	41	12	10	TRANS	RBMS2	ENSCAFG00000000134	transcript ablation
7	23	14492583	23	14895353	60	49	10	DEL	RBMS3	ENSCAFG00000005464	exon loss variant
1	23	15286205	23	15335792	60	15	10	DEL	RBMS3-ZCWPW2	ENSCAFG00000005464-ENSCAFG00000005488	intergenic region
3	23	15277738	23	15478390	60	13	10	DEL	RBMS3-ZCWPW2	ENSCAFG00000005464-ENSCAFG00000005488	intergenic region
20	23	15269891	23	15365302	60	25	10	DEL	RBMS3-ZCWPW2	ENSCAFG00000005464-ENSCAFG00000005488	intergenic region
22	23	15552311	23	15573186	60	13	10	DEL	RBMS3-ZCWPW2	ENSCAFG00000005464-ENSCAFG00000005488	intergenic region
1	2	71930975	2	71948583	60	15	10	DEL	RCC1&TRNAU1AP	ENSCAFG00000011757&ENSCAFG00000011735	gene fusion
12	1	91936111	1	95750065	60	16	10	DUP	RFX3	ENSCAFG00000002053	splice donor variant&splice region variant&5 prime UTR variant&intron variant
12	1	91962744	1	106348103	60	17	10	INV	RFX3	ENSCAFG00000002053	inversion
2	10	32134702	10	41516480	60	28	10	INV	RFX8	ENSCAFG00000002190	inversion
12	1	43643801	1	43647944	60	13	10	INV	RGS17-ENSCAFG00000000562	ENSCAFG00000000550-ENSCAFG00000000562	intergenic region
9	38	7057203	38	7058175	60	31	10	INV	RGS18-BRINP3	ENSCAFG00000032530-ENSCAFG00000010624	intergenic region
9	38	7085408	38	7086736	60	71	10	INV	RGS18-BRINP3	ENSCAFG00000032530-ENSCAFG00000010624	intergenic region
1	29	5565219	29	5569713	60	15	10	INV	RGS20	ENSCAFG00000006955	intron variant
23	38	6378262	38	11773944	60	21	10	DUP	RGS21	ENSCAFG00000025049	duplication
2	10	20570280	10	31944743	60	32	10	DUP	RIC8B	ENSCAFG00000001805	frameshift variant
2	10	31941869	10	41317507	60	25	10	INV	RIC8B	ENSCAFG00000001805	inversion
10	12	30093737	12	34604909	60	18	10	DUP	RIMS1	ENSCAFG00000002640	frameshift variant
10	12	30093825	12	34603158	60	18	10	INV	RIMS1	ENSCAFG00000002640	inversion
2	13	5477883	13	11974513	54	94	10	INV	RIMS2	ENSCAFG00000000670	inversion
14	31	32163083	20	1431059	43	15	10	TRANS	RIPPLY3	ENSCAFG00000009694	transcript ablation
9	X	50235482	X	50256574	60	26	10	DEL	RNaseP_nuc-ZC3H12B	ENSCAFG00000027680-ENSCAFG00000031307	intergenic region
16	17	61481265	5	40800917	60	26	10	TRANS	RNF112	ENSCAFG00000018198	transcript ablation
19	11	30159343	11	52792595	60	21	10	INV	RNF38	ENSCAFG00000002315	inversion
19	11	52898049	11	52899275	60	21	10	INV	RNF38-MELK	ENSCAFG00000002315-ENSCAFG00000002334	intergenic region
13	31	8372129	23	40409390	60	24	10	TRANS	ROBO1	ENSCAFG00000007903	transcript ablation
12	20	42063439	7	67003374	60	17	10	TRANS	ROCK1	ENSCAFG00000018282	transcript ablation
12	1	83480405	1	111092986	60	12	10	DUP	RORB	ENSCAFG00000001769	duplication
10	29	6133613	11	42220267	60	33	10	TRANS	RP1	ENSCAFG00000006995	transcript ablation
10	32	3996234	29	6134240	60	19	10	TRANS	RP1	ENSCAFG00000006995	transcript ablation
19	37	22452060	5	8311493	60	31	10	TRANS	RPUSD4	ENSCAFG00000010488	transcript ablation
19	6	49709541	6	49723116	60	17	10	INV	RTCA	ENSCAFG00000020010	inversion
7	38	1051596	14	18648660	60	144	10	TRANS	SAMD9L	ENSCAFG00000002007	transcript ablation
2	10	21688288	10	50955128	60	59	10	DUP	SAMM50	ENSCAFG00000000887	duplication
7	37	8713030	17	17770976	60	57	10	TRANS	SATB2	ENSCAFG00000010971	transcript ablation
7	37	8697510	37	8701370	60	46	10	INV	SATB2	ENSCAFG00000010971	intron variant
8	37	8721582	14	31957314	60	27	10	TRANS	SATB2	ENSCAFG00000010971	transcript ablation
14	37	8644813	37	8718107	60	18	10	DEL	SATB2	ENSCAFG00000010971	exon loss variant
16	37	8606230	7	5837681	60	11	10	TRANS	SATB2	ENSCAFG00000010971	transcript ablation
1	8	10056273	8	10066456	60	28	10	DEL	SCFD1	ENSCAFG00000012672	exon loss variant
1	13	17086338	8	9983495	60	31	10	TRANS	SCFD1	ENSCAFG00000012672	transcript ablation
3	19	7238544	19	12021646	60	14	10	DUP	SCLT1	ENSCAFG00000003801	stop gained&duplication
20	6	13691540	6	14000936	60	11	10	DEL	SDK1	ENSCAFG00000016192	exon loss variant&splice region variant
19	11	8047787	11	8052476	60	22	10	INV	SEMA6A-ENSCAFG00000000177	ENSCAFG00000000192-ENSCAFG00000000177	intergenic region
20	30	14060047	30	15849796	60	32	10	DUP	SEMA6D	ENSCAFG00000013925	duplication
23	33	29019740	33	29932084	60	67	10	INV	SENP5	ENSCAFG00000013094	inversion
5	27	19856702	1	47645274	45	10	10	TRANS	SERAC1	ENSCAFG00000000647	transcript ablation
14	37	6901299	37	8108958	60	30	10	DUP	SF3B1	ENSCAFG00000010826	duplication
14	16	37872551	16	37876846	60	30	10	DEL	SGCZ	ENSCAFG00000006792	intron variant
14	16	15428314	16	37877561	60	39	10	DUP	SGCZ	ENSCAFG00000006792	frameshift variant&stop gained
14	16	37805465	16	38038601	60	43	10	INV	SGCZ	ENSCAFG00000006792	splice donor variant&inversion&splice region variant&intron variant
14	16	37872339	16	37959571	60	36	10	INV	SGCZ	ENSCAFG00000006792	splice donor variant&inversion&splice region variant&intron variant
10	4	29765718	4	29952705	60	83	10	DUP	SH2D4B-5S_rRNA	ENSCAFG00000015877-ENSCAFG00000021502	intergenic region
19	X	30822732	23	27331809	60	25	10	TRANS	SH3BP5	ENSCAFG00000006024	transcript ablation
1	28	22318338	18	7502575	60	19	10	TRANS	SHOC2	ENSCAFG00000010831	transcript ablation
7	X	43560290	23	13231408	60	52	10	TRANS	SHROOM4	ENSCAFG00000016028	transcript ablation
20	11	26586093	11	26587827	60	19	10	DEL	SIL1	ENSCAFG00000001330	intron variant
20	11	26193683	11	26587837	60	16	10	DUP	SIL1	ENSCAFG00000001330	frameshift variant&stop gained
20	11	26586091	11	26587681	60	20	10	INV	SIL1	ENSCAFG00000001330	intron variant
7	12	35636760	12	36647639	60	122	10	DUP	SLC17A5	ENSCAFG00000002658	duplication
12	1	83072717	1	92904347	60	24	10	INV	SLC1A1	ENSCAFG00000002067	inversion
12	1	90928036	1	92927855	60	25	10	INV	SLC1A1	ENSCAFG00000002067	inversion
12	1	90954371	1	92960245	60	26	10	INV	SLC1A1	ENSCAFG00000002067	inversion
12	1	92926375	1	110997997	60	22	10	INV	SLC1A1&ZNF235	ENSCAFG00000002067&ENSCAFG00000031857	bidirectional gene fusion
12	20	40255751	7	64677419	60	27	10	TRANS	SLC25A20	ENSCAFG00000012076	transcript ablation
12	20	40256292	3	55942181	60	10	10	TRANS	SLC25A20	ENSCAFG00000012076	transcript ablation
12	26	20611785	20	40256958	60	12	10	TRANS	SLC25A20	ENSCAFG00000012076	transcript ablation
12	26	20720070	20	40266399	60	25	10	TRANS	SLC25A20	ENSCAFG00000012076	transcript ablation
7	8	15239715	8	15421105	60	17	10	DEL	SLC25A21	ENSCAFG00000028962	exon loss variant
8	38	2285232	14	25046449	60	22	10	TRANS	SLC26A9	ENSCAFG00000010191	transcript ablation
8	38	2285030	38	2325771	60	46	10	INV	SLC26A9	ENSCAFG00000010191	inversion
16	27	13760332	27	21423967	60	17	10	INV	SLC2A13	ENSCAFG00000009975	inversion
20	34	35370816	34	35378858	60	40	10	INV	SLC2A2	ENSCAFG00000014983	inversion
20	34	35370894	34	35636994	60	29	10	INV	SLC2A2&TNIK	ENSCAFG00000014983&ENSCAFG00000015157	bidirectional gene fusion
1	13	16776121	13	16776684	60	129	10	INV	SLC30A8-MED30	ENSCAFG00000000825-ENSCAFG00000000826	intergenic region
23	26	23713932	26	23718148	60	71	10	INV	SLC35E4	ENSCAFG00000012834	splice donor variant&inversion&splice region variant&intron variant
10	27	8065844	12	22631642	60	11	10	TRANS	SLC38A2	ENSCAFG00000009261	transcript ablation
17	36	7292074	36	7293112	60	12	10	DUP	SLC4A10	ENSCAFG00000010242	frameshift variant&splice acceptor variant&splice donor variant&splice region variant&intron variant
19	37	27062122	37	27062785	60	18	10	DUP	SLC4A3-U6	ENSCAFG00000015723-ENSCAFG00000027145	intergenic region
10	23	11053363	23	16761352	60	37	10	DUP	SLC4A7&ULK4	ENSCAFG00000005613&ENSCAFG00000005216	bidirectional gene fusion
23	33	29354761	26	21560318	60	36	10	TRANS	SLC51A&TTC28	ENSCAFG00000012955&ENSCAFG00000011849	gene fusion
22	20	7775419	20	7782620	60	15	10	DUP	SLC6A11-ATP2B2	ENSCAFG00000023412-ENSCAFG00000005076	intergenic region
9	23	39029462	6	35432881	60	12	10	TRANS	SLC9A9	ENSCAFG00000008028	transcript ablation
9	23	39029529	6	35432764	60	22	10	TRANS	SLC9A9	ENSCAFG00000008028	transcript ablation
13	23	38869261	23	38910692	60	25	10	INV	SLC9A9	ENSCAFG00000008028	intron variant
10	28	5319117	28	10386530	60	14	10	DUP	SLIT1	ENSCAFG00000008945	frameshift variant&stop gained
20	20	41197103	20	41319311	60	17	10	DEL	SMARCC1	ENSCAFG00000013136	exon loss variant
3	9	22027128	9	35076053	50	16	10	DUP	SMARCE1	ENSCAFG00000016025	duplication
13	28	21906317	23	39380593	60	18	10	TRANS	SMC3	ENSCAFG00000010762	transcript ablation
8	34	10394660	34	26489708	60	13	10	DUP	SMC4	ENSCAFG00000014295	frameshift variant
19	14	19413840	1	87196849	60	16	10	TRANS	SMC5	ENSCAFG00000001880	transcript ablation
23	32	13034581	32	13036912	60	29	10	DEL	SNCA	ENSCAFG00000009880	intron variant
23	32	13034376	32	20094518	60	33	10	DUP	SNCA&STPG2	ENSCAFG00000009880&ENSCAFG00000010244	gene fusion
7	14	8318354	6	31019289	60	206	10	TRANS	SND1	ENSCAFG00000001700	transcript ablation
8	34	10807642	14	8272612	60	56	10	TRANS	SND1	ENSCAFG00000001700	transcript ablation
8	34	10807671	14	8631396	60	31	10	TRANS	SND1	ENSCAFG00000001700	transcript ablation
8	34	10815203	14	8628568	60	44	10	TRANS	SND1	ENSCAFG00000001700	transcript ablation
8	14	8305576	14	8308646	60	28	10	DEL	SND1	ENSCAFG00000001700	intron variant
8	14	8312113	14	8313414	60	47	10	DEL	SND1	ENSCAFG00000001700	intron variant
8	14	8588458	14	8632385	60	20	10	DEL	SND1	ENSCAFG00000001700	exon loss variant&splice acceptor variant&splice donor variant&splice region variant&intron variant
8	14	8631590	14	8632501	60	11	10	INV	SND1	ENSCAFG00000001700	intron variant
8	14	8646700	14	31929328	60	22	10	INV	SND1	ENSCAFG00000001700	inversion
23	32	29539322	14	8668811	60	23	10	TRANS	SND1	ENSCAFG00000001700	transcript ablation
20	15	37909166	15	37913908	60	49	10	INV	SNORA18-TMPO	ENSCAFG00000028326-ENSCAFG00000006529	intergenic region
3	37	14117893	37	14228452	60	15	10	DEL	SNORA62	ENSCAFG00000029423	transcript ablation
23	13	51884867	13	51886403	60	18	10	DEL	SNORA62-U6	ENSCAFG00000025979-ENSCAFG00000027785	intergenic region
2	17	41460932	17	42020265	60	21	10	DEL	SNORA70	ENSCAFG00000028012	transcript ablation
4	24	26921589	24	26931481	60	28	10	INV	SNORA71	ENSCAFG00000027614	upstream gene variant
8	34	15747125	34	15752330	60	13	10	DEL	SNORA72-ATP11B	ENSCAFG00000028439-ENSCAFG00000011680	intergenic region
20	30	28262245	30	28324818	60	31	10	DEL	SNORD112	ENSCAFG00000028228	transcript ablation
8	14	10374102	14	24493343	60	71	10	DUP	SNORD19	ENSCAFG00000027916	duplication
20	3	21526888	3	41637283	60	25	10	DUP	snoZ39	ENSCAFG00000021294	duplication
7	18	15669120	14	39569296	60	19	10	TRANS	SNX10	ENSCAFG00000028917	transcript ablation
14	11	12850901	11	12859806	60	48	10	DUP	SNX24	ENSCAFG00000000534	intron variant
20	28	9072445	28	9075140	60	34	10	DEL	SORBS1-ALDH18A1	ENSCAFG00000008270-ENSCAFG00000008339	intergenic region
13	28	17408091	28	20770368	60	23	10	INV	SORCS3	ENSCAFG00000010623	inversion
2	38	714563	38	1857477	60	39	10	DUP	SOX13	ENSCAFG00000009614	duplication
14	35	20140091	35	20168128	60	115	10	INV	SOX4-PRL	ENSCAFG00000024883-ENSCAFG00000010247	intergenic region
14	21	18769655	21	38850478	60	86	10	INV	SOX6	ENSCAFG00000008607	inversion
3	38	12963293	34	8815781	60	24	10	TRANS	SPATA17	ENSCAFG00000010794	transcript ablation
22	38	10844333	38	12975109	60	14	10	INV	SPATA17	ENSCAFG00000010794	inversion
23	38	13245840	38	13249346	60	40	10	DUP	SPATA17-RRP15	ENSCAFG00000010794-ENSCAFG00000010835	intergenic region
23	38	13285610	38	13286112	60	34	10	INV	SPATA17-RRP15	ENSCAFG00000010794-ENSCAFG00000010835	intergenic region
3	38	11388388	38	12972351	60	13	10	DUP	SPATA17&USH2A	ENSCAFG00000010794&ENSCAFG00000010731	bidirectional gene fusion
3	38	13055623	6	62867644	60	13	10	TRANS	SPATA17&WDR63	ENSCAFG00000010794&ENSCAFG00000020292	gene fusion&frameshift variant
10	37	9435901	10	13255845	60	53	10	TRANS	SPATS2L	ENSCAFG00000011015	transcript ablation
14	35	167860	35	177593	60	29	10	INV	SPIDR	ENSCAFG00000009134	intron variant
14	35	168337	35	180111	60	43	10	INV	SPIDR	ENSCAFG00000009134	intron variant
2	30	5627627	10	10711128	60	29	10	TRANS	SPRED1	ENSCAFG00000008643	transcript ablation
2	30	5468878	30	5627478	60	17	10	DEL	SPRED1	ENSCAFG00000008643	exon loss variant&splice donor variant&splice region variant&intron variant
5	24	10180745	24	10181582	60	12	10	DEL	SPTLC3-BTBD3	ENSCAFG00000005607-ENSCAFG00000030748	intergenic region
22	X	42480696	20	8975820	60	28	10	TRANS	SRGAP3	ENSCAFG00000005535	transcript ablation
23	26	15181054	22	3588129	60	13	10	TRANS	SRRM4	ENSCAFG00000023113	transcript ablation
23	26	15181124	26	16911883	60	13	10	INV	SRRM4	ENSCAFG00000023113	inversion
17	6	70157703	6	70165029	60	22	10	DEL	ST6GALNAC3	ENSCAFG00000020387	intron variant
18	37	1516521	37	1540189	60	15	10	DEL	STAT1	ENSCAFG00000009797	exon loss variant
20	14	16131292	14	17082882	60	35	10	INV	STEAP2	ENSCAFG00000001870	inversion
20	14	14343580	14	17086539	60	32	10	INV	STEAP4	ENSCAFG00000001856	inversion
20	14	14345264	14	17086532	60	26	10	INV	STEAP4	ENSCAFG00000001856	inversion
10	37	5785609	37	7227537	60	84	10	DUP	STK17B	ENSCAFG00000010652	duplication
1	27	20476998	12	27717468	60	38	10	TRANS	STK38L	ENSCAFG00000011145	transcript ablation
1	27	20474912	27	21617684	60	42	10	DUP	STK38L	ENSCAFG00000011145	splice donor variant&splice region variant&5 prime UTR variant&intron variant
4	22	4120512	5	33835426	60	10	10	TRANS	STX8	ENSCAFG00000017413	transcript ablation
6	9	55713807	9	55743178	60	17	10	DEL	STXBP1	ENSCAFG00000020125	exon loss variant
5	29	19132555	6	42988257	60	15	10	TRANS	STXBP3	ENSCAFG00000019913	transcript ablation
3	20	24139844	20	30114878	60	24	10	INV	SUCLG2	ENSCAFG00000006612	inversion
19	11	66613245	1	14443371	60	20	10	TRANS	SUSD1	ENSCAFG00000003013	transcript ablation
1	27	1523142	13	10172044	60	26	10	TRANS	SYBU	ENSCAFG00000000741	transcript ablation
23	X	21513385	5	73967600	60	34	10	TRANS	SYCE1L	ENSCAFG00000029237	transcript ablation
17	27	15608306	22	53030733	60	29	10	TRANS	SYT10	ENSCAFG00000010475	transcript ablation
17	X	74588816	X	74620727	60	63	10	DEL	SYTL4	ENSCAFG00000017529	splice donor variant&5 prime UTR truncation&exon loss variant&splice region variant&intron variant
13	28	26654958	28	31859823	60	16	10	INV	TACC2	ENSCAFG00000012494	inversion
2	2	28194444	2	56760663	60	31	10	INV	TAF3	ENSCAFG00000005022	inversion
19	37	22668092	5	80571437	60	19	10	TRANS	TANGO6	ENSCAFG00000020298	transcript ablation
19	23	6757508	5	80556410	60	10	10	TRANS	TANGO6&TRANK1	ENSCAFG00000020298&ENSCAFG00000004776	bidirectional gene fusion
3	36	6425358	36	7570032	60	21	10	DUP	TANK	ENSCAFG00000009943	duplication
1	X	41794521	X	45017408	60	42	10	INV	TBC1D25	ENSCAFG00000015483	inversion
2	38	17010415	16	8895845	60	19	10	TRANS	TBXAS1	ENSCAFG00000004011	transcript ablation
20	30	22182587	30	22199351	60	21	10	INV	TCF12	ENSCAFG00000016200	intron variant
20	30	22199660	30	26071890	60	24	10	INV	TCF12	ENSCAFG00000016200	inversion
14	30	10822372	10	32337288	40	10	10	TRANS	TCP11L2	ENSCAFG00000001873	transcript ablation
24	28	23352309	28	23356561	60	14	10	DUP	TECTB	ENSCAFG00000010904	upstream gene variant
14	16	48256103	16	48259091	60	20	10	DEL	TENM3-7SK	ENSCAFG00000008123-ENSCAFG00000027716	intergenic region
14	16	33464585	16	43735051	60	36	10	INV	TEX15	ENSCAFG00000006448	inversion
3	4	10585914	4	37540082	60	21	10	INV	TFAM	ENSCAFG00000012315	inversion
2	27	3722680	27	42602778	60	54	10	INV	TFCP2	ENSCAFG00000007831	inversion
20	23	37846205	23	37858849	60	19	10	DEL	TFDP2	ENSCAFG00000007742	intron variant
6	36	29714714	36	29715732	60	72	10	INV	TFPI-7SK	ENSCAFG00000014752-ENSCAFG00000028235	intergenic region
19	X	41574578	1	66387960	60	11	10	TRANS	THEMIS&ZNF182	ENSCAFG00000001078&ENSCAFG00000015232	gene fusion
19	23	10821058	23	19551030	60	20	10	INV	THRB&ULK4	ENSCAFG00000005741&ENSCAFG00000005216	gene fusion
8	34	35772395	14	26509878	60	29	10	TRANS	THSD7A	ENSCAFG00000002280	transcript ablation
8	34	36281137	14	26499002	60	16	10	TRANS	THSD7A	ENSCAFG00000002280	transcript ablation
8	38	2011701	14	26677009	60	18	10	TRANS	THSD7A	ENSCAFG00000002280	transcript ablation
20	31	26263294	31	26394464	60	39	10	DEL	TIAM1	ENSCAFG00000008853	upstream gene variant
2	36	15583128	6	46161960	41	27	10	TRANS	TLK1	ENSCAFG00000012521	transcript ablation
15	36	15582907	6	46161968	58	21	10	TRANS	TLK1	ENSCAFG00000012521	transcript ablation
23	36	15544339	36	18676401	60	31	10	INV	TLK1&WIPF1	ENSCAFG00000012521&ENSCAFG00000013271	bidirectional gene fusion
10	37	2786091	37	2788814	60	21	10	INV	TMEFF2-ENSCAFG00000010125	ENSCAFG00000010115-ENSCAFG00000010125	intergenic region
16	27	5343510	27	10044845	60	17	10	INV	TMEM117&TUBA1C	ENSCAFG00000009609&ENSCAFG00000008661	bidirectional gene fusion
3	21	14327551	21	14328146	60	18	10	INV	TMEM126B-U6	ENSCAFG00000004520-ENSCAFG00000026420	intergenic region
13	10	45495621	2	56043189	60	11	10	TRANS	TMEM171	ENSCAFG00000031156	transcript ablation
3	11	30555851	11	52383799	60	25	10	INV	TMEM8B	ENSCAFG00000002250	inversion
23	5	15716824	5	71740617	60	26	10	DUP	TMPRSS13	ENSCAFG00000012845	duplication
8	38	2327980	31	14623787	60	14	10	TRANS	TMPRSS15	ENSCAFG00000008337	transcript ablation
22	5	19540629	5	30974485	60	46	10	DUP	TMPRSS5	ENSCAFG00000013730	duplication
8	37	23991495	37	24079928	60	10	10	DEL	TNP1-Pinc	ENSCAFG00000014492-ENSCAFG00000031734	intergenic region
14	2	62899414	2	66445119	60	39	10	DUP	TOX3	ENSCAFG00000009722	duplication
17	26	1244337	26	9740293	60	46	10	DUP	TRAFD1	ENSCAFG00000008830	stop gained&duplication
1	12	11052708	12	11055236	60	37	10	DEL	TRERF1-U6	ENSCAFG00000001642-ENSCAFG00000029921	intergenic region
20	25	30272100	25	34611636	60	26	10	DUP	TRIM35	ENSCAFG00000008708	duplication
14	1	65099792	1	65106319	60	34	10	DEL	TRMT11-CENPW	ENSCAFG00000001057-ENSCAFG00000029836	intergenic region
12	1	83338665	1	108196969	60	12	10	DUP	TRPM6	ENSCAFG00000001751	duplication
23	32	20765087	20	27439686	60	11	10	TRANS	TSPAN5	ENSCAFG00000010287	transcript ablation
14	27	36698048	27	41603999	60	30	10	INV	TSPAN9	ENSCAFG00000015466	inversion
23	26	22016274	26	22030692	60	100	10	DUP	TTC28	ENSCAFG00000011849	intron variant
8	18	3102092	8	61664039	60	17	10	TRANS	TTC7B	ENSCAFG00000017525	transcript ablation
8	18	4124547	8	61665953	60	21	10	TRANS	TTC7B	ENSCAFG00000017525	transcript ablation
3	36	22391192	4	42883603	60	15	10	TRANS	TTN	ENSCAFG00000014025	transcript ablation
23	9	6692028	9	6698544	60	46	10	DEL	TTYH2-SDK2	ENSCAFG00000004524-ENSCAFG00000004464	intergenic region
20	6	71612533	6	71630385	60	19	10	DEL	TYW3	ENSCAFG00000032209	downstream gene variant
8	34	29437735	34	29438652	60	65	10	DEL	U1-ENSCAFG00000014365	ENSCAFG00000022465-ENSCAFG00000014365	intergenic region
9	15	57810206	15	57826321	60	32	10	DUP	U1-FSTL5	ENSCAFG00000021743-ENSCAFG00000008759	intergenic region
2	2	71871052	2	71875057	60	73	10	INV	U11-ENSCAFG00000011723	ENSCAFG00000026473-ENSCAFG00000011723	intergenic region
10	14	23846822	14	23913066	60	17	10	DEL	U2	ENSCAFG00000027279	transcript ablation
22	12	30230804	12	30231531	60	27	10	DEL	U2-ENSCAFG00000002522	ENSCAFG00000022225-ENSCAFG00000002522	intergenic region
10	11	43270706	11	43551206	60	28	10	INV	U3-ENSCAFG00000007543	ENSCAFG00000025851-ENSCAFG00000007543	intergenic region
2	28	19496672	28	20092026	60	30	10	DUP	U4	ENSCAFG00000021465	duplication
22	X	70052780	X	70116491	60	17	10	DEL	U4	ENSCAFG00000027427	transcript ablation
20	6	67817196	6	67826167	60	15	10	DEL	U4-ELTD1	ENSCAFG00000020790-ENSCAFG00000020340	intergenic region
20	6	67740127	6	67801860	60	11	10	INV	U4-ELTD1	ENSCAFG00000020790-ENSCAFG00000020340	intergenic region
10	6	20211100	6	20211843	60	23	10	INV	U4-U2	ENSCAFG00000020758-ENSCAFG00000021122	intergenic region
3	20	26453729	20	26573624	60	12	10	INV	U4atac-ADAMTS9	ENSCAFG00000027674-ENSCAFG00000006777	intergenic region
1	21	14406333	21	14631112	60	19	10	DEL	U6	ENSCAFG00000026420	transcript ablation
2	2	25538278	2	61171833	60	11	10	DUP	U6	ENSCAFG00000027249	duplication
2	12	13634451	12	22022081	60	30	10	DUP	U6	ENSCAFG00000027086	duplication
6	22	12076688	22	30148389	60	49	10	DUP	U6	ENSCAFG00000027105	duplication
9	13	24617196	13	46320048	60	393	10	DUP	U6	ENSCAFG00000026278	duplication
10	16	57805690	16	58050712	60	17	10	DEL	U6	ENSCAFG00000026150	transcript ablation
10	11	42731329	11	43613147	60	26	10	DUP	U6	ENSCAFG00000032482	duplication
10	11	44549283	11	45038245	60	28	10	INV	U6	ENSCAFG00000028361	inversion
14	2	36011007	2	62899741	60	34	10	DUP	U6	ENSCAFG00000022979	duplication
14	31	14941282	31	15654106	60	11	10	DUP	U6	ENSCAFG00000021702	duplication
14	31	15654847	31	16018954	60	14	10	DUP	U6	ENSCAFG00000027925	duplication
14	31	15774151	31	16031241	60	17	10	INV	U6	ENSCAFG00000027925	inversion
20	3	18892375	3	21527192	60	19	10	DUP	U6	ENSCAFG00000027702	duplication
23	10	3055501	10	3065002	60	18	10	DEL	U6	ENSCAFG00000027210	upstream gene variant
23	13	51174889	13	51544059	60	41	10	DEL	U6	ENSCAFG00000026272	transcript ablation
23	10	2951351	10	3064119	60	21	10	DUP	U6	ENSCAFG00000027210	upstream gene variant
23	10	3063572	10	3068782	60	24	10	DUP	U6	ENSCAFG00000027210	duplication
23	10	51158212	10	51302636	60	38	10	INV	U6	ENSCAFG00000031998	inversion
1	22	43508288	22	44079262	60	11	10	DEL	U6-5S_rRNA	ENSCAFG00000022318-ENSCAFG00000022119	intergenic region
3	22	44114027	22	44119327	60	11	10	DEL	U6-5S_rRNA	ENSCAFG00000022318-ENSCAFG00000022119	intergenic region
7	22	43330434	22	43361925	60	39	10	DUP	U6-5S_rRNA	ENSCAFG00000022318-ENSCAFG00000022119	intergenic region
8	22	43362816	22	43501163	60	14	10	DEL	U6-5S_rRNA	ENSCAFG00000022318-ENSCAFG00000022119	intergenic region
14	18	30887238	18	30889531	60	35	10	DUP	U6-C11orf74	ENSCAFG00000027991-ENSCAFG00000006799	intergenic region
6	2	47147019	2	47148564	60	26	10	DEL	U6-DEPDC1B	ENSCAFG00000021414-ENSCAFG00000007133	intergenic region
6	2	47148705	2	47267168	60	26	10	DEL	U6-DEPDC1B	ENSCAFG00000021414-ENSCAFG00000007133	intergenic region
1	21	14651352	21	14909162	60	19	10	DEL	U6-DLG2	ENSCAFG00000026420-ENSCAFG00000004544	intergenic region
6	21	14827121	21	14977264	60	38	10	DEL	U6-DLG2	ENSCAFG00000026420-ENSCAFG00000004544	intergenic region
16	21	14600073	21	14657488	60	15	10	DEL	U6-DLG2	ENSCAFG00000026420-ENSCAFG00000004544	intergenic region
19	21	14609564	21	14882295	60	22	10	DEL	U6-DLG2	ENSCAFG00000026420-ENSCAFG00000004544	intergenic region
20	21	14702924	21	14850600	60	17	10	DEL	U6-DLG2	ENSCAFG00000026420-ENSCAFG00000004544	intergenic region
23	21	14642635	21	14970814	60	24	10	DEL	U6-DLG2	ENSCAFG00000026420-ENSCAFG00000004544	intergenic region
16	22	41103618	22	41110663	60	22	10	DEL	U6-ENSCAFG00000005303	ENSCAFG00000031703-ENSCAFG00000005303	intergenic region
19	32	7693123	32	7698187	60	23	10	DEL	U6-ENSCAFG00000009155	ENSCAFG00000020745-ENSCAFG00000009155	intergenic region
19	32	7678276	32	7691983	60	22	10	DUP	U6-ENSCAFG00000009155	ENSCAFG00000020745-ENSCAFG00000009155	intergenic region
19	32	7689003	32	7703744	60	21	10	DUP	U6-ENSCAFG00000009155	ENSCAFG00000020745-ENSCAFG00000009155	intergenic region
19	32	7724659	32	7730968	60	12	10	DUP	U6-ENSCAFG00000009155	ENSCAFG00000020745-ENSCAFG00000009155	intergenic region
19	32	7643313	32	7698425	60	23	10	INV	U6-ENSCAFG00000009155	ENSCAFG00000020745-ENSCAFG00000009155	intergenic region
19	32	7663728	32	7668978	60	19	10	INV	U6-ENSCAFG00000009155	ENSCAFG00000020745-ENSCAFG00000009155	intergenic region
19	32	7663968	32	7678531	60	10	10	INV	U6-ENSCAFG00000009155	ENSCAFG00000020745-ENSCAFG00000009155	intergenic region
19	32	7669132	32	7689233	60	15	10	INV	U6-ENSCAFG00000009155	ENSCAFG00000020745-ENSCAFG00000009155	intergenic region
19	32	7691582	32	7729921	60	16	10	INV	U6-ENSCAFG00000009155	ENSCAFG00000020745-ENSCAFG00000009155	intergenic region
19	32	7692870	32	7703296	60	26	10	INV	U6-ENSCAFG00000009155	ENSCAFG00000020745-ENSCAFG00000009155	intergenic region
19	32	7702684	32	7719062	60	10	10	INV	U6-ENSCAFG00000009155	ENSCAFG00000020745-ENSCAFG00000009155	intergenic region
19	32	7727878	32	7753557	60	23	10	INV	U6-ENSCAFG00000009155	ENSCAFG00000020745-ENSCAFG00000009155	intergenic region
19	32	7728200	32	7728735	60	23	10	INV	U6-ENSCAFG00000009155	ENSCAFG00000020745-ENSCAFG00000009155	intergenic region
19	32	7730080	32	7753916	60	27	10	INV	U6-ENSCAFG00000009155	ENSCAFG00000020745-ENSCAFG00000009155	intergenic region
14	37	5360482	37	5364638	60	12	10	INV	U6-ENSCAFG00000029887	ENSCAFG00000026981-ENSCAFG00000029887	intergenic region
10	26	12394925	26	12585188	60	11	10	DUP	U6-ENSCAFG00000030516	ENSCAFG00000029656-ENSCAFG00000030516	intergenic region
14	13	52241180	13	52241910	43	16	10	DUP	U6-ENSCAFG00000032523	ENSCAFG00000027785-ENSCAFG00000032523	intergenic region
23	10	61775995	10	61783236	60	28	10	DUP	U6-FAM161A	ENSCAFG00000021931-ENSCAFG00000003079	intergenic region
9	X	38416779	X	38421343	60	180	10	INV	U6-FUNDC1	ENSCAFG00000026266-ENSCAFG00000014506	intergenic region
2	38	12356846	38	12357654	60	19	10	DEL	U6-GPATCH2	ENSCAFG00000025753-ENSCAFG00000010781	intergenic region
14	19	17634154	19	17634755	60	28	10	DEL	U6-IL21	ENSCAFG00000021039-ENSCAFG00000004004	intergenic region
13	38	3172718	38	3180051	60	14	10	DEL	U6-KCNT2	ENSCAFG00000027924-ENSCAFG00000031664	intergenic region
14	31	15943501	31	16035216	60	24	10	DEL	U6-NCAM2	ENSCAFG00000027925-ENSCAFG00000008418	intergenic region
14	31	16184819	31	16219191	60	23	10	DEL	U6-NCAM2	ENSCAFG00000027925-ENSCAFG00000008418	intergenic region
14	31	16044157	31	16168983	60	12	10	DUP	U6-NCAM2	ENSCAFG00000027925-ENSCAFG00000008418	intergenic region
14	31	16018626	31	16031616	60	18	10	INV	U6-NCAM2	ENSCAFG00000027925-ENSCAFG00000008418	intergenic region
1	22	21089656	22	21101291	60	21	10	DEL	U6-PCDH9	ENSCAFG00000026031-ENSCAFG00000004944	intergenic region
22	23	40885957	23	40886977	60	10	10	INV	U6-PLOD2	ENSCAFG00000026889-ENSCAFG00000008101	intergenic region
23	13	51625193	13	51834317	60	45	10	DEL	U6-SNORA62	ENSCAFG00000026272-ENSCAFG00000025979	intergenic region
6	22	12091970	22	12181852	60	43	10	DEL	U6-U6	ENSCAFG00000028729-ENSCAFG00000027105	intergenic region
14	31	15654752	31	15852742	60	25	10	DEL	U6-U6	ENSCAFG00000021702-ENSCAFG00000027925	intergenic region
23	13	57654202	13	57656753	60	56	10	DUP	U6-U6	ENSCAFG00000028004-ENSCAFG00000021548	intergenic region
23	13	57768603	13	57771205	60	26	10	INV	U6-U6	ENSCAFG00000028004-ENSCAFG00000021548	intergenic region
3	2	46836776	2	47138586	60	19	10	DEL	U6&U6	ENSCAFG00000022700&ENSCAFG00000021414	feature ablation
23	38	19956767	13	58150570	60	30	10	TRANS	UBA6	ENSCAFG00000002765	transcript ablation
19	12	11243420	6	3256238	60	30	10	TRANS	UBR2	ENSCAFG00000001697	transcript ablation
17	36	14490459	36	14644414	60	14	10	DUP	UBR3	ENSCAFG00000012456	duplication
20	23	10223629	23	10959474	60	15	10	INV	ULK4	ENSCAFG00000005216	inversion
23	33	21198247	33	27759089	60	56	10	INV	UMPS	ENSCAFG00000012401	inversion
23	33	27771526	33	27773930	60	74	10	INV	UMPS	ENSCAFG00000012401	intron variant
23	33	27772079	33	27773031	60	36	10	INV	UMPS	ENSCAFG00000012401	intron variant
20	30	19595671	30	19596751	60	29	10	DEL	UNC13C	ENSCAFG00000015890	intron variant
23	32	18173352	9	34340278	60	20	10	TRANS	UNC5C	ENSCAFG00000010215	transcript ablation
1	31	1478316	8	62648535	60	21	10	TRANS	UNC79	ENSCAFG00000017606	transcript ablation
17	X	58576734	X	58611219	60	15	10	DUP	UPRT	ENSCAFG00000017218	splice region variant
8	31	27163908	31	27164533	60	12	10	INV	URB1-EVA1C	ENSCAFG00000008892-ENSCAFG00000008978	intergenic region
3	38	11511454	6	76202979	60	13	10	TRANS	USH2A	ENSCAFG00000010731	transcript ablation
16	5	65794945	5	67752243	60	47	10	INV	USP10	ENSCAFG00000019946	inversion
16	19	38805012	2	77432964	60	21	10	TRANS	USP48	ENSCAFG00000014825	transcript ablation
14	1	39909810	1	39911540	60	29	10	DEL	UST	ENSCAFG00000000372	intron variant
14	1	39911716	1	39917341	60	23	10	DEL	UST	ENSCAFG00000000372	intron variant
14	1	39906762	1	39909420	60	33	10	INV	UST	ENSCAFG00000000372	intron variant
14	1	39907014	1	39919813	60	32	10	INV	UST	ENSCAFG00000000372	splice acceptor variant&splice donor variant&inversion&splice region variant&intron variant
6	9	50252973	9	50254208	60	51	10	DUP	VAV2-BRD3	ENSCAFG00000019810-ENSCAFG00000019817	intergenic region
1	13	1465618	12	30873842	60	42	10	TRANS	VPS13B	ENSCAFG00000000507	transcript ablation
3	13	1248529	13	1249349	60	18	10	DEL	VPS13B	ENSCAFG00000000507	intron variant
1	26	6610720	13	14246006	60	20	10	TRANS	VPS37B	ENSCAFG00000007676	transcript ablation
1	26	6610867	13	8365149	60	20	10	TRANS	VPS37B	ENSCAFG00000007676	transcript ablation
20	28	23611471	6	66726641	60	21	10	TRANS	VTI1A	ENSCAFG00000010984	transcript ablation
16	2	63956661	2	72846593	60	16	10	INV	WASF2	ENSCAFG00000012104	inversion
20	10	63205108	10	63208724	60	30	10	INV	WDPCP	ENSCAFG00000003119	inversion
23	10	63027376	10	66942846	60	23	10	INV	WDPCP	ENSCAFG00000003119	inversion
13	28	31092010	28	31104661	60	29	10	INV	WDR11-FGFR2IIIC	ENSCAFG00000012327-ENSCAFG00000012374	intergenic region
9	X	90660180	X	90662941	60	13	10	INV	WDR44-U6	ENSCAFG00000018287-ENSCAFG00000026114	intergenic region
23	38	19490617	33	29618029	60	39	10	TRANS	WDR53	ENSCAFG00000013024	transcript ablation
19	32	7724873	5	75758543	60	22	10	TRANS	WDR59	ENSCAFG00000020099	transcript ablation
7	31	20166027	4	71053589	60	12	10	TRANS	WDR70	ENSCAFG00000018675	transcript ablation
13	36	17688350	36	18700988	60	12	10	INV	WIPF1	ENSCAFG00000013271	inversion
2	JH374122.1	11099	1	117895808	41	15	10	TRANS	WTIP	ENSCAFG00000007238	transcript ablation
23	33	30957731	33	30969996	60	36	10	DUP	XXYLT1-FAM43A	ENSCAFG00000013432-ENSCAFG00000013434	intergenic region
7	6	27405790	6	27412119	60	28	10	DEL	XYLT1-ENSCAFG00000018181	ENSCAFG00000018177-ENSCAFG00000018181	intergenic region
7	6	27391196	6	27412050	60	49	10	DUP	XYLT1-ENSCAFG00000018181	ENSCAFG00000018177-ENSCAFG00000018181	intergenic region
14	31	35338861	31	35339902	60	28	10	INV	Y_RNA-U8	ENSCAFG00000020862-ENSCAFG00000026415	intergenic region
23	7	35391361	7	35391922	60	12	10	INV	ZBTB18-ADSS	ENSCAFG00000015810-ENSCAFG00000015815	intergenic region
23	7	35392002	7	35393542	60	22	10	INV	ZBTB18-ADSS	ENSCAFG00000015810-ENSCAFG00000015815	intergenic region
18	38	488171	12	24882613	60	17	10	TRANS	ZC3H11A	ENSCAFG00000009602	transcript ablation
17	X	49815105	X	68542225	60	21	10	DUP	ZC4H2	ENSCAFG00000016559	splice donor variant&splice region variant&5 prime UTR variant&intron variant
10	4	29157456	4	44159245	60	11	10	INV	ZCCHC24	ENSCAFG00000015698	inversion
10	4	29157576	4	57586775	60	26	10	INV	ZCCHC24	ENSCAFG00000015698	inversion
17	25	16917670	22	32470980	60	14	10	TRANS	ZDHHC20	ENSCAFG00000007179	transcript ablation
6	19	46442411	19	46596074	60	11	10	DEL	ZEB2&ZEB2_AS1_3&ZEB2_AS1_4	ENSCAFG00000005497&ENSCAFG00000029122&ENSCAFG00000028700	feature ablation
20	12	7155543	12	7260164	60	27	10	DEL	ZFAND3-ENSCAFG00000027765	ENSCAFG00000001489-ENSCAFG00000027765	intergenic region
2	5	78093246	5	78452161	60	32	10	DEL	ZFHX3	ENSCAFG00000020243	splice region variant
19	5	76418387	5	78600283	60	20	10	DUP	ZFHX3	ENSCAFG00000020243	frameshift variant&stop gained
9	13	6443896	13	24927315	60	26	10	INV	ZFPM2	ENSCAFG00000000678	inversion
23	13	6445322	13	6454599	60	13	10	DEL	ZFPM2	ENSCAFG00000000678	intron variant
20	30	9233742	30	10949728	60	26	10	INV	ZNF106	ENSCAFG00000010824	inversion
23	30	9257962	10	52680808	60	32	10	TRANS	ZNF106	ENSCAFG00000010824	transcript ablation
2	4	492441	4	499227	60	14	10	DEL	ZNF37A-CHRM3	ENSCAFG00000009862-ENSCAFG00000009967	intergenic region
1	36	23078143	36	23084269	60	16	10	DUP	ZNF385B	ENSCAFG00000014146	intron variant
19	23	22075708	23	22078433	60	35	10	INV	ZNF385D-5S_rRNA	ENSCAFG00000005795-ENSCAFG00000021190	intergenic region
12	1	92181178	1	111232466	60	19	10	DUP	ZNF45	ENSCAFG00000029944	duplication
12	1	111219816	1	120156524	60	21	10	DUP	ZNF45	ENSCAFG00000029944	duplication
14	16	14524007	16	14524609	60	28	10	DEL	ZNF467	ENSCAFG00000004465	downstream gene variant
10	1	105159487	1	105160170	60	15	10	DUP	ZNF614	ENSCAFG00000029079	frameshift variant
19	23	9970829	6	47631056	60	25	10	TRANS	ZNF621	ENSCAFG00000032452	transcript ablation
16	5	71966915	5	77636265	60	24	10	INV	ZNF821	ENSCAFG00000020210	inversion
3	26	33462877	26	33470552	60	13	10	INV	ZWINT-PCDH15	ENSCAFG00000015521-ENSCAFG00000015538	intergenic region
21	X	122360887	X	122473977	60	16	10	INV	IKBKG-ENSCAFG00000036513	ENSCAFG00000019605-ENSCAFG00000036513	intergenic region
