# Supplementary material for: Canine osteosarcoma genome sequencing identifies recurrent mutations in DMD and the histone methyltransferase gene SETD2
Source: Commun Biol. 2019 Jul 19;2:266. doi: 10.1038/s42003-019-0487-2 (PMC6642146; doi:10.1038/s42003-019-0487-2)
Supplement: Supplementary file 16 — Supplementary Data 12 [file 42003_2019_487_MOESM16_ESM.xlsx]

## Sheet: Sheet1
PRIMARY TUMOR						METASTATIC TUMOR
Dog ID	Gene	Effect	Tumor Allele Fraction	Coding Nucleotide	Amino Acid	Dog ID	Gene	Effect	Tumor Allele Fraction	Coding Nucleotide	Amino Acid
E1	PREX2	Splice Site	0.73	c.2368+4C>T	Splice Region	E1	PREX2	Splice Site	0.73	c.2368+4C>T	Splice Region
						E1	TP53	Frameshift	0.64	c.381_382dupGA	p.Lys128fs
E2	TP53	Splice Site	0.65	c.530-1G>T	Splice Acceptor	E2	TP53	Splice Site	0.65	c.530-1G>T	Splice Acceptor
E3	POLG	Splice Site	0.17	c.1244+6G>T	Splice Region	E3	POLG	Splice Site	0.17	c.1244+6G>T	Splice Region
						E3	ARID1B	Missense	0.22	c.370C>G	p.Gln124Glu
						E3	PPM1D	Stop Gain	0.23	c.1484C>G	p.Ser495*
						E4	TP53	Missense	0.73	c.715C>T	p.Arg239Trp
						E4	KMT2D	Inframe Deletion	0.14	c.10263 10271delACAGCAGCT	p.Gln3421_Leu3424delinsHis
E5	TP53	Missense	0.91	c.455A>G	p.Tyr152Cys	E5	TP53	Missense	0.87	c.455A>G	p.Tyr152Cys
E5	RET	Missense	0.5	c.2614G>A	p.Ala872Thr	E5	RET	Missense	0.45	c.2614G>A	p.Ala872Thr
E8	TP53	Missense	0.67	c.629A>G	p.Tyr210Cys	E8	TP53	Missense	0.67	c.629A>G	p.Tyr210Cys
E12	TP53	Missense	0.69	c.791T>G	p.Val264Gly
						E14	TP53	Missense	0.78	c.716G>T	p.Arg239Leu
						E14	DNMT1	Missense	0.19	c.1192G>C	p.Ala398Pro
E41	TP53	Missense	0.87	c.326A>G	p.Lys109Arg	E41	TP53	Missense	0.69	c.326A>G	p.Lys109Arg
						E41	RB1	Stop Gain	0.38	c.1360C>T	p.Arg454*
