# Supplementary material for: Canine osteosarcoma genome sequencing identifies recurrent mutations in DMD and the histone methyltransferase gene SETD2
Source: Commun Biol. 2019 Jul 19;2:266. doi: 10.1038/s42003-019-0487-2 (PMC6642146; doi:10.1038/s42003-019-0487-2)
Supplement: Supplementary file 17 — Supplementary Data 13 [file 42003_2019_487_MOESM17_ESM.xlsx]

## Sheet: HTSeq Values
	Dog ID #:	1	2	3	4	5	6	7	8	9	10	11	12	13	14	15	16	17	18	19	20	21	22	23	24	R1	R2	R7	R8	R10	R13	R15	R26	R27	R29	R30	R47	R50	R54	R55	R56	R59	R106	E1	E2	E3	E5	E6	E8
	Alternate ID:	WLOS_0001	WLOS_0002	WLOS_0003	WLOS_0004	WLOS_0005	WLOS_0006	WLOS_0007	WLOS_0008	WLOS_0009	WLOS_0010	WLOS_0011	WLOS_0012	WLOS_0013	WLOS_0014	WLOS_0015	WLOS_0016	WLOS_0017	WLOS_0018	WLOS_0019	WLOS_0020	WLOS_0021	WLOS_0022	WLOS_0023	WLOS_0024	WLJ1	WLJ2	WLJ7	WLJ8	WLJ10	WLJ13	WLJ15	WLJ26	WLJ27	WLJ29	WLJ30	WLJ47	WLJ50	WLJ54	WLJ55	WLJ56	WLJ59	WLJ106	HPCI_0001_T3 PT	HPCI_0002_T2 PT	HPCI_0003_T2 PT	HPCI_0005_T1 PT	HPCI_0007_T1 PT	HPCI_0009_T1 PT
Gene ID	Gene
ENSCAFG00000003532	AASS	20	373	10	55	11	58	74	792	151	27	14	30	260	295	61	109	229	77	112	15	64	192	129	33	88	4	2	3	6	9	99	12	15	19	0	10	2	29	14	3	562	90	29	59	13	70	139	23
ENSCAFG00000019379	ABCA3	697	1127	1450	1127	2244	411	1876	738	482	2248	1622	5364	1518	417	549	1238	733	1788	511	229	2661	292	1812	249	400	233	178	389	582	1077	1404	277	467	882	383	281	383	111	183	460	1045	891	385	527	1130	294	1102	138
ENSCAFG00000010285	ABCG1	2038	1192	1166	1350	6125	726	3812	708	655	1801	4254	7243	1211	1724	1218	1686	997	1928	808	586	1568	1096	1200	936	220	234	217	503	496	618	505	142	435	274	240	610	287	85	439	853	136	731	624	346	2196	350	739	170
ENSCAFG00000014594	ABHD12B	316	564	266	879	589	1673	946	749	1506	535	368	470	459	881	630	136	1417	1914	551	955	105	1092	945	408	22	43	246	201	268	91	37	195	219	474	331	189	166	110	147	125	53	259	454	244	533	341	164	282
ENSCAFG00000018323	ABLIM3	3628	3306	352	4299	3185	1303	6523	1594	946	1780	3130	6525	1868	3469	1982	2134	483	1750	7087	1116	647	2499	1093	2036	528	902	184	1022	717	680	234	189	1634	618	686	2560	1055	213	1027	1295	457	2133	2242	734	2088	1596	429	1072
ENSCAFG00000011534	ACAN	395393	27984	36473	121530	28633	131854	9058	100344	25925	198609	36898	16808	54792	48960	1001731	43546	58144	28892	51120	63953	13372	71391	29351	232064	1871	213	31483	18819	26955	9204	33251	13306	5427	2480	6456	1363	11899	9275	2567	45642	887	1395	63223	3064	8812	8833	3929	27224
ENSCAFG00000006237	ACPP	495	599	255	424	604	200	445	423	314	563	374	471	793	470	598	103	409	596	740	86	205	226	398	159	53	99	434	32	340	114	72	122	187	112	112	260	191	33	70	154	378	134	249	172	542	256	45	41
ENSCAFG00000010928	ACSL5	2315	4090	2624	4807	9493	878	7800	5617	1280	9076	9670	11145	3101	3055	2200	3021	2453	4006	5403	1114	2856	3413	2452	1281	860	1395	387	818	793	814	869	261	1400	900	812	1568	1072	397	915	1623	2368	1452	1565	2014	2326	2716	1154	434
ENSCAFG00000013440	ADAM8	401	957	363	525	2541	1166	556	1458	245	594	7444	2019	385	2448	2206	3287	151	766	573	137	464	404	344	722	165	477	321	141	411	631	503	151	188	341	376	401	420	69	457	399	2007	316	474	920	1429	573	1580	207
ENSCAFG00000010395	ADAMTS16	165	42	12	412	489	89	295	200	39	95	201	1134	98	70	113	28	1238	131	175	24	27	166	735	46	16	7	28	617	116	115	74	33	19	144	30	311	52	30	47	121	2	144	260	5	473	236	22	20
ENSCAFG00000020038	ADAMTS18	12959	4859	18429	15166	2621	59	315	1322	433	2578	2123	2780	1001	483	4013	527	30	1348	4606	7318	1053	4065	2104	1152	95	82	916	4415	1290	164	229	362	662	1466	3836	424	363	62	42	1746	248	520	6070	7459	1029	42	1124	8299
ENSCAFG00000023757	ADAMTSL2	1351	391	646	423	187	83	294	217	102	401	304	123	969	349	364	970	60	557	490	77	56	494	157	193	167	32	60	709	203	425	198	155	101	263	231	101	204	65	52	310	36	1236	402	434	286	1501	624	791
ENSCAFG00000001791	ALDH1A1	104	94	798	173	124	96	321	3352	996	145	244	1548	9675	159	544	33	31	279	5144	7803	51	50	2005	32	255	7	278	1373	134	27	5	19	34	226	10	35	8	14	3	415	10	14	629	216	75	9144	97	4098
ENSCAFG00000010617	ALDH1A3	544	697	5207	1648	1491	1154	622	584	818	6703	3262	1047	2263	515	3043	866	4909	1256	398	338	298	2433	475	65	140	366	289	564	215	444	926	33	8	1786	6002	82	223	23	43	76	125	673	961	732	346	1494	24	713
ENSCAFG00000012813	AMICA1	382	2249	624	819	4098	65	3159	1492	323	2328	2636	2241	258	352	450	515	1221	2961	960	76	2313	149	1641	107	273	64	80	176	207	214	812	16	225	196	62	191	26	50	48	277	2163	572	324	379	350	68	650	111
ENSCAFG00000014005	ANGPTL1	227	542	54	234	91	3283	1283	1628	877	198	46	1375	1939	515	405	625	3750	406	1912	44	100	784	285	1938	53	564	97	18	50	208	17	901	164	70	6	1302	25	6	11	28	34	124	236	64	306	17	15	24
ENSCAFG00000003276	ANTXR1	34467	43933	67180	45993	37591	103826	80466	64113	62164	79063	28947	55181	53799	43318	37176	55646	69850	162567	29766	44210	10389	35173	55260	44954	12092	6033	13621	10210	17517	4982	19976	21180	29624	14995	11765	33013	10927	4732	9398	14086	2161	10052	30771	28869	107568	28139	32610	8124
ENSCAFG00000010382	APBA2	727	1743	689	632	256	849	1106	1280	1796	114	892	61	818	1622	1619	1740	956	469	188	375	205	3371	665	954	86	9	223	234	706	732	819	1020	79	1190	2689	7	67	236	64	315	19	703	639	788	576	8019	1136	997
ENSCAFG00000013241	APOLD1	527	424	321	791	270	267	862	524	233	411	482	579	249	409	644	726	132	268	1143	306	271	272	167	233	341	245	80	398	225	164	109	90	404	409	491	316	363	119	289	498	47	1129	349	431	1151	277	213	144
ENSCAFG00000016556	AQP9	42	857	310	44	2357	323	616	227	685	245	9495	4346	698	1283	2523	2966	205	207	21	208	261	660	225	173	70	370	34	6	65	273	55	19	14	136	103	266	303	4	362	63	348	51	28	242	385	80	54	49
ENSCAFG00000020383	B3GNT9	3006	2075	1330	3107	1951	3496	2115	2248	679	1844	2394	1751	1623	1587	2260	4053	1790	6631	1175	1334	514	1297	3359	3479	325	590	633	424	502	220	1746	310	1313	621	863	2260	947	327	380	1210	77	875	0	0	0	0	0	0
ENSCAFG00000017044	BATF	232	301	153	396	1055	65	1289	237	182	825	1213	1160	139	429	131	341	100	397	269	36	805	56	464	292	77	69	75	112	248	197	360	96	148	177	110	205	150	30	115	376	483	387	317	395	647	142	894	397
ENSCAFG00000013963	BCO2	94	537	465	334	3154	159	735	309	311	1020	599	1043	247	246	147	218	555	601	160	51	276	125	599	75	137	26	54	100	218	158	221	66	99	125	128	134	72	37	35	389	168	159	128	258	279	194	233	49
ENSCAFG00000032393	BEAN1	217	355	55	31	10	421	529	124	374	49	15	13	1089	201	198	83	2	17	9	132	28	820	1635	251	42	3	78	16	75	30	10	56	11	141	14	10	1	141	9	0	2	37	22	318	5	8	143	165
ENSCAFG00000014880	BMP4	15217	9045	11202	3665	2534	2210	3566	6160	4492	15709	4336	461	3465	2913	12204	18548	5307	6700	3317	13435	1272	10615	7505	3827	7813	244	1155	2124	1131	2423	1731	4321	315	5951	3636	153	468	867	574	1831	227	4256	1758	7894	2270	4390	17590	3600
ENSCAFG00000002345	BMP5	155	2252	37	2200	161	7152	219	175	4363	99	82	539	6141	2983	925	37	286	224	473	65	347	1022	2421	2870	20	23	2403	641	486	456	7	21	39	54	37	16	362	23	37	98	135	424	517	17	62	7	5	201
ENSCAFG00000010582	BOC	5615	3347	2496	4076	1977	4063	2857	4138	3621	2940	1299	3762	3746	3233	5732	2966	5178	5248	1410	4841	1285	9122	2405	4650	1985	1821	4864	1715	2514	1512	3430	5102	2388	2154	618	2965	1688	822	918	3023	422	2071	2779	1907	1255	3123	702	1122
ENSCAFG00000007349	BPIFB3	391	167	87	208	34	88	23	349	211	85	171	35	70	108	253	91	9	34	52	381	53	369	29	71	20	11	129	4	73	33	9	52	18	45	76	30	17	20	13	46	49	59	95	171	50	34	53	33
ENSCAFG00000007356	BPIFB4	5685	1354	17	404	40	13	476	122	3771	57	273	13	555	206	1736	29	24	58	7	1194	100	1576	163	444	26	1	191	4	217	629	17	339	20	39	6	3	2	14	9	928	72	527	432	115	102	173	5	82
ENSCAFG00000012915	BTNL9	109	1268	44	1971	693	120	962	567	122	328	140	842	175	31	36	23	189	165	1123	49	110	25	58	17	206	47	5	78	352	133	56	33	88	120	30	208	98	16	21	154	71	1121	239	68	109	130	21	2
ENSCAFG00000031609	C1orf115	152	337	5	425	259	95	337	273	48	111	201	368	99	156	131	467	117	184	747	23	55	55	40	52	54	12	14	33	47	17	24	43	74	73	14	71	29	3	7	69	90	224	233	66	39	50	16	10
ENSCAFG00000013697	C1orf162	100	1306	222	100	319	29	486	442	411	194	14892	1286	328	3144	3296	8401	202	231	199	163	957	369	224	170	51	258	37	13	66	364	118	26	34	123	220	74	88	23	1079	80	1272	133	80	187	419	130	413	76
ENSCAFG00000032344	C1QB	9435	19855	24607	10021	22513	951	53740	7031	4418	31418	2264	40364	3909	7006	2283	3346	10061	24187	4348	1462	60726	3208	22529	2764	5190	1562	699	2259	5795	13529	13868	1945	10150	4017	2764	4849	842	888	2429	4675	8903	8095	11484	17961	11939	6283	35976	2903
ENSCAFG00000002098	C2orf40	819	5925	151	1107	3261	4493	1208	2931	6123	99	226	184	10785	1101	843	15225	3715	3209	93	20	85	1366	1539	6487	827	20	367	30	1431	138	633	69	215	139	9	37	7	13	169	254	103	1212	354	637	182	2318	654	58
ENSCAFG00000025436	C3AR1	815	1276	2015	456	15040	479	2672	320	702	4667	4239	13027	571	781	328	621	1982	2855	100	456	2538	214	2123	245	470	203	124	116	310	454	519	205	214	566	192	801	389	48	168	1101	299	225	380	286	1195	158	1128	74
ENSCAFG00000018608	C7	46	3824	62	876	122	374	2715	9489	535	87	22	535	432	207	253	802	281	715	5313	11	61	207	530	14	383	295	174	164	17	177	117	1592	1005	250	165	1090	15	312	12	19	1779	2564	1603	146	253	9	27	12
ENSCAFG00000030792	CA13	248	1735	532	614	2440	780	762	1514	565	1637	1153	2453	2259	673	2513	576	1169	1031	2027	567	318	464	426	598	52	106	21	33	116	120	111	66	2724	190	148	705	85	46	75	219	940	310	335	324	1508	40	308	187
ENSCAFG00000003553	CADPS2	389	411	58	2382	1014	263	692	433	104	254	424	1219	1100	592	112	400	190	562	891	142	165	866	134	271	200	115	34	137	162	157	40	49	382	323	101	262	87	40	298	313	96	460	376	83	534	65	686	103
ENSCAFG00000017469	CALML4	1442	2185	1051	2125	5081	937	1964	2329	1021	1912	3531	4364	1169	1799	1059	2524	721	1434	986	826	996	955	1655	2180	337	263	469	577	419	509	513	221	380	948	736	607	500	235	363	616	1002	582	837	1422	1323	655	1670	652
ENSCAFG00000016284	CARD11	99	249	179	154	576	55	2254	456	239	568	328	337	60	87	21	455	117	237	119	22	771	150	415	26	91	88	67	32	135	101	389	42	59	111	159	65	127	113	49	202	561	1474	62	148	615	30	302	72
ENSCAFG00000014864	CASP12	148	305	501	200	1170	39	2698	219	111	573	537	1497	68	233	48	158	298	437	172	38	1067	35	824	51	95	101	44	61	180	255	689	33	150	160	72	144	104	30	63	348	498	857	123	125	538	45	409	60
ENSCAFG00000018169	CCL14	469	6228	345	6827	2324	141	2907	3510	1109	1428	2205	2391	658	844	161	1971	203	2877	2908	318	508	501	1990	559	744	116	39	541	279	789	399	22	692	1034	223	251	63	285	145	305	3660	1658	831	2001	706	413	248	151
ENSCAFG00000013786	CCR2	143	972	186	253	424	27	429	222	135	800	418	819	38	36	45	159	376	477	45	78	562	13	330	9	39	64	6	24	48	49	89	4	48	92	22	65	28	7	6	93	544	257	57	107	98	25	38	41
ENSCAFG00000013783	CCR5	361	373	1082	281	3531	133	1757	193	282	2463	2066	3699	227	436	219	564	713	795	105	225	1579	113	1137	114	137	177	78	46	118	162	380	37	87	190	73	307	172	11	80	293	157	124	216	130	474	55	423	34
ENSCAFG00000009839	CD101	241	415	518	129	666	663	854	397	372	592	3867	458	303	770	1244	3228	494	141	141	486	462	292	227	417	359	58	137	471	337	224	807	1308	97	157	430	157	66	582	452	164	169	197	123	298	201	115	339	68
ENSCAFG00000011437	CD1E	99	160	22	214	155	28	133	301	35	64	251	619	46	36	34	354	28	216	156	35	28	13	25	17	22	13	18	33	53	49	18	7	69	38	42	39	17	22	9	60	83	195	158	39	55	26	61	37
ENSCAFG00000004561	CD300LB	33	409	81	145	316	63	154	62	206	38	802	1441	50	162	157	253	183	109	19	73	45	62	201	118	9	57	1	1	47	246	8	25	41	37	9	65	38	4	43	49	216	17	7	57	128	13	10	17
ENSCAFG00000019772	CD53	819	4660	2750	897	11000	576	5659	1507	1075	4273	6405	14472	869	906	746	1391	2142	3051	317	362	5199	321	3397	254	215	284	152	121	451	561	739	89	265	349	183	510	284	55	180	611	1801	1399	547	815	1491	182	1120	205
ENSCAFG00000029853	CDKN1A	6680	6017	7429	8919	8467	8626	4751	11522	3239	10748	20232	3762	7730	7192	28176	22102	1546	4074	4230	7729	3061	5479	4527	5773	712	1248	1348	1570	1944	2022	2477	325	974	2519	5722	1044	2209	527	2144	2027	1371	2713	4912	7339	7579	2318	9221	6553
ENSCAFG00000000206	CDO1	5553	2646	3008	6596	1675	175	3353	3736	9336	1729	2802	2804	6257	3271	529	3816	14747	9313	1822	1587	813	2125	1744	32179	398	262	449	959	1538	305	960	2268	618	434	356	260	247	44	1860	1034	270	1735	4735	7495	1841	2911	1418	8279
ENSCAFG00000004779	CEACAM23	3792	5161	1057	1896	1204	1314	1213	2704	753	401	3900	3172	2609	961	4965	3067	1691	1258	677	3908	885	2470	1697	196	107	211	895	555	396	485	833	813	291	846	1458	465	251	369	183	355	5282	856	416	981	754	213	333	446
ENSCAFG00000016114	CECR1	340	961	1529	580	4830	631	1939	1280	285	2153	1752	4363	408	308	212	973	739	1047	168	134	1695	166	1250	58	150	49	78	91	197	236	445	67	67	214	215	114	80	22	40	343	331	337	251	514	645	106	659	22
ENSCAFG00000015163	CFP	148	3416	653	773	1684	46	2256	1172	210	529	1884	6558	244	411	338	651	314	753	658	50	834	98	976	254	69	390	40	60	142	198	361	38	269	326	59	194	74	49	134	236	3659	688	221	1050	642	101	196	124
ENSCAFG00000007055	CHCHD7	642	885	564	1290	1100	887	1251	1283	417	873	1068	1293	1611	953	1911	794	953	1339	775	1269	538	801	792	1647	198	176	211	121	344	235	235	176	334	327	739	478	208	21	114	203	158	239	388	454	389	473	630	528
ENSCAFG00000010274	CHI3L1	2437	4788	5812	5519	65958	9589	10650	11509	2637	12062	21912	41571	5082	6565	5333	9896	5541	6555	697	478	8213	2263	6752	2841	713	321	2093	515	8383	2768	2259	657	182	1722	4331	1012	2915	398	2561	7424	1338	955	1311	4626	18592	1577	12253	704
ENSCAFG00000009967	CHRM3	81	183	156	309	135	1674	806	491	377	317	163	158	199	576	36	389	708	257	109	80	49	247	82	206	95	2	20	325	51	37	30	7	8	110	75	9	14	125	23	109	106	254	115	71	42	64	71	21
ENSCAFG00000030654	CHSY3	313	110	125	282	301	101	353	258	97	196	239	385	222	227	283	139	380	401	209	129	90	129	156	781	9	60	4	73	41	29	25	24	111	17	21	172	118	1	58	114	11	30	164	81	341	61	56	44
ENSCAFG00000019871	CLCC1	3541	3127	6931	3994	2843	6025	5105	3785	5431	8392	5015	4058	4299	4911	5368	7099	2836	4143	4426	4681	1540	6929	3923	7523	1023	1725	906	1202	1263	1137	1293	972	1483	1633	2229	1683	1526	664	969	1172	1195	1389	1730	3843	4669	2035	3345	818
ENSCAFG00000025113	CLEC12A	224	752	545	225	3093	61	1888	375	115	1410	1335	2208	240	180	52	338	618	1308	158	49	1903	47	1227	21	33	50	13	41	88	101	300	39	78	189	86	109	70	22	23	347	594	122	130	200	422	59	753	43
ENSCAFG00000002016	CLIC5	61	350	151	92	178	207	657	336	130	179	51	194	152	65	113	72	1088	34	88	18	255	104	146	31	56	5	7	34	24	1	51	4	10	39	11	20	21	24	11	61	195	205	31	87	90	43	3	3
ENSCAFG00000005283	CLIP4	25	142	337	592	146	964	361	483	93	163	564	168	289	19	112	660	110	177	102	11	42	63	276	16	12	16	18	16	16	3	31	11	20	102	188	10	27	31	12	13	62	63	39	387	160	100	222	27
ENSCAFG00000013228	CNKSR2	119	157	333	444	118	39	44	611	126	39	72	31	536	174	62	42	868	1244	64	26	23	49	255	29	217	2	127	119	34	119	95	19	61	133	14	4	112	31	14	115	124	181	245	282	560	910	510	234
ENSCAFG00000002404	CNNM4	697	603	1199	398	686	1559	1221	793	733	1686	776	960	984	682	786	669	1224	723	290	747	230	1692	463	541	242	196	239	370	252	191	233	107	139	187	296	379	242	108	130	270	429	337	224	410	872	240	470	70
ENSCAFG00000013071	CNR2	161	130	71	46	396	35	210	108	65	173	138	257	65	107	107	289	56	148	86	42	49	52	124	45	12	18	8	117	11	10	51	2	7	24	24	54	8	10	14	24	33	73	11	49	74	31	29	26
ENSCAFG00000006013	CNTN4	107	742	615	269	413	403	7132	4277	557	118	684	804	310	4084	3234	1199	17318	9865	470	211	562	809	88	2049	113	213	16	285	76	445	172	84	201	119	66	228	132	408	276	48	10	181	903	49	982	71	25	241
ENSCAFG00000014854	CNTNAP1	599	784	504	1105	210	1022	247	879	2884	926	330	333	1858	222	1168	222	111	326	268	108	112	772	1521	515	117	70	2253	3346	291	204	587	221	97	1067	139	78	108	153	116	259	408	499	362	670	626	1510	239	105
ENSCAFG00000013983	COL13A1	6227	4821	6528	6966	1509	897	3431	6654	2034	24034	2340	1290	4279	2941	4565	3093	1149	1809	2197	6695	1396	1660	2066	3552	3065	295	256	2401	1612	2387	1343	3088	375	4157	3643	204	378	1632	396	1538	227	3149	3840	6987	2964	3751	1401	1964
ENSCAFG00000013448	COLGALT2	4415	448	1214	176	21	415	730	788	779	444	64	54	1028	466	839	483	1531	85	137	54	75	1445	1228	1263	801	18	1499	119	80	65	58	1311	60	105	85	32	33	605	18	72	103	48	198	156	31	87	45	34
ENSCAFG00000012718	CPXM2	296	11013	40	7527	3360	196	5725	10789	2836	12	57	1843	5031	408	218	3983	5207	12455	14523	66	119	5609	1011	8948	77	66	10015	63	4523	268	56	472	2389	134	504	180	78	36	467	377	1013	292	4057	501	2388	10	23	107
ENSCAFG00000018219	CSF1R	4930	12209	34512	50930	69322	31043	15163	49931	10185	75219	56893	54941	9781	5964	11421	39470	12044	29060	6007	2865	16340	2280	16497	1641	5117	2130	3560	4112	6570	7135	9101	957	2608	7207	15229	4789	7649	1555	2011	6509	3115	6087	6444	14073	16549	4190	21974	653
ENSCAFG00000003376	CSF3R	103	7629	431	781	174	94	1046	2272	602	238	22122	2030	570	3425	8843	7866	508	597	272	886	356	1388	167	281	158	1270	61	22	195	871	79	16	138	565	719	780	278	61	1096	175	12398	1481	35	1572	1707	701	250	359
ENSCAFG00000031104	CX3CR1	526	1385	291	1195	4014	227	958	373	439	3614	2384	2903	383	283	86	569	3014	3012	170	504	518	56	506	107	320	51	37	268	503	414	405	62	138	440	97	648	25	50	23	819	490	674	1363	671	1174	171	2094	70
ENSCAFG00000007026	CXCL12	499	18019	3882	13263	2186	2192	8202	14047	3350	1073	2500	16958	5536	635	112	401	11169	3174	7822	160	825	978	723	160	322	1243	289	1939	476	213	1247	114	895	390	162	1661	265	87	305	554	5427	6903	1654	1134	3024	1807	833	57
ENSCAFG00000023401	CYP4F3	16	2381	71	231	16	12	244	367	118	45	4991	271	98	232	3484	1356	46	186	30	156	29	433	27	39	19	225	10	2	9	87	11	3	29	65	185	83	22	14	160	29	4692	85	12	167	203	58	48	77
ENSCAFG00000007384	CYP4V2	872	2157	2979	2353	8253	1740	2939	2024	1274	5386	4368	6993	1130	573	971	2878	4537	3649	867	326	2502	1087	2514	764	818	218	154	159	720	473	864	201	456	628	720	676	464	140	278	917	724	932	636	1134	1489	357	1082	190
ENSCAFG00000004428	CYSLTR2	58	157	104	42	334	30	264	73	40	157	166	567	75	145	43	142	252	171	368	46	264	118	169	21	16	17	8	8	23	24	30	29	26	16	12	123	32	4	26	43	52	26	31	30	168	12	57	9
ENSCAFG00000017029	DAPK2	797	1121	4198	1261	427	436	523	3221	477	1145	608	321	794	685	503	1219	400	321	432	1224	273	1053	1785	628	1089	15	104	1353	102	169	693	116	22	635	517	42	109	835	41	160	152	643	603	2468	843	1352	1559	1132
ENSCAFG00000019167	DAPK3	7628	8124	3303	9572	7289	3660	8703	8431	6222	13462	11239	6167	5027	9756	14015	9519	6166	12520	7808	5031	1174	11410	6446	7537	1584	2662	1192	1777	1990	2873	4599	1115	2384	1958	3095	5195	4609	845	2604	3240	687	1844	4372	4796	8621	7729	5196	2125
ENSCAFG00000009003	DDX60	1549	558	8254	108	8604	97	6596	2379	1654	5519	5709	9535	434	567	183	1396	13651	5381	263	255	8677	851	2507	569	2891	259	817	58	613	869	1067	2150	93	813	1594	129	150	719	94	1123	527	324	375	546	694	84	4371	545
ENSCAFG00000002825	DFNA5	686	796	657	635	4405	770	1145	1874	1499	1536	2140	4016	1477	651	507	943	3008	706	200	717	1246	1651	890	992	211	101	640	51	412	220	188	111	147	166	177	257	183	28	107	279	311	154	258	263	513	193	285	176
ENSCAFG00000000812	DLA-DQA1	17728	11796	69496	13080	68058	1887	71655	10913	5605	65930	60352	251863	12299	2941	3345	13620	22245	33284	4356	3837	65169	3322	61711	1548	4066	4498	1435	1667	2899	6150	14086	1993	4158	6116	3212	6523	2608	634	1095	3974	6287	13694	7131	6921	34845	1754	11127	1554
ENSCAFG00000000814	DLA-DQB1	18458	10165	31722	13108	35503	1016	78091	10663	3615	30395	50960	143357	8773	3515	2937	12354	10703	33356	7329	2179	56551	2707	30998	2290	2203	2815	1463	1470	3576	6936	12483	1071	1956	3394	1581	4061	1835	288	758	2431	4205	7970	6733	6284	23425	1321	13050	2056
ENSCAFG00000009548	DMP1	2826	5916	15426	17182	705	168	436	3378	8313	1221	2147	195	7835	1558	1170	55138	1491	2169	1279	4912	1804	3486	130	497	29794	113	128	6288	117	3187	159	80	190	2045	6993	56	1186	24472	854	132	288	9428	1102	7664	174	112646	35756	6295
ENSCAFG00000020082	DNM1	2046	1214	2223	4682	3024	8676	2575	10637	1317	2129	3704	2755	2642	1294	1605	4833	3255	5789	1349	1124	646	860	2166	1776	606	1217	1037	2540	2544	1577	1500	1467	2423	2401	3446	3520	1548	579	705	1994	501	1055	1747	2274	3303	1191	2164	965
ENSCAFG00000014805	DNM3	281	238	236	527	277	171	450	260	265	617	345	426	1489	377	466	270	281	363	499	267	72	204	328	444	97	210	93	153	117	127	66	53	182	100	184	240	101	46	61	230	38	158	309	123	484	132	186	46
ENSCAFG00000004346	DRC1	5	29	54	30	67	46	15	119	221	24	90	43	136	5	57	93	23	64	28	4	8	45	36	49	16	13	9	15	17	19	162	40	32	27	78	13	20	5	8	9	14	18	7	66	68	26	30	8
ENSCAFG00000016726	DRD1	122	71	12	67	133	70	125	137	137	35	55	165	57	272	1391	18	18	51	230	38	22	216	37	154	29	24	318	65	52	9	8	5	73	37	35	100	20	25	39	24	9	65	75	9	95	42	17	0
ENSCAFG00000018085	DSC2	154	114	34	18	185	222	410	113	220	106	134	178	502	539	280	27	4	8	28	71	10	510	198	267	3	5	16	226	61	15	1	40	13	11	0	64	93	2	90	40	0	8	43	17	838	259	6	8
ENSCAFG00000013715	DUOX1	9197	655	326	1911	121	5267	655	4285	2623	1810	85	665	7294	1464	1331	212	965	92	698	16917	896	1790	7161	3666	434	19	499	3519	1442	1018	1277	1324	73	1297	55	59	403	1777	399	175	24	835	2041	2300	291	97	1929	859
ENSCAFG00000013707	DUOXA1	1739	245	25	677	43	666	173	970	379	448	17	149	1265	458	607	113	461	16	130	2148	128	470	562	381	36	9	184	499	290	212	352	315	35	144	72	14	131	127	79	46	11	163	329	309	52	22	335	107
ENSCAFG00000023317	DUSP2	267	1261	2618	7281	1663	3819	2783	11705	1387	4152	9707	1385	1093	818	3496	8893	468	2130	1184	289	1891	1119	1130	514	476	270	753	339	664	276	649	46	68	949	4800	36	959	294	318	324	357	2909	815	7111	4638	1846	6083	566
ENSCAFG00000004343	EFCC1	184	132	96	279	179	36	166	154	112	294	179	147	209	148	78	338	26	119	149	87	43	129	88	93	182	14	8	61	32	45	93	12	22	80	75	62	23	41	26	81	19	151	168	75	94	219	107	54
ENSCAFG00000018487	EMB	328	6628	17002	14613	4850	17601	2480	23909	2737	15483	17658	5516	3767	1693	4674	21874	2311	2877	1595	316	1900	1174	3749	412	752	190	628	583	202	138	427	94	600	1275	7150	254	604	370	159	364	3192	848	780	7785	4445	1965	11050	372
ENSCAFG00000009199	ENDOU	82	253	30	188	244	36	207	122	50	161	94	166	85	54	34	116	26	167	214	39	49	27	72	66	71	17	16	47	42	43	43	20	70	97	36	39	20	3	15	61	71	488	112	54	28	39	35	56
ENSCAFG00000020106	ENG	18893	9431	4584	23982	12709	15302	15657	8435	2595	12647	21955	19916	10170	16327	4963	9899	977	6767	25502	6135	3681	8898	5231	8833	2223	4193	2561	3357	3426	3432	2047	546	6946	3864	5447	8885	3751	1012	3092	5664	1520	4404	9858	3078	14302	4048	9778	2382
ENSCAFG00000007793	ENPP6	2683	4690	4350	1762	343	9	350	1254	481	36	329	245	1332	941	1226	17272	335	386	287	323	69	2632	713	399	171	43	13	960	37	88	75	112	56	110	1	17	234	49	20	82	399	4354	641	677	48	13550	983	981
ENSCAFG00000007361	EPB41L4A	295	792	88	503	249	124	276	397	321	53	211	326	571	406	279	273	19	292	455	401	103	856	594	44	99	49	30	43	217	184	156	177	180	542	47	101	62	28	41	83	92	196	465	232	509	431	262	162
ENSCAFG00000002714	EPHA5	109	3362	152	882	115	17	144	5720	7070	20	647	16	2785	1139	1669	4985	235	872	73	748	309	2267	631	630	122	4	802	802	180	430	63	18	9	767	1221	3	55	198	20	162	108	132	368	158	302	2207	447	132
ENSCAFG00000006971	EPHB1	1177	1047	243	1272	1092	543	1773	920	710	861	1356	2398	660	930	368	704	158	968	1434	1434	312	259	322	181	375	89	192	528	531	195	152	262	241	254	261	361	306	112	215	341	59	490	737	440	1024	318	107	128
ENSCAFG00000011784	ERN1	1004	1408	2468	880	1067	1113	1755	920	1455	1223	1195	1379	967	717	1556	835	1747	1484	650	1341	545	1252	1158	512	413	812	630	498	446	372	588	342	690	780	1008	892	625	300	375	641	507	1027	374	489	771	698	408	144
ENSCAFG00000010767	ESRRG	51	215	589	110	60	37	222	495	571	46	52	79	372	203	427	108	864	118	24	278	76	320	182	110	98	4	138	103	139	50	11	806	52	79	35	19	12	28	1	34	12	99	69	104	20	37	8	84
ENSCAFG00000004534	EXOC3L2	477	246	55	524	230	61	396	74	59	188	539	308	115	409	78	486	14	153	494	74	99	41	56	233	228	113	35	148	106	178	76	81	172	225	284	152	70	84	121	427	188	685	585	309	611	109	197	262
ENSCAFG00000012666	F11R	2192	3637	395	2623	2185	792	2603	838	613	1491	2498	4408	4379	1152	1056	902	880	1278	3800	709	528	1130	783	583	312	477	101	556	489	401	516	121	771	387	330	1036	504	106	313	595	730	2250	1320	416	1531	664	514	207
ENSCAFG00000015215	F5	651	4698	976	1242	6219	384	5670	1997	1344	2126	3787	7955	2017	2077	2419	18506	5861	2191	1918	794	563	463	2158	408	685	696	129	84	334	418	146	179	1550	269	931	3693	1279	142	730	941	3370	1037	384	397	2915	111	6950	68
ENSCAFG00000002742	FAM126A	2041	1190	2148	1792	3470	1776	3730	1112	2841	2747	4275	8751	3486	2175	4497	1437	9337	1962	2131	3427	768	1390	3379	1814	249	1553	374	462	317	275	243	281	784	405	833	1817	1325	59	377	926	574	701	302	779	2827	453	496	281
ENSCAFG00000013490	FAM129A	7058	6208	10887	10009	19367	13180	26247	16184	8960	23418	18388	32293	13758	5681	12740	18582	65859	14003	23486	2207	6441	3609	12897	4815	2989	1835	908	1483	1448	1771	3458	1181	2285	1953	3481	7195	1851	6556	1310	3570	2622	2358	5454	3481	6260	3282	5560	2199
ENSCAFG00000015078	FAM184B	278	381	756	105	592	110	1831	873	2865	827	301	556	661	179	613	200	915	87	277	846	83	430	527	646	56	17	200	1409	441	101	266	680	53	969	154	95	14	143	18	217	73	228	162	393	155	106	75	98
ENSCAFG00000012326	FAM63A	3366	4139	3174	4192	4031	5304	3150	4324	4614	3718	3728	4460	3794	3242	2976	3893	5287	9305	2338	3140	805	3929	2786	1740	1212	499	986	1343	999	636	1076	696	827	1025	791	1150	664	610	493	1031	1611	767	1554	3155	1238	2776	3217	1069
ENSCAFG00000007149	FBLN7	20000	7883	14634	14817	10890	31753	1709	45760	10037	46771	5710	1539	12879	8305	4408	19966	7220	22579	2965	18395	946	7494	15984	18824	1590	127	1022	1056	3459	818	7652	6262	2491	2068	7222	661	1486	428	462	2478	1079	2100	7321	9189	6271	3836	16347	558
ENSCAFG00000001444	FGD2	244	730	555	851	4985	109	1774	584	226	881	1131	4359	268	406	88	386	597	1158	864	94	1533	61	1035	86	423	449	156	336	894	896	1415	142	447	673	177	707	207	69	154	1164	1093	772	616	252	1032	169	1197	163
ENSCAFG00000028562	FGF11	187	114	381	137	48	201	643	61	2213	51	109	89	821	655	952	324	219	139	177	560	110	795	257	1073	54	61	753	32	78	53	97	24	285	101	116	293	19	107	38	20	17	31	71	62	89	62	65	161
ENSCAFG00000011379	FICD	834	497	487	459	562	591	1125	580	438	706	615	627	888	857	518	712	600	661	374	379	379	515	679	1431	161	79	78	70	140	74	101	56	110	139	237	222	104	130	212	176	277	172	204	339	530	355	218	65
ENSCAFG00000007603	FLNB	21534	20073	22288	31705	25407	26781	19835	31039	25897	39643	37282	33384	33531	16339	54211	32766	23480	23495	23331	11966	4485	17291	28748	18880	3749	4441	6294	5272	6449	4156	7171	9411	4952	7924	12649	7816	6251	1226	3538	7343	2433	10371	7787	8010	19696	12022	14547	1361
ENSCAFG00000001446	FRMD3	332	189	73	329	293	122	536	209	327	200	112	579	204	364	343	255	88	85	557	192	88	281	319	659	16	107	25	50	33	25	17	55	181	21	42	234	31	8	64	102	11	107	133	20	157	83	25	100
ENSCAFG00000018829	FRMD7	512	107	280	1433	109	30	81	1564	393	427	428	43	128	462	789	370	1355	195	122	1135	107	199	555	639	11	1	6	301	281	79	89	604	49	63	51	12	8	19	38	576	0	36	143	199	103	97	211	67
ENSCAFG00000023272	FSTL3	2010	958	513	4556	1415	1506	2395	2213	633	2329	3408	1720	1220	1604	1256	4829	421	1724	3047	523	652	635	649	2833	305	1074	418	268	709	792	1033	146	734	592	2410	1478	1114	192	786	595	439	483	234	752	890	201	1140	29
ENSCAFG00000009254	GALNT5	1115	766	5748	1384	1829	1462	1945	3686	1769	5458	935	1069	1550	1336	905	1633	1816	2969	592	1626	605	1729	2144	1699	1542	438	555	775	373	314	383	816	683	610	615	761	883	477	135	586	147	1135	1179	1186	415	1923	587	634
ENSCAFG00000023269	GAS1	72	39	28	163	55	66	219	184	58	67	88	235	53	89	84	91	101	389	176	24	19	11	153	36	55	630	30	89	144	8	37	53	2082	137	298	2027	116	21	251	301	60	378	788	1005	1628	116	721	153
ENSCAFG00000020155	GFI1	42	768	122	72	106	39	308	368	23	227	55	71	847	33	129	73	91	96	107	17	233	16	193	14	15	5	23	55	30	48	71	12	25	84	13	16	10	22	9	29	1654	416	33	226	71	961	40	93
ENSCAFG00000017677	GGA2	5356	6879	10680	11296	19213	9250	11117	11355	10076	13834	20907	18729	4558	9301	7353	14873	9848	8182	4973	8307	4164	22987	8860	7189	1648	2142	2901	2408	3028	2611	2600	1334	1909	3601	5016	3750	3680	1037	1458	4516	1627	2034	3264	6607	8351	3754	5490	2109
ENSCAFG00000024858	GIMAP6	405	1190	1323	1001	4974	556	3687	1049	584	1960	2760	7527	417	493	359	1115	781	1508	319	83	2816	115	1344	182	221	197	114	100	545	615	624	61	210	401	213	400	331	44	158	514	469	1865	476	549	783	172	853	98
ENSCAFG00000011069	GJA5	3296	1903	858	5293	3179	345	3006	4300	1459	6518	3387	4903	905	953	3265	2130	127	2226	7275	2828	1533	1366	1122	407	2162	354	597	2116	1168	1115	188	362	786	367	706	425	636	249	557	1114	255	550	1677	839	1954	2541	1255	226
ENSCAFG00000009513	GLS	11611	6780	7508	5896	9500	10706	5017	10870	10098	14001	8597	9637	7451	9984	19876	4394	6934	8620	9317	12091	1636	12740	7678	11215	1560	2484	2742	1860	1538	1482	1228	2176	1758	1185	1722	3166	2217	400	1207	2208	1559	1870	1304	2983	7743	4017	3148	813
ENSCAFG00000009233	GNAO1	24	171	373	264	27	37	72	597	520	472	59	116	886	160	138	110	25	88	382	967	6	314	239	132	65	30	191	50	26	61	33	124	84	86	283	44	72	13	9	41	93	424	80	38	47	3	8	64
ENSCAFG00000029230	GP1BB	412	1701	369	811	393	1055	947	1425	1409	1186	517	502	851	994	573	911	609	922	992	987	150	768	332	1002	115	57	218	122	223	255	281	113	113	182	60	99	98	63	104	145	737	70	449	650	589	1106	304	363
ENSCAFG00000028810	GPIHBP1	110	955	26	620	359	46	672	758	56	164	141	136	143	387	148	188	7	202	366	28	54	398	155	77	134	25	53	373	235	94	79	32	32	291	143	72	223	65	107	337	110	837	315	344	305	1038	180	108
ENSCAFG00000008497	GPM6A	33	418	27	258	139	31	262	139	115	63	178	422	94	53	15	15	231	408	63	5	8	96	66	11	76	11	0	1	19	22	16	8	28	60	3	153	26	3	9	8	142	236	93	79	167	4	2	0
ENSCAFG00000005802	GPR183	266	573	2492	2872	1653	1202	611	4647	722	5766	3711	1086	491	310	816	2698	527	1276	316	301	737	119	837	95	173	43	109	156	78	64	187	15	38	434	1177	71	366	65	61	156	240	61	319	2001	1387	455	1355	35
ENSCAFG00000004416	GPR4	409	242	32	303	170	62	465	158	44	210	509	452	194	635	349	392	10	110	645	82	113	149	74	222	71	145	25	179	87	110	37	27	246	93	231	242	119	68	296	233	168	284	439	152	946	220	274	142
ENSCAFG00000025231	GRASP	915	751	606	1364	554	1001	1308	1086	820	485	1176	702	860	855	925	859	658	774	1197	880	337	1178	686	600	281	257	574	418	320	276	327	231	447	361	364	416	209	328	258	354	115	405	892	1023	1520	1076	361	491
ENSCAFG00000014739	GUCY1A2	130	53	34	293	265	40	229	176	23	72	111	518	137	349	109	172	53	97	580	114	80	76	104	120	3	51	18	21	21	19	11	12	123	7	20	78	60	0	31	83	4	51	87	17	242	63	23	1
ENSCAFG00000002435	HAAO	121	401	143	622	2686	268	854	914	156	503	1461	1553	181	341	288	696	221	363	207	88	539	201	254	133	67	112	84	100	371	226	256	62	99	106	118	221	174	82	89	313	450	198	156	227	480	136	319	272
ENSCAFG00000000803	HLA-DRA	65270	48507	102922	27515	174093	4489	255567	37444	20807	167268	138423	437264	36371	14115	8978	47421	56925	121738	11493	10522	204615	8258	149139	7949	4812	6409	3038	5023	10130	17415	37639	3423	13069	10548	3770	19591	7405	1579	4416	13765	15276	22414	16800	12120	34085	4635	30855	5103
ENSCAFG00000028513	HOXB3	244	268	184	115	41	192	286	240	186	19	54	154	227	162	121	151	314	332	233	326	114	145	446	143	168	123	10	36	180	124	173	249	204	413	27	157	22	106	60	101	91	288	517	206	568	42	48	403
ENSCAFG00000009558	IBSP	201882	152874	329888	205502	25278	483	3977	12627	129462	11804	108555	3844	158421	15087	42631	220367	1495	26014	19395	155594	5801	151918	59137	7167	25216	401	26457	26898	5441	20443	478	7354	612	34375	57991	109	41866	12469	1778	12109	1183	73509	50953	196724	2363	356711	205406	80476
ENSCAFG00000011802	ICAM2	1719	2501	741	2595	5520	646	2880	5256	1023	3735	6141	6394	1607	1758	1811	2330	406	3120	3382	759	950	694	830	708	577	401	209	811	619	808	931	72	371	873	978	728	905	326	582	991	732	1018	1200	1254	2320	3142	1774	348
ENSCAFG00000005748	IDO2	68	295	51	428	354	58	283	83	93	167	382	571	116	70	86	110	45	237	180	29	110	40	138	87	25	46	10	20	44	39	15	10	46	33	12	53	14	10	31	67	21	148	369	61	94	332	17	21
ENSCAFG00000020342	IFI44	5342	2356	8127	1219	5688	3035	6390	4193	2912	6842	4863	5715	3312	2112	1305	3488	22867	9786	1049	2183	6183	1546	4323	3106	2327	174	2054	225	881	495	1466	1657	522	695	1909	509	183	1335	115	1456	440	459	615	1222	949	227	4924	2732
ENSCAFG00000020343	IFI44L	2186	1141	2359	559	2236	651	2758	1919	1131	2428	1271	2095	832	438	332	907	13358	5904	661	353	3138	307	1855	1318	1671	105	1654	203	866	377	2095	1911	342	430	1017	224	100	937	79	1182	284	345	352	423	424	144	1994	1052
ENSCAFG00000009617	IFIT1	1296	232	1675	11	764	164	1241	1055	778	826	808	1135	159	129	43	106	4986	3791	239	41	3493	153	639	159	1816	14	139	73	281	246	951	351	40	291	170	38	16	556	12	206	47	108	182	82	262	34	625	876
ENSCAFG00000009612	IFIT2	1051	753	1936	615	2668	969	2324	2622	1250	3023	1336	2407	326	461	180	809	8276	5389	393	174	2466	348	684	205	1557	36	172	106	222	281	1342	200	139	414	542	145	28	535	37	416	144	279	304	420	452	129	1488	450
ENSCAFG00000014474	IGFBP5	2040	581	14220	1109	749	9525	2014	463	5607	2250	1110	1803	5410	2504	18904	346	7858	2769	1233	1571	467	6358	1023	1495	585	279	999	7949	3655	1395	243	768	5689	822	505	893	875	562	985	624	127	2413	1741	2793	2192	469	1318	378
ENSCAFG00000003374	IKZF1	82	1329	210	113	1258	55	771	218	56	628	705	920	74	121	85	165	182	215	54	27	559	41	327	29	48	24	36	26	90	107	159	18	64	102	74	66	73	21	33	181	1298	825	47	201	315	35	123	16
ENSCAFG00000011443	IL10	36	270	123	386	1644	47	290	344	66	233	422	934	146	78	149	393	201	404	350	29	328	51	266	98	183	145	51	124	404	530	431	104	192	313	234	465	222	61	125	457	356	314	135	198	397	92	391	26
ENSCAFG00000008269	IL17RB	317	964	56	561	907	327	409	1011	643	982	220	657	262	267	586	282	1283	600	272	408	144	145	599	1080	390	41	35	86	265	90	539	380	157	248	49	127	92	89	60	242	514	232	181	447	278	453	238	76
ENSCAFG00000006888	IL31RA	88	284	134	198	414	35	182	41	117	179	311	859	65	86	63	76	382	181	27	42	367	56	328	20	91	56	22	42	123	191	71	44	24	66	85	93	185	12	35	114	162	88	37	49	131	18	75	28
ENSCAFG00000015604	ILDR2	1857	697	3171	1875	190	1167	422	2065	826	2203	958	128	564	232	287	1465	850	350	513	48	76	565	1124	289	309	38	51	150	109	93	151	203	27	143	603	65	122	59	23	158	57	867	225	1240	380	1602	2332	280
ENSCAFG00000009156	IRF4	70	577	66	134	230	21	335	170	202	188	147	290	69	47	42	84	114	302	292	25	645	32	128	34	25	96	42	28	52	89	184	23	100	60	21	176	51	12	8	86	535	193	33	137	128	7	27	3
ENSCAFG00000001611	IRF5	378	994	633	1137	1738	448	1646	965	258	1390	2011	1801	305	458	677	1506	790	1197	1001	195	993	182	651	806	464	492	195	278	615	581	793	136	395	638	843	493	288	176	208	689	1731	995	345	600	898	563	1009	164
ENSCAFG00000005070	IRG1	98	34	340	104	127	130	287	124	40	296	416	1144	100	4	20	230	90	89	35	3	578	8	277	6	62	0	37	11	15	8	100	1	1	41	88	12	14	6	4	14	23	11	7	77	64	34	140	0
ENSCAFG00000010422	IRX1	703	455	236	27	22	117	74	90	309	37	4	7	189	400	122	146	32	103	105	387	40	335	424	560	80	4	58	200	103	130	126	144	15	404	0	22	1	15	12	9	0	108	167	583	382	167	144	418
ENSCAFG00000019348	ISG15	4359	1924	5644	399	1759	350	3693	2174	1805	6737	3448	2114	4291	873	295	1621	21035	15924	786	346	12704	1380	2700	7251	2683	54	2523	147	1803	673	5933	2195	216	710	1435	99	30	1303	50	1238	158	133	629	466	247	275	5767	10188
ENSCAFG00000000060	ITGA7	579	2523	4154	23035	11549	7008	3524	7778	3293	6582	11708	10930	3129	2778	3711	8107	861	3442	23028	3808	1294	2665	2905	2192	1272	1320	1336	2232	3167	2791	1545	364	4040	4065	6619	3323	4847	1637	1815	2408	1200	2810	3009	4533	4334	1285	12432	182
ENSCAFG00000016603	ITGAL	203	603	1453	179	4000	186	1676	321	334	1821	2355	3534	219	320	235	401	427	294	82	94	1614	111	1034	63	203	186	200	63	331	363	895	59	94	299	280	265	240	41	96	590	639	1017	83	125	494	37	225	24
ENSCAFG00000005627	JAG1	8724	5434	7114	10217	5270	9696	8439	9875	6336	8128	7507	12243	5683	8384	16155	12573	2198	7259	13847	8171	2808	8305	6031	3617	3180	1456	2560	3716	2825	2333	2488	4177	3066	2008	7366	2807	1886	2556	1636	3591	913	3554	4329	2220	14994	4624	4661	799
ENSCAFG00000015281	KCNA5	132	69	19	238	97	78	66	39	44	74	72	234	362	54	58	132	35	45	818	20	57	168	86	517	4	28	4	35	36	27	41	22	83	17	35	81	21	5	34	41	12	100	441	459	51	8	13	61
ENSCAFG00000029359	KCNK5	734	389	203	233	282	482	859	195	1023	1394	78	271	362	772	769	269	773	168	297	185	434	450	303	1241	74	285	104	360	142	129	1075	108	54	57	73	71	79	21	166	188	411	500	278	149	378	460	87	111
ENSCAFG00000005941	KCNK6	5747	2803	3366	3718	3494	5843	5408	3342	3099	4812	5031	4089	2425	3433	5620	5067	2124	6014	2811	4099	2248	3973	5681	7693	880	2478	1227	1378	1314	706	1297	946	1998	1227	1766	3463	1960	427	683	1437	825	1093	1510	1982	3959	2199	4229	877
ENSCAFG00000003658	KEL	207	3231	529	133	285	73	1256	952	159	144	435	347	62	19	52	190	117	366	307	151	505	217	375	76	617	25	888	62	325	257	1098	349	68	1005	279	51	52	106	42	285	12159	1684	187	473	4651	129	741	48
ENSCAFG00000018325	KIF26A	231	181	19	573	177	166	318	75	41	74	221	367	164	269	80	150	13	109	742	18	74	117	21	237	84	70	62	253	341	133	230	158	322	390	192	325	65	72	94	427	91	760	1244	125	588	291	137	148
ENSCAFG00000001560	KIF6	360	46	146	141	60	90	1132	185	79	47	87	62	140	76	130	40	190	80	87	87	178	218	145	193	148	10	45	157	88	28	179	109	23	72	191	36	4	94	8	53	10	42	66	29	58	104	40	208
ENSCAFG00000003807	KLF15	96	187	35	353	53	228	281	673	70	46	19	109	181	132	158	66	243	161	109	69	20	404	201	258	84	6	76	27	109	95	194	68	40	103	0	40	28	23	64	38	52	244	285	148	146	443	127	103
ENSCAFG00000007364	KLKB1	33	407	14	202	155	67	289	126	71	53	44	105	36	23	29	82	637	118	337	9	60	60	44	107	424	30	11	27	79	60	80	51	65	56	36	45	26	29	11	64	131	533	202	50	34	24	39	11
ENSCAFG00000018597	LAMA1	268	1200	1490	209	34	2135	975	1104	900	318	93	266	2315	1759	3754	592	22	233	351	2122	220	1331	645	854	172	61	48	146	961	288	81	662	82	187	31	63	199	123	317	122	21	231	255	1100	353	249	52	111
ENSCAFG00000017126	LENEP	52	44	348	134	56	24	52	175	58	52	69	43	31	70	160	81	23	10	35	55	50	88	106	110	16	1	14	24	17	8	3	9	4	17	9	5	2	5	6	14	6	8	47	318	7	39	26	72
ENSCAFG00000020401	LHX8	9	341	1093	98	12	233	217	1123	703	12	48	74	1692	1133	935	1101	93	2229	1048	907	96	672	992	153	382	14	0	104	229	209	84	42	1370	45	299	1373	23	516	49	82	39	79	126	122	632	884	8	49
ENSCAFG00000002039	LNX1	374	686	1384	1080	178	2368	491	2186	703	238	434	371	1034	1178	2624	1377	387	1154	603	1071	257	654	279	1806	45	783	89	487	433	215	436	110	616	426	515	531	142	95	124	210	11	770	186	533	153	667	333	211
ENSCAFG00000002964	LRRC4B	1477	49	198	499	26	550	187	15	92	26	85	184	601	1075	1322	156	49	96	71	775	168	386	381	1004	25	6	196	64	797	104	111	519	59	225	17	14	2	206	67	52	3	65	415	401	12	9	113	177
ENSCAFG00000005960	LRRN1	84	657	6	767	114	80	93	108	2413	80	44	98	274	145	3262	265	82	1002	786	128	72	326	20	270	26	15	56	81	45	90	16	29	467	45	109	27	32	15	11	111	165	229	376	39	284	60	26	46
ENSCAFG00000012254	LTB4R	92	813	25	78	262	28	177	184	198	56	1633	921	149	172	321	656	61	96	95	67	51	33	40	69	21	90	10	25	23	46	18	15	33	53	18	44	40	19	64	79	843	79	91	210	267	48	89	27
ENSCAFG00000029093	LYPD6	59	236	2264	316	129	29	613	396	386	949	155	171	198	509	1541	180	73	51	260	664	133	411	360	586	188	35	159	39	153	76	18	96	60	96	30	33	19	72	16	13	50	113	100	587	108	9	59	247
ENSCAFG00000007950	MAP1B	13788	3007	21274	4866	8341	11065	16058	6967	12824	9834	10746	21740	8292	11251	9717	18608	12669	18105	13487	63010	1186	17900	17507	16015	3550	14150	2859	3232	1275	2374	3252	2171	6014	1689	4225	14892	11278	4322	2680	6806	483	3117	3018	3172	11119	1165	1021	4251
ENSCAFG00000005874	MAP4K1	236	975	1806	280	1691	98	1611	332	629	901	1247	1544	505	300	479	346	283	623	376	562	1667	411	1525	6161	62	97	324	816	1276	223	510	113	151	722	63	227	78	22	51	312	1061	894	165	466	644	55	356	586
ENSCAFG00000000247	MAP7	220	288	180	199	440	136	160	646	344	261	154	222	455	140	689	34	75	144	67	72	24	473	451	351	148	10	22	16	30	52	24	35	112	112	46	18	29	32	11	48	207	209	134	136	93	143	100	66
ENSCAFG00000000016	MBP	99	1110	651	832	2115	616	826	758	214	1086	1532	1941	305	280	264	980	281	481	223	58	447	160	414	92	83	88	74	60	166	222	165	54	107	200	258	206	180	42	76	235	642	454	310	655	503	167	673	63
ENSCAFG00000012079	MCAM	16205	11581	4071	26408	16911	4980	17132	8807	6581	8049	23020	32147	8548	15878	10317	10028	1405	6089	50664	7924	4899	16227	5098	7046	1268	4050	2335	13990	5747	3952	1204	1230	7831	6906	5624	9358	4503	1487	4687	8070	1091	8917	17866	4675	26063	9437	17372	2408
ENSCAFG00000007983	MCTP1	498	2441	585	1421	2791	190	2819	473	157	1175	1295	3578	572	333	321	322	477	589	1036	95	881	81	562	63	41	78	15	15	82	77	105	42	295	183	48	146	119	13	112	198	1891	304	255	333	453	31	165	51
ENSCAFG00000024473	MEFV	27	336	263	50	957	41	203	31	101	164	788	1624	147	171	116	470	223	142	9	33	262	33	282	14	15	130	17	8	120	129	59	12	7	85	32	86	104	8	56	163	186	293	55	80	175	60	38	18
ENSCAFG00000007867	MICAL2	3829	1273	1313	2108	2608	1396	4048	1091	1260	4170	3845	6178	686	1412	2360	3169	2678	5992	2184	4210	348	1371	2108	832	466	985	190	1359	681	470	1328	1061	500	730	1648	2294	1688	140	647	1481	310	1195	1144	871	2858	991	1536	182
ENSCAFG00000015043	MMP13	40655	163741	393070	407489	15322	544832	20255	39773	364544	356005	141210	12616	536724	156659	26477	197777	6198	80133	31907	21655	22451	78157	22145	39066	1845	961	3173	109760	4220	13704	144546	5368	1313	108662	57651	527	2893	1268	26424	5374	1874	34372	9586	116234	71615	418611	547285	6769
ENSCAFG00000009884	MMRN1	956	2945	70	909	211	690	4472	406	204	458	1031	13082	1395	901	596	548	186	203	2151	389	24	334	274	272	25	431	13	191	16	31	18	10	70	153	122	4726	269	72	65	264	1072	831	1891	303	2779	99	64	100
ENSCAFG00000023403	MPP3	32	99	40	335	75	169	84	95	69	91	45	46	55	48	274	125	11	49	163	78	40	108	171	163	171	55	101	200	241	202	159	220	97	293	250	129	96	34	60	74	20	96	48	117	95	80	100	43
ENSCAFG00000010352	MS4A2	6	591	8	184	63	13	520	568	196	117	514	367	302	130	112	154	1041	398	1647	63	63	39	681	15	11	44	2	1	82	38	3	35	376	45	7	329	6	0	26	23	464	118	42	124	187	6	6	5
ENSCAFG00000010167	MX2	847	1158	3531	754	7386	137	5966	631	895	4571	5104	6357	1557	813	125	1019	5050	6907	577	184	8538	531	1214	1169	2605	166	788	120	1901	1656	2566	2311	270	1039	1358	359	169	387	122	1985	677	786	778	441	893	130	3280	1260
ENSCAFG00000010288	MYBPH	32	212	794	2007	1068	1318	151	6925	139	894	2657	515	247	147	300	3534	83	815	242	8	106	56	194	81	147	9	203	91	745	264	171	22	15	348	2241	34	304	178	174	284	142	616	137	1966	1933	706	1864	12
ENSCAFG00000024882	MYLK4	60	271	427	141	26	73	295	458	321	26	74	23	579	96	163	499	31	30	66	78	8	348	30	51	175	3	41	117	26	13	50	30	2	116	26	0	4	34	11	92	19	52	64	344	110	354	247	126
ENSCAFG00000005074	MYO7A	274	644	359	631	2888	331	932	334	354	1371	805	1460	304	274	291	317	717	983	287	278	452	190	580	211	413	169	242	392	895	824	775	322	488	467	339	871	446	73	145	681	284	815	483	237	697	249	530	61
ENSCAFG00000011395	NCF1	271	6871	958	384	3833	204	1697	2466	224	1494	10194	2919	236	850	2760	1594	569	858	388	101	2061	254	1090	485	120	177	125	60	218	263	567	105	100	228	364	211	152	68	370	323	9565	589	383	1051	1144	186	545	174
ENSCAFG00000030617	NXPH3	1765	798	261	653	1107	1016	684	678	675	1455	685	1444	459	1340	844	1175	2406	1342	711	278	301	766	465	745	449	212	173	549	307	155	867	91	150	110	168	621	226	40	343	203	21	332	272	248	1810	741	360	160
ENSCAFG00000006740	OLFML1	1376	4172	2435	10940	4296	173	1648	46154	1643	721	1554	5434	1548	2241	4982	5252	3311	6538	6007	332	931	3572	3136	1874	1703	616	41	9496	855	137	754	228	1355	904	64	3357	618	316	335	627	667	743	4669	1863	1379	114	2237	473
ENSCAFG00000013079	OLFML2B	24556	31130	21426	124416	41501	17902	20424	73961	8472	99092	38907	48887	35405	25360	25666	62025	10736	70752	33209	16993	9491	13920	55417	12503	17137	7721	5700	15607	16214	4337	6656	8635	49565	6991	17596	22750	17001	7611	15354	18932	4521	19240	51667	46189	57868	37796	57930	11724
ENSCAFG00000009334	OLFML3	100477	63124	146410	92095	44738	98323	73259	174341	25480	80125	52656	32634	84402	53601	140186	69088	20769	66642	43557	104476	20361	61282	90304	80622	7194	9917	25098	26650	17174	16032	41587	14866	19340	30654	24956	22548	16609	10660	5954	14035	5284	29557	55863	127799	38899	57464	118985	19671
ENSCAFG00000008534	P2RY12	51	365	77	70	927	35	121	17	158	450	589	1810	231	106	92	84	294	220	23	81	27	35	173	68	45	68	5	17	34	151	22	20	46	117	7	237	271	2	48	79	75	95	74	140	125	34	36	10
ENSCAFG00000015813	PADI2	341	8675	5727	2871	15174	1360	1816	1781	1390	8488	9837	4733	4668	1188	2372	7638	3338	2227	1084	623	810	1956	2228	3206	1968	223	206	484	443	845	1024	358	178	1017	1582	474	936	828	365	1103	9138	2657	945	3692	1675	4076	3793	2003
ENSCAFG00000030193	PAQR8	1567	5068	3348	1572	1158	2216	2661	3891	1865	2263	887	1147	5249	1374	2470	4271	3428	3923	785	2630	533	2475	1718	933	530	112	186	372	256	197	1233	122	337	2605	281	424	155	193	186	239	4643	495	1049	1067	2141	932	691	405
ENSCAFG00000014104	PCBD1	751	1270	1036	1641	2053	759	1055	3597	715	1507	1840	1650	757	626	635	2007	1728	933	572	308	593	1013	757	576	264	76	225	327	323	338	563	121	139	381	338	231	208	191	140	258	250	602	488	1404	887	785	1469	346
ENSCAFG00000002121	PDCD1LG2	134	382	558	156	3625	97	1238	133	149	680	1015	3310	175	159	99	169	349	514	83	44	1114	37	912	44	33	21	48	20	117	101	138	19	44	92	48	119	43	13	22	172	174	67	120	167	241	40	189	18
ENSCAFG00000012472	PDE5A	321	1384	611	1689	2306	2715	1283	889	1284	1020	860	1732	1932	1339	762	367	1172	4424	2431	1787	200	770	1866	1538	75	440	337	556	381	244	197	194	954	201	697	1335	917	36	180	558	1085	489	757	370	1782	345	53	748
ENSCAFG00000009253	PDE8B	551	534	384	378	32	1136	52	2458	1800	85	33	22	1153	884	2562	41	6431	321	136	1095	73	2908	322	799	29	4	538	227	129	356	87	660	134	373	14	17	6	14	13	78	65	263	187	338	36	1006	63	34
ENSCAFG00000002057	PDGFRA	9640	21576	59114	30702	7397	96557	27235	52472	256329	56614	10948	34853	26765	19008	75662	30746	46285	41399	11389	16907	4660	11419	11984	13072	5658	27740	3003	12222	8777	2496	9887	3182	22052	7006	21491	28815	5816	2597	5415	6647	816	12622	11289	14545	13374	26842	15319	3683
ENSCAFG00000004117	PLXDC2	1826	2913	3566	2916	9001	3964	4279	2047	3079	3431	5385	10927	3594	2468	1365	2326	14003	8311	1468	2667	1918	2053	3432	605	231	1761	835	2121	866	616	1319	384	3260	390	292	5000	1932	661	709	1568	602	1001	1201	849	5129	496	569	416
ENSCAFG00000006073	POSTN	66336	29001	418819	255384	58764	12230	57918	13693	15148	9745	20437	96099	289898	74034	168741	3466	151323	237602	17665	310074	29581	8262	134560	110491	1399	6080	13301	53447	14616	9720	664	16731	18772	3240	768	67845	9402	41351	11731	42558	177	2294	139220	4148	53649	11209	850	33068
ENSCAFG00000019134	PPL	755	853	225	823	292	876	2154	342	355	816	357	2784	814	361	699	421	769	3989	810	138	78	379	1446	585	69	420	74	37	704	204	421	34	433	234	278	2169	160	15	167	287	163	600	463	226	641	230	150	99
ENSCAFG00000032545	PROKR2	563	328	31	421	34	583	1042	4652	3831	18	182	98	225	1506	92	1049	434	160	104	115	131	1158	489	386	111	75	31	16	97	110	988	50	25	90	2	26	15	15	58	145	26	32	41	31	77	92	3	149
ENSCAFG00000004856	PROSER2	711	907	1318	1648	586	235	243	1197	165	1366	654	240	254	407	763	546	77	341	503	125	59	368	337	446	920	75	62	652	172	170	186	123	145	860	583	109	259	1146	149	416	170	783	600	1766	1163	1915	1167	742
ENSCAFG00000019149	PRRG3	144	85	21	99	111	122	69	121	42	56	147	179	69	120	88	76	620	19	139	113	29	165	42	164	7	84	74	59	55	4	10	57	97	9	29	167	59	9	48	60	5	59	39	33	112	38	6	9
ENSCAFG00000023636	PRSS22	67	151	177	957	134	374	159	1327	78	275	1138	169	163	202	195	1496	9	171	196	5	63	36	114	47	74	8	93	119	97	54	56	6	29	185	684	44	138	76	53	90	32	147	175	977	957	413	1531	25
ENSCAFG00000016039	PSEN2	2148	2925	3367	2429	2741	1844	1550	5164	3167	2718	2952	4529	3003	2013	3018	3792	1713	1558	1314	4355	573	3433	2780	1399	758	269	795	1064	914	807	605	879	366	1092	812	474	475	462	306	607	1661	744	1095	2819	2014	1136	2563	569
ENSCAFG00000010591	PTPN7	194	1686	335	404	1611	237	1307	1096	88	552	1289	1111	124	263	223	816	184	1266	846	42	737	110	392	96	135	135	167	225	314	281	687	52	141	513	462	207	209	85	126	325	4026	1457	219	904	1076	1026	665	159
ENSCAFG00000000446	PTPRB	7982	3737	1161	7858	4438	2137	7732	1752	1316	3402	3171	8448	2549	3832	3055	3908	702	2470	6020	1737	934	3425	2061	2730	1508	968	391	1476	1167	1428	426	438	1540	1009	1378	1580	2241	325	855	2448	645	4422	2017	448	3116	603	704	433
ENSCAFG00000001460	PTPRD	1378	4989	19482	12310	585	679	1153	13672	2801	8728	575	1052	7543	3349	3333	607	4639	12214	1671	12849	1564	4144	1890	2494	7189	135	360	2761	847	1427	2002	1637	698	1141	1070	368	506	1323	125	450	1045	3149	3422	7889	357	3268	1290	1392
ENSCAFG00000000145	RAB27B	878	877	1027	336	98	3	873	731	956	439	615	54	713	512	1298	75	490	121	187	2423	151	890	704	125	77	9	113	135	138	35	47	41	14	112	65	11	16	87	6	124	7	73	95	217	75	177	317	235
ENSCAFG00000001508	RAC2	982	12527	8345	14857	10331	11109	8127	24988	1784	18710	17837	6896	2282	2178	4257	13465	1168	4594	1885	223	6228	441	4508	303	536	194	796	601	911	440	1237	72	283	1492	4466	250	953	410	256	910	8286	2616	1298	9355	3811	3037	6744	353
ENSCAFG00000006827	RAD21L1	22	57	194	61	136	19	63	49	221	64	75	163	110	117	127	123	42	76	39	17	61	237	108	84	18	29	3	17	22	32	64	277	15	120	79	25	19	6	14	51	18	30	19	33	71	9	102	15
ENSCAFG00000009181	RAPGEF3	1159	1234	208	4231	1289	360	2205	1056	230	853	1011	1683	685	906	420	650	169	929	3890	294	533	288	336	555	1184	410	210	868	1085	847	548	182	855	1301	592	1138	610	223	394	1352	522	2378	1631	471	834	928	206	473
ENSCAFG00000018451	RASD1	234	396	62	527	110	574	519	525	516	775	181	325	358	769	695	794	97	218	841	84	137	2800	147	604	27	251	31	16	101	128	211	64	175	54	8	54	353	17	282	95	292	112	393	253	637	600	39	46
ENSCAFG00000006052	RASSF2	1050	1513	1627	799	3319	936	1082	2367	573	1894	3310	3938	620	871	1502	1711	1183	1408	664	397	814	469	1492	554	319	266	166	491	531	297	573	181	325	478	595	1375	425	97	229	502	1317	1063	417	1178	1518	540	619	235
ENSCAFG00000029799	RASSF5	2166	7260	3279	4001	5307	1739	5932	4214	2710	5001	7707	4817	1950	3400	4095	7227	1659	2413	1759	4110	4278	4727	3081	5152	925	780	744	1524	1978	1485	1295	987	1358	1539	1981	1306	1077	421	606	1165	6524	5464	1696	4443	3345	1708	3117	1146
ENSCAFG00000018617	RAVER2	924	1057	1106	632	2307	2069	1992	1015	3291	1273	1655	1997	2363	1926	1897	1254	1672	1288	399	1178	256	3668	2567	2017	135	114	89	80	221	178	167	183	134	482	461	254	174	121	46	245	97	124	235	734	695	780	965	166
ENSCAFG00000025345	RELN	793	1068	1479	2502	283	2782	2141	537	122	1340	1187	5746	3011	374	2391	121	196	19622	3551	160	233	1053	4718	235	182	307	26	64	79	467	1763	39	208	147	149	1694	358	52	61	499	183	2592	1368	590	8629	65	33	90
ENSCAFG00000031204	RGS10	2058	4053	4961	13904	16416	4977	3112	13295	1728	12221	9084	5667	4242	2994	4993	9187	1851	6013	2614	1089	2719	1858	4035	2295	604	364	666	1428	1755	1211	1326	332	853	1853	3373	727	2128	348	544	2011	1818	1339	2764	8305	3060	3636	8091	1893
ENSCAFG00000030416	RGS16	301	1249	19	1021	231	119	1096	915	555	109	581	821	2905	516	2180	546	106	845	2194	160	253	740	142	778	15	331	76	32	190	85	71	34	192	101	16	624	46	22	1034	222	251	328	457	22	1230	101	923	56
ENSCAFG00000015923	RHOH	83	498	204	178	282	192	877	390	70	290	435	294	82	105	189	342	146	226	298	37	551	151	348	146	35	22	13	111	58	66	233	90	40	39	47	64	24	74	21	71	240	212	74	111	162	79	108	34
ENSCAFG00000009694	RIPPLY3	175	165	132	241	154	245	192	74	336	111	99	239	1276	366	82	134	75	169	124	384	350	288	57	618	32	14	38	38	88	65	33	249	31	77	47	21	18	26	13	43	44	45	188	66	44	39	36	37
ENSCAFG00000005430	RNASE6	1217	9357	1197	387	3501	241	3520	527	403	1122	7268	8326	924	457	284	531	495	1613	249	113	3072	614	1866	123	91	198	46	48	283	517	368	56	268	167	70	422	156	14	82	255	686	1089	428	1055	493	228	304	55
ENSCAFG00000007280	RNF180	112	105	50	216	177	356	101	40	152	2	47	181	345	1	1168	50	38	20	14	1543	21	181	516	149	0	1	20	1	96	13	23	56	7	14	2	1	7	0	16	31	51	52	37	11	1	0	2	17
ENSCAFG00000011022	ROBO4	5200	2868	617	6481	4630	965	4292	1619	875	2018	4818	5467	1994	5394	2928	3172	181	1972	7002	919	807	1691	901	3121	735	1401	444	1949	1440	1419	762	205	1718	968	1018	2096	1064	374	1622	2494	382	2658	3270	1205	4648	1177	884	968
ENSCAFG00000003293	RSAD2	630	671	607	49	221	45	552	493	264	1133	340	528	698	65	16	175	1660	1591	88	64	2169	143	285	899	1857	27	78	4	155	94	511	378	24	492	265	21	3	308	10	200	753	111	88	104	65	11	1104	207
ENSCAFG00000013889	RTP4	1712	721	1404	414	1514	203	1818	2236	649	1370	1294	1830	659	1341	115	545	2796	2925	233	505	2141	266	1165	1700	520	75	734	76	538	283	1248	653	111	145	245	135	40	300	63	604	149	173	271	213	290	45	991	666
ENSCAFG00000014333	S100P	867	10347	1188	863	5322	259	2324	3801	840	808	4667	8182	900	2061	1291	943	1089	1212	737	294	2651	993	2148	1261	137	274	130	56	432	474	343	134	105	154	125	453	269	33	187	436	8649	669	197	2070	480	241	563	365
ENSCAFG00000029284	SAT1	9390	23370	10061	8884	38319	5744	27552	20847	14740	10477	144448	40582	15120	32161	38606	38934	13770	11925	9646	5514	19606	39023	16077	11999	1658	2856	1481	2803	3664	6331	3597	1819	3325	3141	3308	3218	4052	897	7978	5089	9555	3141	4172	10143	14872	5576	6802	5654
ENSCAFG00000016192	SDK1	979	1129	1260	710	636	1351	2580	884	1456	3261	1205	590	3515	355	1522	2559	2142	543	499	1182	177	1661	1266	1017	431	207	238	129	221	287	289	209	38	287	276	134	82	136	141	209	508	769	344	1952	2271	3719	801	57
ENSCAFG00000032355	SDPR	159	396	116	657	518	129	741	742	193	289	349	964	227	614	111	356	102	154	420	73	130	160	210	328	83	174	33	79	85	98	37	60	162	156	42	535	49	36	37	195	154	524	510	97	398	161	68	156
ENSCAFG00000006212	SEMA3A	213	1813	161	541	158	282	5428	181	598	202	424	1470	1575	1644	903	264	1025	1342	344	750	173	103	922	218	20	431	1484	69	528	128	27	158	447	88	50	245	67	8	207	279	50	329	357	136	1040	71	84	44
ENSCAFG00000011063	SERINC2	931	291	1021	1464	760	2026	299	1484	443	1007	1850	1211	1783	668	916	2048	114	540	1220	586	346	703	591	568	108	91	319	365	365	223	146	221	391	316	553	245	271	65	102	157	129	166	536	1200	849	343	1320	485
ENSCAFG00000008891	SERINC5	21306	11603	5305	10073	6966	8850	8272	10016	12844	9689	9595	7558	8508	4903	15951	7304	4725	11709	6421	25915	1108	9058	6761	5677	1757	2672	1315	1313	1614	856	2209	2325	4961	1779	4417	2766	3887	259	938	1875	1333	1328	2955	2960	10005	2399	3627	408
ENSCAFG00000030335	SERPINB9	3497	3280	6233	5813	5898	2798	6480	6023	4186	9243	4547	11329	3355	2979	1783	4105	4464	5035	3161	2831	4545	2278	4744	1786	1890	634	1098	1252	862	837	2624	1546	1281	1549	970	1774	625	920	505	1236	1047	3998	2350	3952	4816	992	2094	1990
ENSCAFG00000007838	SERPING1	9925	13289	11120	26966	16622	14113	32849	46270	13376	38033	6043	21812	14365	15137	9549	43087	6633	42651	25373	2999	12980	3975	46501	5112	9739	2369	1618	717	5847	1770	16949	7620	15502	2880	2906	16262	1880	3769	6733	3642	2423	7882	13168	7392	24328	6385	20873	2372
ENSCAFG00000013392	SETD2	6962	9780	9134	10996	10199	3975	7556	12845	916	14665	10150	10636	9904	6594	12742	6828	6352	11384	7200	12745	2544	12058	13228	7302	1735	2458	2441	2675	2358	1727	3809	1315	2791	2972	3122	4005	2874	1589	1917	3952	4402	4809	4728	3495	5731	3820	6479	7420
ENSCAFG00000007161	SGCG	1928	2150	6857	4962	737	678	2363	10313	9452	665	1411	105	11198	1724	7445	4182	7687	1963	756	781	790	6521	4192	6002	171	31	1032	2412	593	844	747	708	218	1563	1838	72	142	40	92	619	115	1061	506	900	108	7334	1402	899
ENSCAFG00000018253	SHMT1	899	2351	2369	1509	6836	1457	4147	1772	6474	4587	5880	6898	3166	1568	1171	1810	1327	1725	1121	592	1932	4946	3005	908	363	173	393	450	442	722	710	100	280	838	790	418	375	103	185	850	1103	1518	728	1655	1976	455	1536	228
ENSCAFG00000001131	SLA	163	2952	555	107	573	36	840	419	208	640	1358	939	147	196	249	844	382	288	64	71	1091	47	692	48	58	110	49	9	92	75	191	23	33	77	60	37	20	21	106	126	2239	601	42	417	373	47	256	37
ENSCAFG00000012598	SLAMF7	338	813	1297	226	1561	763	3133	904	204	1746	3850	1539	254	249	450	4472	283	894	95	26	1450	46	1217	24	80	28	64	16	70	67	280	8	30	136	186	31	100	27	38	132	514	1020	89	553	753	78	495	36
ENSCAFG00000006881	SLC1A2	113	423	5665	1161	176	200	80	2502	777	1392	251	98	149	148	1008	272	66	80	536	760	84	115	498	56	186	7	102	717	101	62	55	274	19	135	1346	12	25	199	18	94	147	256	133	398	475	181	161	10
ENSCAFG00000018704	SLC1A3	6068	8195	6477	5879	3860	16543	2505	10634	23592	6773	7434	4094	13754	26860	10502	3511	4517	6923	2358	13498	3564	14590	7412	4005	1897	634	3028	3817	3617	1618	3881	9439	821	6426	15984	889	1407	202	1165	2701	985	2470	1555	2953	3193	9842	2539	1862
ENSCAFG00000010450	SLC37A1	11	1093	71	229	264	36	169	345	32	123	185	216	234	22	32	96	80	170	212	22	153	101	105	64	64	27	30	54	111	67	120	16	58	49	99	39	39	30	7	72	2936	546	98	208	126	31	65	24
ENSCAFG00000009395	SLC6A2	690	215	480	406	35	1085	210	193	284	1018	250	497	1297	29	127	67	117	665	714	506	83	305	94	188	118	1506	141	274	21	352	38	161	2079	49	281	152	89	14	64	16	30	372	154	357	48	136	258	47
ENSCAFG00000006660	SLC7A1	1749	2391	3485	1302	1676	1289	1252	1438	3265	1769	2109	1827	2306	1123	3493	2119	1076	1855	1358	2811	498	3979	2219	2658	505	928	985	909	443	613	852	692	775	1209	1379	1181	1145	335	481	771	1032	1361	498	930	1568	668	898	195
ENSCAFG00000016608	SLIT2	3373	5109	44262	16097	999	1295	2885	2086	2889	9362	3784	2416	10195	3045	4234	2760	1145	10339	5165	3492	929	2907	7550	1740	2239	221	2799	1931	4353	1302	796	7729	1245	6565	8442	853	1096	7345	1824	1559	1106	5791	5076	6966	4002	4345	4531	724
ENSCAFG00000019260	SMG6	2775	4082	4078	4586	3759	3592	6584	5301	4900	6521	3690	5725	3976	3756	3084	2985	6653	7180	3159	4151	1203	1973	5070	2004	829	1927	1147	2089	1650	1026	2799	1047	1333	1654	1030	2975	1206	551	907	1531	1109	1412	2481	2316	5227	2350	2221	1273
ENSCAFG00000000522	SNCAIP	3246	4287	12469	8312	1791	1738	1093	8591	5482	4656	3381	2632	2512	8695	6830	6093	3812	3365	2885	2188	1114	5097	2388	2706	1896	371	74	1288	1057	517	2371	773	1247	1573	1397	1358	786	1929	686	2014	148	1354	3479	5133	1448	3290	2144	3330
ENSCAFG00000016091	SNCG	249	337	19	173	148	47	267	188	92	166	250	175	110	263	121	180	7	120	304	63	31	201	86	137	70	38	68	462	133	119	79	24	86	128	86	136	131	28	123	188	72	437	182	186	838	288	70	350
ENSCAFG00000029278	SOX18	461	550	7	734	247	46	616	184	30	86	502	433	110	410	103	281	6	73	760	18	58	71	25	309	139	161	44	224	230	124	67	81	446	310	249	613	142	85	279	596	131	851	3651	1038	2176	736	653	519
ENSCAFG00000010532	SPHKAP	69	2082	1085	68	37	2471	116	2299	198	16	191	302	4086	539	15	2607	595	1156	638	18	31	81	77	10	45	222	2	456	21	18	122	30	199	73	2	7	721	681	41	15	693	1718	89	137	248	10	729	54
ENSCAFG00000007012	SPIC	9	538	244	63	3238	120	666	255	73	315	1016	2886	135	214	63	185	98	188	20	40	40	47	392	44	14	27	8	12	95	154	33	20	23	317	56	52	71	9	44	444	875	105	100	478	571	11	213	0
ENSCAFG00000009365	SPINT1	1502	1524	642	804	424	1743	728	974	1737	1444	1829	2374	4836	1181	1288	673	312	1229	280	601	220	1901	778	1472	483	77	34	71	99	294	1297	125	120	131	206	142	174	227	162	65	872	337	375	720	549	190	376	187
ENSCAFG00000014413	SPOCK2	467	1673	4167	2028	2560	265	5030	3529	451	1876	746	2197	1006	276	244	490	338	1078	890	73	2385	376	856	199	557	54	190	2400	598	598	940	91	198	466	318	379	131	172	70	826	861	3035	1049	291	1274	1684	218	183
ENSCAFG00000008341	SPON1	16280	8415	11703	9933	21430	1412	30940	12681	3083	929	12212	19875	12561	7519	3978	3806	2272	23707	4263	22688	1795	3255	3947	310	259	537	2712	2048	2214	1428	1103	1024	5144	862	191	3342	1433	2074	1028	3375	306	1881	11417	11181	6839	1843	8472	2553
ENSCAFG00000013817	SRGN	1310	20910	5267	2354	6815	2811	18317	5971	4071	6215	53949	25654	4615	5550	13427	13107	3348	2828	2215	963	7513	3171	6084	1293	304	801	363	142	377	1038	647	102	446	776	457	965	548	94	957	540	11608	2287	459	3585	2986	472	1089	261
ENSCAFG00000009993	ST14	37	143	123	39	592	47	141	31	22	92	26	47	501	78	23	346	171	202	30	16	145	44	127	58	23	0	30	20	31	48	177	32	10	35	10	5	22	13	11	15	30	45	98	47	80	46	682	208
ENSCAFG00000020387	ST6GALNAC3	654	984	2075	958	308	346	1175	595	1705	651	550	203	2230	1533	2479	982	39	445	442	1154	595	1423	1093	994	307	24	284	624	177	178	28	204	280	149	82	34	209	596	43	189	32	228	728	760	401	156	379	1109
ENSCAFG00000017099	SYCE2	89	97	221	101	127	43	242	304	52	53	171	66	325	181	365	37	588	53	17	274	19	70	178	52	7	7	38	49	21	11	26	36	29	65	104	11	6	12	27	138	136	33	8	6	25	140	8	163
ENSCAFG00000010453	TARSL2	846	724	420	635	465	455	820	1070	933	1413	706	700	463	898	883	1380	498	526	406	1080	162	944	1060	325	275	97	66	161	126	85	338	146	123	303	381	218	90	97	74	139	356	586	343	229	497	173	889	263
ENSCAFG00000014159	TBC1D2B	3102	2996	2682	5309	5479	2864	4507	4619	3196	4534	5412	6383	2518	2150	2690	3670	8889	8162	2696	4806	2059	3395	3991	1968	1087	1737	1010	1471	1877	1268	3072	903	1921	1555	2413	3535	1568	711	864	1714	1456	1382	2048	1300	3050	2246	1976	433
ENSCAFG00000014503	TBX1	120	163	14	197	83	106	229	232	49	55	127	237	309	86	38	32	16	151	247	71	21	9	21	62	171	52	108	114	167	233	192	38	51	363	127	546	154	33	42	136	110	269	59	33	39	25	10	16
ENSCAFG00000009216	TBX3	985	668	732	697	244	790	720	646	815	567	253	374	560	782	818	479	925	388	588	980	211	931	287	429	1160	151	285	926	716	484	318	408	301	288	302	348	153	331	269	635	62	582	811	755	574	463	297	328
ENSCAFG00000013822	TDRD5	485	221	248	44	31	94	142	320	243	166	34	36	521	235	1231	47	106	48	48	800	69	588	490	16	143	18	3	0	116	63	137	306	22	151	104	3	10	11	3	11	6	39	56	549	189	65	55	34
ENSCAFG00000019442	TEX28	16	13	5	6	26	7	89	32	20	14	46	60	9	51	57	28	4	16	118	11	8	42	8	45	5	76	10	1	2	10	13	7	4	2	4	28	55	0	26	10	0	4	18	15	44	9	1	6
ENSCAFG00000001091	TGFBI	98720	28075	43036	40456	43666	110346	30795	43459	29828	48751	70733	53691	185003	29619	80853	30164	6679	38434	15993	99580	33589	106505	22990	109472	2621	11000	15304	3311	10791	13232	10112	12487	31685	14151	8295	41121	18371	761	2754	8570	8338	6062	66806	50918	25739	8729	29802	12760
ENSCAFG00000008975	THBS4	709	34415	175	3682	1745	2336	11567	509	823	153	314	28929	19721	890	6102	100	19869	3213	1738	313	426	2011	781	481	28	40857	12	98	94	124	139	232	4423	161	82	9633	3475	77	808	1426	3316	2491	2364	350	18856	104	232	77
ENSCAFG00000011995	THEMIS2	382	3345	2959	2668	6065	1669	1485	3215	942	4182	4436	4397	761	878	1130	2513	1091	1900	773	473	1336	475	1301	583	427	313	363	405	419	642	592	87	234	756	1181	412	372	152	193	554	2524	523	666	1853	1517	509	1177	147
ENSCAFG00000002280	THSD7A	128	358	49	1083	505	32	574	246	91	251	505	860	272	97	90	26	35	187	980	99	88	40	115	24	142	65	24	53	107	88	37	46	133	79	141	168	100	18	30	148	77	236	182	42	158	82	19	8
ENSCAFG00000001081	TIFAB	146	135	91	91	440	24	301	37	57	197	292	947	47	206	44	90	93	291	59	40	394	40	255	52	33	41	23	11	65	116	28	16	34	30	22	69	10	4	25	85	89	25	60	47	54	57	172	32
ENSCAFG00000028981	TIMD4	508	5102	4598	533	1725	127	3456	1544	527	4994	1699	3331	498	328	250	439	2519	1567	207	119	5543	57	2275	88	721	115	64	154	252	375	1584	59	217	640	159	184	145	106	52	400	1259	1003	601	1996	321	39	1479	109
ENSCAFG00000007406	TLR3	955	940	2336	1221	2169	1188	1924	1457	978	2568	1420	2398	910	759	1237	1184	3554	2058	765	234	927	1328	1345	1078	557	135	561	172	165	136	234	220	342	281	424	459	141	182	107	407	320	417	427	758	956	369	666	122
ENSCAFG00000011698	TLR7	542	942	1546	1348	4840	256	1464	3843	428	5197	2121	1883	452	361	505	1387	1863	2354	296	298	1772	122	1327	103	315	88	81	188	221	372	635	143	225	335	521	210	164	81	47	355	405	358	798	597	825	122	1430	50
ENSCAFG00000005704	TMEM173	640	2224	2308	5093	7026	1638	2042	7906	1028	6954	6169	7129	1275	1088	1107	2990	1702	4761	1574	507	3051	321	3074	361	1250	1116	550	1117	2213	2711	2785	460	1071	1654	2422	1519	1110	310	375	2192	2116	1497	1448	2492	2703	894	2879	218
ENSCAFG00000031409	TMEM176A	312	348	501	929	605	77	2987	754	90	432	543	3349	1069	845	249	168	127	548	6800	91	1773	182	1288	164	26	287	29	38	175	145	356	26	690	64	15	1711	78	10	80	91	98	226	1019	157	1351	77	154	117
ENSCAFG00000031918	TMEM26	1411	1250	2600	3224	2694	1608	1636	4355	1511	2211	5630	4339	1781	1537	4077	2309	816	3356	1905	366	1252	462	4820	561	318	870	697	1523	448	305	276	150	1476	778	1300	3369	1570	211	383	968	422	448	755	1257	4487	619	3195	168
ENSCAFG00000018992	TMEM61	495	3351	54	474	74	266	136	356	219	346	222	190	249	96	653	365	16	128	803	462	233	1048	192	724	235	31	250	103	156	181	311	50	186	641	337	112	79	16	28	59	26	353	427	548	301	1715	7191	1034
ENSCAFG00000000165	TNFAIP8	700	2114	864	1002	3720	832	1618	1517	690	1419	2786	3799	1069	904	494	1209	643	1327	663	200	1318	382	1079	1360	115	135	133	121	252	231	253	75	185	253	231	274	128	33	132	350	1438	567	319	686	862	161	817	186
ENSCAFG00000000075	TNFRSF11A	200	282	985	2941	1062	1632	292	1562	391	2494	1611	689	319	223	431	1854	318	597	297	137	312	165	443	82	276	69	191	275	261	171	370	58	83	492	1502	142	418	41	99	259	124	202	284	1177	957	384	1344	8
ENSCAFG00000003367	TNFSF8	66	150	139	46	282	968	506	23	79	518	395	325	43	11	28	105	265	197	34	46	454	8	206	84	22	26	6	13	9	5	69	6	19	39	7	13	6	11	1	32	57	144	19	55	54	6	87	3
ENSCAFG00000014353	TNN	200816	36632	38464	78411	79527	33788	14480	12377	116388	5825	37139	23932	41448	67202	442653	17696	362465	131675	31569	383349	21168	222595	42583	136044	3806	3048	2805	8499	27341	16879	11221	39415	8677	1908	154	61477	47467	374	5831	32095	770	9320	61032	1695	3945	42135	996	6284
ENSCAFG00000010798	TNNT2	171	427	26	163	162	39	314	208	54	90	197	574	63	190	83	292	32	218	91	20	46	74	71	105	102	21	29	129	97	182	64	16	25	154	62	20	73	33	67	118	89	707	72	153	173	92	85	809
ENSCAFG00000007137	TOX	671	914	981	1666	656	887	1501	293	496	804	441	526	2426	606	1395	217	814	3972	709	2444	1368	692	1573	802	52	47	943	63	1151	225	163	82	393	101	63	62	145	94	77	196	90	280	642	605	598	86	94	740
ENSCAFG00000016714	TP53	8801	11588	17043	9925	11000	6978	14783	8002	30115	10181	13743	13188	18408	3469	3574	6116	8286	11180	10595	1981	2695	8437	3178	15305	955	2038	2905	3520	3015	1895	1992	2062	3177	6042	2807	3328	2468	782	1696	3017	3088	3734	1853	3835	1879	1820	5905	7013
ENSCAFG00000011098	TRDC	211	724	1517	75	458	501	1225	1328	973	2035	265	112	984	787	351	1901	40	449	235	234	3406	919	226	401	289	8	103	433	32	83	113	13	7	138	256	7	35	121	60	99	54	2745	65	192	339	425	278	571
ENSCAFG00000001584	TREML1	69	2387	137	202	3389	56	462	339	103	427	771	1642	205	239	154	196	413	420	63	47	177	112	170	34	38	93	65	38	331	371	102	67	45	138	47	215	238	14	105	393	2966	210	364	473	736	83	361	10
ENSCAFG00000024867	TRIM22	429	468	1515	126	3881	43	2156	282	315	1867	2010	3540	202	192	85	509	2003	1732	101	101	3063	38	968	234	899	82	280	48	643	863	1276	370	97	456	516	147	121	159	42	1157	769	943	217	176	241	32	1110	229
ENSCAFG00000017390	TRIM25	6626	6625	10735	7818	10601	9175	6886	5627	5579	9220	7491	12095	6117	5246	3342	6017	11260	7999	5447	6592	3924	7537	6952	5463	5587	2374	3587	1710	3587	2381	4385	3241	2235	2710	3515	4727	1801	1141	1059	2608	1602	2604	3199	3157	6550	3416	4736	1937
ENSCAFG00000003472	TSPAN12	9135	8213	9801	14110	10900	9389	7340	14850	10922	13064	14595	11218	5208	10303	9243	14514	6813	7636	8382	9993	2464	6389	7878	6738	2482	1027	1043	1753	1848	1166	883	1087	1370	2246	3808	1723	2117	1248	1106	1841	863	2543	3275	7715	6586	3656	6765	2311
ENSCAFG00000019470	TTC34	592	1143	2000	878	626	778	1791	1072	1875	451	214	874	1133	1349	1549	1266	1111	1150	1076	660	702	1305	1397	1593	456	153	321	131	196	346	2226	256	338	745	126	368	110	262	130	199	608	786	507	604	106	871	789	234
ENSCAFG00000001944	TXNRD1	9245	16152	31101	11399	18681	14149	15570	13584	27732	20608	23910	21839	13167	15682	9281	20504	17099	12397	10359	25715	4603	25164	11538	15061	4026	4931	4117	4049	3061	2807	2205	2860	4031	4260	4485	6651	3273	2596	2803	4078	4433	3927	5101	8438	10442	3739	7700	3501
ENSCAFG00000004938	UNC13D	76	1710	365	606	704	418	399	817	78	587	894	477	117	225	366	939	217	358	157	37	402	56	362	81	91	78	124	111	172	142	272	28	79	198	432	131	180	48	75	206	3734	618	105	775	608	183	503	34
ENSCAFG00000020004	VCAM1	3469	29547	1843	40658	5978	4077	131022	63978	32448	10433	6983	17543	18353	1431	752	14221	97414	34025	7100	537	7494	1741	14016	389	660	409	2691	750	3347	360	3101	552	3680	2394	558	846	754	1009	992	1778	6887	5982	5585	3778	15536	9933	11967	115
ENSCAFG00000005925	VIT	20214	15287	8560	4984	2572	306	28173	17506	4949	170	665	2932	1010	1802	2609	3943	19709	603	1909	478	1260	3346	2869	1327	582	842	232	3005	352	919	885	2001	274	605	40	869	225	96	65	488	285	4465	2475	2169	143	6310	1844	403
ENSCAFG00000016623	VSIG4	2448	7522	5987	1926	88145	2783	14174	2233	3061	14366	27445	45994	5083	6800	2541	2938	6051	8992	560	1474	6007	2625	6461	2234	831	960	611	435	2238	4898	1830	703	1314	1903	689	3979	2056	138	907	4727	937	1471	2775	1896	4190	514	3878	438
ENSCAFG00000011356	VWA5A	660	1369	4666	1292	8819	569	5117	1518	424	3410	5343	19287	998	389	747	865	2187	1928	947	142	6127	435	3862	49	363	236	296	116	911	549	3220	176	671	958	715	1026	337	94	212	1464	914	985	463	842	2146	195	1145	109
ENSCAFG00000031602	XAF1	331	255	626	94	1678	14	2060	252	113	756	943	1602	92	146	35	192	511	1113	113	26	2626	61	685	196	456	38	224	9	527	391	523	115	42	161	142	56	20	65	15	447	100	142	198	118	148	40	988	256
ENSCAFG00000023783	ZBP1	213	293	529	111	1069	7	1082	255	127	486	689	993	71	107	59	181	398	1152	183	16	2149	12	476	115	1430	57	329	37	846	466	1253	223	98	431	456	105	73	53	60	702	626	281	224	124	314	48	461	197
ENSCAFG00000013065	ZBTB46	204	184	274	394	202	228	359	173	32	195	395	375	190	103	65	202	14	194	316	66	74	41	72	107	193	46	20	312	148	160	247	30	92	322	81	94	50	53	64	188	108	401	468	387	543	714	133	200
ENSCAFG00000017730	ZMAT1	8	164	158	225	348	68	321	356	88	263	127	188	99	78	62	305	274	143	178	8	71	251	136	25	76	28	13	28	40	27	345	33	49	90	220	76	54	44	8	118	417	374	61	123	145	21	204	0
ENSCAFG00000004465	ZNF467	93	162	52	178	324	39	182	125	25	127	209	264	70	99	75	76	30	129	144	122	92	123	59	67	47	23	116	39	102	92	54	69	45	119	40	86	50	26	29	120	409	170	242	121	178	54	170	15
[truncated: 6 more columns]
