# Supplementary material for: Canine osteosarcoma genome sequencing identifies recurrent mutations in DMD and the histone methyltransferase gene SETD2
Source: Commun Biol. 2019 Jul 19;2:266. doi: 10.1038/s42003-019-0487-2 (PMC6642146; doi:10.1038/s42003-019-0487-2)
Supplement: Supplementary file 18 — Supplementary Data 14 [file 42003_2019_487_MOESM18_ESM.xls]

## Sheet: DESeq2
Differentially expressed genes that passed a p-adjusted value of =<1E-5 and a -2 <=log2FC>=2 were used as input for pathway analysis.
Significance threshold = alpha/total genes = 0.05/24,581 = 2.0E-6
gene	locus	geneID	baseMean	log2FoldChange	standard error	Wald statistic	Wald pvalue	Benjamini-Hochberg padj	significant
DOWN REGULATED GENES
COL9A1	12:32763692-32847276	ENSCAFG00000002589	7882.95	-5.19171	0.506204	-10.2562	1.11e-24	2.05e-20	yes
HAS1	1:105376123-105385714	ENSCAFG00000002813	92.7503	-3.47299	0.542528	-6.40148	1.54e-10	3.7e-08	yes
LECT1	22:9746295-9765774	ENSCAFG00000004829	2914.13	-3.28507	0.503401	-6.52575	6.77e-11	1.99e-08	yes
IL6	14:36474267-36478519	ENSCAFG00000002733	867.233	-3.21531	0.440463	-7.29984	2.88e-13	2.9e-10	yes
SCRG1	25:23987090-23989934	ENSCAFG00000007857	1616.91	-3.15636	0.555247	-5.6846	1.31e-08	1.31e-06	yes
NRK	X:79410008-79488032	ENSCAFG00000017883	63.5571	-3.1196	0.535631	-5.82416	5.74e-09	6.86e-07	yes
HAPLN1	3:23999218-24078497	ENSCAFG00000029131	24443.3	-2.88305	0.475549	-6.06257	1.34e-09	2.15e-07	yes
MFAP4	5:40828284-40836500	ENSCAFG00000030269	3158.19	-2.8208	0.532568	-5.29659	1.18e-07	7.77e-06
KCNK3	17:20732818-20768730	ENSCAFG00000023367	14.2689	-2.77788	0.504147	-5.51007	3.59e-08	2.9e-06
HTR2B	25:43002696-43097581	ENSCAFG00000010964	81.2714	-2.76527	0.437714	-6.31754	2.66e-10	5.78e-08	yes
COL9A3	24:46643538-46667574	ENSCAFG00000012731	533.542	-2.73277	0.515826	-5.29784	1.17e-07	7.74e-06
MOXD1	1:25018442-25114901	ENSCAFG00000000184	1361.33	-2.59501	0.423536	-6.12701	8.95e-10	1.59e-07	yes
CA12	30:27905921-27957723	ENSCAFG00000016990	909.743	-2.59388	0.426459	-6.08236	1.18e-09	1.96e-07	yes
BARX2	5:5238742-5310648	ENSCAFG00000010222	21.3386	-2.59296	0.51981	-4.98828	6.09e-07	3.23e-05
FRZB	36:25884496-25907339	ENSCAFG00000024988	1117.93	-2.58811	0.434639	-5.95462	2.61e-09	3.8e-07	yes
P2RX3	18:38774328-38800344	ENSCAFG00000007910	41.0783	-2.50649	0.429848	-5.8311	5.51e-09	6.7e-07	yes
KCNK17	12:8115792-8614268	ENSCAFG00000001556	127.311	-2.49296	0.392017	-6.35931	2.03e-10	4.69e-08	yes
CPNE9	20:8511486-8529322	ENSCAFG00000005432	6.72545	-2.45775	0.511217	-4.80765	1.53e-06	6.91e-05
LBP	24:26810093-26821440	ENSCAFG00000008917	711.127	-2.34985	0.439078	-5.35178	8.71e-08	6.03e-06
CAPN6	X:84351484-84377324	ENSCAFG00000018175	1154.49	-2.32037	0.470671	-4.92992	8.23e-07	4.13e-05
ITIH2	2:28368003-28403561	ENSCAFG00000005057	6.27069	-2.3056	0.403641	-5.71201	1.12e-08	1.14e-06	yes
SOX8	6:39667822-39673263	ENSCAFG00000019601	151.77	-2.28345	0.437495	-5.21938	1.8e-07	1.12e-05
LUZP2	21:45926944-46185568	ENSCAFG00000010135	44.7588	-2.2406	0.439004	-5.10383	3.33e-07	1.91e-05
MYH11	6:28058471-28186051	ENSCAFG00000018560	5139.31	-2.23168	0.449673	-4.9629	6.94e-07	3.58e-05
SLC1A1	1:92898273-92978260	ENSCAFG00000002067	222.837	-2.16326	0.453684	-4.76821	1.86e-06	8.17e-05
SOX10	10:26680431-26690603	ENSCAFG00000001436	35.1487	-2.11921	0.384715	-5.50851	3.62e-08	2.9e-06
ADM5	1:106847545-106847965	ENSCAFG00000028797	281.352	-2.1116	0.410264	-5.14693	2.65e-07	1.58e-05
COL9A2	15:2646478-2661552	ENSCAFG00000002997	7705.16	-2.10808	0.419883	-5.02063	5.15e-07	2.79e-05
XKR9	29:19765705-19822763	ENSCAFG00000025085	24.6883	-2.09274	0.368242	-5.68306	1.32e-08	1.32e-06	yes
FZD9	6:6782773-6784558	ENSCAFG00000013159	285.314	-2.08864	0.355184	-5.88045	4.09e-09	5.32e-07	yes
FAM155B	X:53969604-53998323	ENSCAFG00000016746	222.417	-2.0769	0.379452	-5.47341	4.41e-08	3.42e-06
CA9	11:52205667-52211267	ENSCAFG00000002077	854.445	-2.0573	0.367453	-5.59882	2.16e-08	1.95e-06	yes
ADRA2A	28:22367779-22370782	ENSCAFG00000010840	918.041	-2.053	0.357523	-5.7423	9.34e-09	9.92e-07	yes
ARSI	4:58787631-58794655	ENSCAFG00000018123	611.891	-2.0202	0.427818	-4.7221	2.33e-06	9.9e-05
JPH1	29:22701377-22785945	ENSCAFG00000008170	100.101	-1.96595	0.375589	-5.23432	1.66e-07	1.04e-05
PPP1R1B	9:22838160-22847559	ENSCAFG00000016396	450.735	-1.95668	0.414162	-4.72443	2.31e-06	9.84e-05
CRISPLD2	5:67643123-67707753	ENSCAFG00000019943	18748.6	-1.95181	0.331745	-5.88346	4.02e-09	5.27e-07	yes
GRAMD2	30:35681712-35687074	ENSCAFG00000017652	31.9381	-1.90099	0.387883	-4.90094	9.54e-07	4.69e-05
SOX9	9:8275048-8280390	ENSCAFG00000004374	2649.97	-1.90058	0.330795	-5.7455	9.17e-09	9.8e-07	yes
NR4A2	36:2546243-2554509	ENSCAFG00000009209	763.959	-1.871	0.279467	-6.69487	2.16e-11	8.68e-09	yes
NGEF	25:44471740-44598535	ENSCAFG00000011587	1320.21	-1.86982	0.384792	-4.8593	1.18e-06	5.51e-05
NR4A1	27:2947618-2955829	ENSCAFG00000007338	3103.74	-1.82819	0.305385	-5.98651	2.14e-09	3.22e-07	yes
ADM	21:33472109-33474520	ENSCAFG00000007539	1669.96	-1.77076	0.341393	-5.18687	2.14e-07	1.3e-05
PKDCC	17:33659289-33668562	ENSCAFG00000006479	2825.64	-1.7172	0.271309	-6.3293	2.46e-10	5.42e-08	yes
GFPT2	11:1378193-1420158	ENSCAFG00000000433	3581.4	-1.71314	0.294559	-5.81595	6.03e-09	7.1e-07	yes
DRD1	4:37551569-37552910	ENSCAFG00000016726	86.1442	-1.65599	0.324711	-5.0999	3.4e-07	1.95e-05
ADAMTS4	38:21282552-21311011	ENSCAFG00000012836	6871.22	-1.63099	0.312916	-5.21222	1.87e-07	1.16e-05
TMEM74B	24:19804128-19806879	ENSCAFG00000006829	110.178	-1.61972	0.316692	-5.11451	3.15e-07	1.84e-05
VWF	27:38834908-38972738	ENSCAFG00000015228	12912.3	-1.57034	0.327041	-4.80164	1.57e-06	7.08e-05
HS3ST1	3:68335169-68336099	ENSCAFG00000015450	130.346	-1.56763	0.293202	-5.34658	8.96e-08	6.19e-06
KCNJ8	27:25200969-25377906	ENSCAFG00000031280	1207.5	-1.50802	0.298051	-5.05959	4.2e-07	2.32e-05
UP REGULATED GENES
PSMB9	12:2432578-2441456	ENSCAFG00000030725	2620.91	1.50223	0.23032	6.52234	6.92e-11	2e-08	yes
AIF1	12:1104261-1108358	ENSCAFG00000032693	2010.04	1.50409	0.254538	5.9091	3.44e-09	4.63e-07	yes
RASAL3	20:46732536-46744604	ENSCAFG00000015976	362.269	1.50529	0.307817	4.8902	1.01e-06	4.87e-05
CLEC4E	27:37563089-37568357	ENSCAFG00000013940	440.03	1.50656	0.309491	4.86786	1.13e-06	5.32e-05
BCO2	5:20914561-20964341	ENSCAFG00000013963	250.343	1.50855	0.232777	6.48068	9.13e-11	2.53e-08	yes
NFAM1	10:23007706-23045207	ENSCAFG00000000975	374.28	1.5104	0.260512	5.79779	6.72e-09	7.63e-07	yes
FCHO1	20:45106932-45131363	ENSCAFG00000015212	288.161	1.52195	0.309686	4.9145	8.9e-07	4.44e-05
TMEM144	15:55426420-55461319	ENSCAFG00000008669	169.964	1.52264	0.260575	5.84337	5.12e-09	6.35e-07	yes
VSIG4	X:50843007-50881664	ENSCAFG00000016623	4475.9	1.52607	0.315678	4.83428	1.34e-06	6.12e-05
ACOXL	17:35269568-35616645	ENSCAFG00000007073	47.5099	1.52712	0.286135	5.33706	9.45e-08	6.47e-06
FERMT3	18:52834307-52850967	ENSCAFG00000014609	3373.15	1.53629	0.267973	5.73301	9.87e-09	1.03e-06	yes
CD37	1:107130837-107136913	ENSCAFG00000003709	1176.75	1.54038	0.243188	6.33411	2.39e-10	5.32e-08	yes
CTSS	17:59893334-59910743	ENSCAFG00000012086	15290.7	1.54118	0.275632	5.59145	2.25e-08	1.98e-06	yes
CRYBA4	26:20273729-20280368	ENSCAFG00000011809	208.651	1.54621	0.31109	4.97029	6.69e-07	3.46e-05
MYO1F	20:53054814-53088768	ENSCAFG00000018540	1443.98	1.54981	0.28327	5.47112	4.47e-08	3.45e-06
CD247	7:30965930-30971093	ENSCAFG00000029072	141.58	1.55054	0.318124	4.87401	1.09e-06	5.19e-05
OAS1	26:10385073-10399082	ENSCAFG00000023556	5466.17	1.56584	0.259007	6.04555	1.49e-09	2.33e-07	yes
DLA-DQA1	12:2221180-2227600	ENSCAFG00000000812	15994.2	1.56905	0.331958	4.72666	2.28e-06	9.75e-05
HERC5	32:11757322-11800615	ENSCAFG00000009800	619.012	1.56976	0.289711	5.41836	6.01e-08	4.4e-06
C11orf52	5:21169459-21176171	ENSCAFG00000031968	106.057	1.57432	0.252897	6.22514	4.81e-10	9.78e-08	yes
KLRG1	27:36740983-36766777	ENSCAFG00000028762	1086.62	1.57879	0.275071	5.73957	9.49e-09	9.98e-07	yes
SAMSN1	31:11482144-11534226	ENSCAFG00000031013	893.518	1.58435	0.29143	5.43645	5.44e-08	4.05e-06
C1QC	2:76659986-76664962	ENSCAFG00000014639	12007.9	1.58553	0.288534	5.49512	3.9e-08	3.05e-06
CASP12	5:27162836-27179203	ENSCAFG00000014864	329.611	1.5895	0.319704	4.97179	6.63e-07	3.45e-05
MYO1G	AAEX03023460.1:20-6831	ENSCAFG00000003132	283.353	1.59014	0.275768	5.76623	8.11e-09	8.93e-07	yes
MARCH1	15:59754466-60036122	ENSCAFG00000008804	204.758	1.59095	0.256051	6.21341	5.18e-10	1.02e-07	yes
GIMAP6	16:14642055-14852147	ENSCAFG00000024858	807.951	1.59172	0.278629	5.71268	1.11e-08	1.14e-06	yes
PIK3AP1	28:9978899-10085980	ENSCAFG00000008880	677.791	1.60093	0.215841	7.41718	1.2e-13	1.38e-10	yes
PADI2	2:81115651-81149288	ENSCAFG00000015813	2350.22	1.60134	0.272876	5.86838	4.4e-09	5.61e-07	yes
SLAMF8	38:22300139-22307357	ENSCAFG00000011795	93.9628	1.61214	0.297146	5.42543	5.78e-08	4.26e-06
GIMAP2	16:14867417-14873936	ENSCAFG00000032359	322.811	1.61732	0.27659	5.84737	4.99e-09	6.24e-07	yes
IGSF6	6:23181065-23358541	ENSCAFG00000017712	761.698	1.61906	0.280892	5.764	8.21e-09	8.94e-07	yes
IL18	5:20972870-20999929	ENSCAFG00000030180	1495.68	1.62099	0.254494	6.36949	1.9e-10	4.5e-08	yes
CLEC5A	16:7242385-7250697	ENSCAFG00000003864	346.178	1.62564	0.295601	5.49943	3.81e-08	3.02e-06
HLA-DOB	12:2378145-2383732	ENSCAFG00000000819	182.125	1.62679	0.311353	5.22491	1.74e-07	1.09e-05
CXorf21	X:25664904-25665795	ENSCAFG00000013673	246.014	1.62802	0.245984	6.61838	3.63e-11	1.25e-08	yes
PTPRO	27:31082288-31321894	ENSCAFG00000012789	204.772	1.62835	0.306988	5.30428	1.13e-07	7.5e-06
CORO1A	6:18161831-18167798	ENSCAFG00000017110	4052.41	1.6346	0.281988	5.79671	6.76e-09	7.63e-07	yes
CASS4	24:41642666-41661995	ENSCAFG00000011920	105.968	1.63633	0.263832	6.20217	5.57e-10	1.07e-07	yes
C1QB	2:76649362-76655660	ENSCAFG00000032344	11804.9	1.64632	0.305785	5.3839	7.29e-08	5.14e-06
ETV7	12:5476803-5499961	ENSCAFG00000001394	492.685	1.65187	0.251535	6.56716	5.13e-11	1.58e-08	yes
SIRPB2	24:19556652-19573560	ENSCAFG00000029125	839.266	1.65285	0.250982	6.58554	4.53e-11	1.45e-08	yes
LY86	35:6627852-6686877	ENSCAFG00000009516	353.191	1.65292	0.300576	5.49916	3.82e-08	3.02e-06
FCMR	7:6048956-6064135	ENSCAFG00000011474	352.342	1.65434	0.278602	5.93803	2.88e-09	4.01e-07	yes
EVI2B	9:41467164-41679382	ENSCAFG00000018623	1287.08	1.65561	0.284927	5.81066	6.22e-09	7.15e-07	yes
TRPC7	11:24112047-24245021	ENSCAFG00000001103	47.0046	1.65659	0.349203	4.74393	2.1e-06	9.08e-05
PARVG	10:21525424-21544702	ENSCAFG00000000876	600.133	1.66125	0.273481	6.07444	1.24e-09	2.04e-07	yes
BST2	20:45383427-45387491	ENSCAFG00000031353	3830.54	1.6668	0.291072	5.7264	1.03e-08	1.07e-06	yes
HLA-DRA	12:2132985-2136689	ENSCAFG00000000803	38092.8	1.67093	0.309251	5.40317	6.55e-08	4.73e-06
IFIH1	36:7668912-7726987	ENSCAFG00000010438	2512.67	1.67138	0.211667	7.89625	2.87e-15	5.91e-12	yes
CCR2	20:42307579-42308698	ENSCAFG00000013786	157.715	1.67916	0.330384	5.08246	3.73e-07	2.1e-05
C19orf38	20:50373497-50386737	ENSCAFG00000017628	372.169	1.68556	0.285857	5.89651	3.71e-09	4.94e-07	yes
RAP1GAP2	9:46832808-47009642	ENSCAFG00000019305	187.816	1.68892	0.325449	5.18951	2.11e-07	1.29e-05
C17orf64	9:36073662-36082185	ENSCAFG00000017772	597.39	1.69633	0.355112	4.77688	1.78e-06	7.86e-05
CARD11	6:14287455-14332071	ENSCAFG00000016284	302.848	1.70084	0.338521	5.02434	5.05e-07	2.75e-05
PYDC1	6:17049736-17050084	ENSCAFG00000016865	659.335	1.70147	0.244634	6.95516	3.52e-12	2.17e-09	yes
PTPRC	7:4156686-4282147	ENSCAFG00000011265	4918.53	1.7057	0.25693	6.63877	3.16e-11	1.17e-08	yes
TFEC	14:54979146-55104279	ENSCAFG00000003397	225.241	1.71855	0.284901	6.03207	1.62e-09	2.52e-07	yes
CD48	38:21612256-21631772	ENSCAFG00000031101	2107.67	1.7284	0.260742	6.62879	3.38e-11	1.23e-08	yes
CCDC64	26:15958282-16061129	ENSCAFG00000010140	47.5704	1.73121	0.340713	5.08113	3.75e-07	2.11e-05
TNFAIP8L2	17:60221558-60222146	ENSCAFG00000024695	350.408	1.73632	0.250258	6.93811	3.97e-12	2.37e-09	yes
RNASE6	15:18025081-18025570	ENSCAFG00000005430	780.012	1.74133	0.319655	5.44755	5.11e-08	3.83e-06
LAT	6:18458570-18462767	ENSCAFG00000017333	361.381	1.74168	0.340608	5.11344	3.16e-07	1.84e-05
CD28	37:12457550-12532854	ENSCAFG00000012872	59.0233	1.74384	0.351823	4.95659	7.17e-07	3.68e-05
GIMAP8	16:14642055-14852147	ENSCAFG00000004572	373.614	1.74805	0.313299	5.57951	2.41e-08	2.1e-06
MX1	31:35905234-35929863	ENSCAFG00000010172	5740.08	1.75041	0.358376	4.88428	1.04e-06	4.96e-05
IFIT3	4:104254-105343	ENSCAFG00000031614	413.319	1.75247	0.307353	5.70182	1.19e-08	1.2e-06	yes
DAPP1	32:21766584-21811934	ENSCAFG00000010571	209.025	1.75896	0.293817	5.98657	2.14e-09	3.22e-07	yes
ITGAL	6:17605759-17644940	ENSCAFG00000016603	495.558	1.76014	0.313716	5.61061	2.02e-08	1.86e-06	yes
GPR34	X:35940949-36296928	ENSCAFG00000014405	849.659	1.76435	0.278304	6.33963	2.3e-10	5.2e-08	yes
C1QA	2:76667675-76670143	ENSCAFG00000031290	9722.72	1.76798	0.289557	6.1058	1.02e-09	1.75e-07	yes
BIN2	27:3563156-3598905	ENSCAFG00000007778	2784.25	1.76891	0.273173	6.47541	9.46e-11	2.57e-08	yes
HCST	1:116760716-116761165	ENSCAFG00000032284	47.2329	1.76937	0.326816	5.41397	6.16e-08	4.49e-06
ARHGAP15	19:45208456-45816710	ENSCAFG00000005473	272.035	1.77672	0.312517	5.68521	1.31e-08	1.31e-06	yes
DOCK2	4:41778324-42177874	ENSCAFG00000016982	1400.92	1.78044	0.271981	6.54621	5.9e-11	1.78e-08	yes
VWA5A	5:10338843-10362324	ENSCAFG00000011356	1508.1	1.78407	0.299012	5.96656	2.42e-09	3.56e-07	yes
C3AR1	27:37433791-37435246	ENSCAFG00000025436	993.463	1.78595	0.306817	5.82091	5.85e-09	6.94e-07	yes
RARRES3	18:53418375-53424111	ENSCAFG00000015087	1844.48	1.78871	0.341616	5.23602	1.64e-07	1.04e-05
FGR	2:72678383-72690182	ENSCAFG00000012070	996.152	1.78922	0.31736	5.63783	1.72e-08	1.63e-06	yes
MX2	31:35860595-35884282	ENSCAFG00000010167	1768.31	1.78923	0.318177	5.62337	1.87e-08	1.74e-06	yes
SUSD3	1:98597712-98605385	ENSCAFG00000002277	48.3023	1.79106	0.366241	4.89039	1.01e-06	4.87e-05
KYNU	19:45037353-45152226	ENSCAFG00000005466	273.432	1.79371	0.303583	5.90848	3.45e-09	4.63e-07	yes
ATP2A3	9:47695764-47727453	ENSCAFG00000013971	471.589	1.80693	0.380116	4.75363	2e-06	8.7e-05
CD53	6:41070933-41089263	ENSCAFG00000019772	1305.09	1.80973	0.284214	6.36748	1.92e-10	4.5e-08	yes
CST7	23:1136078-1144983	ENSCAFG00000004318	216.204	1.8168	0.253898	7.15562	8.33e-13	6.42e-10	yes
HPSE	32:7165409-7199714	ENSCAFG00000009094	960.63	1.82202	0.341071	5.34206	9.19e-08	6.32e-06
TAGAP	1:48382146-48392234	ENSCAFG00000000665	707.106	1.8274	0.305781	5.97615	2.28e-09	3.38e-07	yes
ITGAX	6:16898142-16927503	ENSCAFG00000016883	4005.31	1.82779	0.303265	6.02703	1.67e-09	2.55e-07	yes
LYZ	10:11346196-11352276	ENSCAFG00000000426	18543.8	1.82903	0.356877	5.1251	2.97e-07	1.76e-05
CCR4	23:3844172-3845255	ENSCAFG00000004658	16.1769	1.82932	0.355286	5.14887	2.62e-07	1.57e-05
PSMB8	12:2419455-2422832	ENSCAFG00000000829	2243.73	1.83028	0.252739	7.24177	4.43e-13	3.9e-10	yes
APOC1	1:110520113-110522563	ENSCAFG00000004615	2821.26	1.84551	0.347462	5.3114	1.09e-07	7.34e-06
CCR3	20:42383134-42384217	ENSCAFG00000013794	22.0778	1.84795	0.372425	4.96195	6.98e-07	3.59e-05
SERPINB10	1:13233352-13256253	ENSCAFG00000023582	536.272	1.85407	0.375053	4.94348	7.67e-07	3.88e-05
LGR6	7:731600-834760	ENSCAFG00000010521	1606.56	1.85842	0.337861	5.50054	3.79e-08	3.02e-06
GPR18	22:49245681-49424552	ENSCAFG00000005800	26.3022	1.86041	0.383782	4.84757	1.25e-06	5.78e-05
ANKDD1A	30:29313415-29356192	ENSCAFG00000017109	45.4733	1.86303	0.368081	5.06146	4.16e-07	2.3e-05
CECR1	27:44885445-44913007	ENSCAFG00000016114	507.189	1.86416	0.257679	7.23445	4.67e-13	3.93e-10	yes
SYTL3	1:48067611-48159754	ENSCAFG00000000659	294.58	1.87135	0.39322	4.75905	1.95e-06	8.51e-05
STAB2	15:42187765-42328395	ENSCAFG00000007334	161.873	1.88777	0.38755	4.87104	1.11e-06	5.25e-05
GBP6	6:59150613-59173773	ENSCAFG00000020200	889.657	1.9007	0.3425	5.5495	2.86e-08	2.41e-06
S100P	3:58804789-58807189	ENSCAFG00000014333	1225.57	1.90238	0.319839	5.94794	2.72e-09	3.89e-07	yes
ISG20	3:51822474-51833514	ENSCAFG00000011525	414.416	1.91004	0.297729	6.41536	1.4e-10	3.56e-08	yes
SLA	13:29350725-29597908	ENSCAFG00000001131	344.026	1.91085	0.355389	5.37677	7.58e-08	5.31e-06
CYBB	X:32533311-32570609	ENSCAFG00000013933	6807.29	1.91111	0.294926	6.47996	9.17e-11	2.53e-08	yes
SLA2	24:25386121-25422467	ENSCAFG00000008573	106.02	1.91262	0.347907	5.4975	3.85e-08	3.03e-06
TMC2	24:18577259-18631541	ENSCAFG00000006675	14.9008	1.92007	0.390829	4.9128	8.98e-07	4.46e-05
FYB	4:69726112-69874845	ENSCAFG00000023062	772.44	1.9298	0.289218	6.67247	2.52e-11	9.69e-09	yes
IL2RG	X:55478113-55508713	ENSCAFG00000028978	603.669	1.93426	0.326237	5.92901	3.05e-09	4.21e-07	yes
RGS18	38:6725372-6743512	ENSCAFG00000032530	957.932	1.9356	0.281658	6.87215	6.32e-12	3.66e-09	yes
SLAMF7	38:21577452-21596349	ENSCAFG00000012598	471.528	1.93621	0.337232	5.74148	9.39e-09	9.92e-07	yes
SH2D2A	7:41140930-41257705	ENSCAFG00000023568	99.8811	1.93687	0.404209	4.79176	1.65e-06	7.39e-05
CMPK2	17:4469592-4476883	ENSCAFG00000028873	241.088	1.94313	0.334275	5.81295	6.14e-09	7.14e-07	yes
CD2	17:54171815-54185647	ENSCAFG00000009829	1155.23	1.94604	0.312102	6.23528	4.51e-10	9.27e-08	yes
CYSLTR1	X:60463525-60464548	ENSCAFG00000017282	59.728	1.95338	0.324095	6.02718	1.67e-09	2.55e-07	yes
ANKRD22	26:38608456-38644312	ENSCAFG00000029297	301.659	1.96902	0.328978	5.98527	2.16e-09	3.22e-07	yes
NMNAT3	23:35714971-35829334	ENSCAFG00000007624	86.874	1.96984	0.334678	5.8858	3.96e-09	5.23e-07	yes
TLR10	3:73568320-73570744	ENSCAFG00000016175	25.5405	1.96993	0.346706	5.68185	1.33e-08	1.32e-06	yes
TNF	12:1074560-1076273	ENSCAFG00000000517	19.4549	1.97178	0.389771	5.05881	4.22e-07	2.32e-05
IKZF3	9:22643354-22728385	ENSCAFG00000016310	96.0563	1.97379	0.410774	4.80504	1.55e-06	6.98e-05
TBC1D10C	18:50026678-50070876	ENSCAFG00000011599	263.937	1.97605	0.352604	5.60415	2.09e-08	1.92e-06	yes
SPN	6:17770912-17772424	ENSCAFG00000023237	452.631	1.97967	0.319184	6.20228	5.57e-10	1.07e-07	yes
DNAH8	12:7617613-7973110	ENSCAFG00000001518	22.8367	1.98133	0.413925	4.7867	1.7e-06	7.54e-05
SLAMF6	38:21742209-21768148	ENSCAFG00000023704	112.741	1.98375	0.363248	5.46114	4.73e-08	3.62e-06
ITK	4:52902614-52966455	ENSCAFG00000017565	338.984	1.98419	0.351076	5.65174	1.59e-08	1.54e-06	yes
IRG1	22:30550971-30555504	ENSCAFG00000005070	84.8905	1.98465	0.373952	5.30723	1.11e-07	7.43e-06
NUP210	20:3635300-3740674	ENSCAFG00000004375	1910.33	1.99818	0.326172	6.12615	9e-10	1.59e-07	yes
CASP4	5:27132987-27149790	ENSCAFG00000014860	823.55	2.00048	0.266441	7.50817	6e-14	7.39e-11	yes
PRKCQ	2:29369796-29507875	ENSCAFG00000005169	94.7591	2.00127	0.365617	5.47368	4.41e-08	3.42e-06
SH2D1B	38:20304145-20323104	ENSCAFG00000013093	47.8339	2.00187	0.369364	5.41977	5.97e-08	4.38e-06
AMICA1	5:15460210-15513766	ENSCAFG00000012813	676.297	2.01798	0.31289	6.44948	1.12e-10	3.01e-08	yes
SIDT1	33:17835435-17930741	ENSCAFG00000010667	94.6902	2.02136	0.381796	5.29434	1.19e-07	7.81e-06
AOAH	14:47893456-48052967	ENSCAFG00000003252	1088.51	2.03547	0.297017	6.85306	7.23e-12	3.93e-09	yes
CSTA	33:25478104-25489242	ENSCAFG00000011877	20.8806	2.03565	0.430986	4.72324	2.32e-06	9.87e-05
ALOX5AP	25:9295499-9347460	ENSCAFG00000006585	933.796	2.03779	0.309143	6.59172	4.35e-11	1.41e-08	yes
SELL	7:28906578-28931118	ENSCAFG00000015177	1224.32	2.03844	0.364056	5.59926	2.15e-08	1.95e-06	yes
IL27	6:18244105-18253679	ENSCAFG00000017132	21.9604	2.05566	0.301311	6.82239	8.95e-12	4.6e-09	yes
BMPER	14:45910751-46156536	ENSCAFG00000003167	1608.82	2.05749	0.422695	4.86756	1.13e-06	5.32e-05
IKZF1	18:1662404-1749729	ENSCAFG00000003374	240.999	2.05801	0.328001	6.27442	3.51e-10	7.38e-08	yes
TRABD2A	17:40080779-40132660	ENSCAFG00000007876	393.201	2.07653	0.372835	5.56957	2.55e-08	2.2e-06
RS1	X:14597717-14749655	ENSCAFG00000012835	20.1043	2.07745	0.339639	6.11662	9.56e-10	1.67e-07	yes
C17orf99	9:2978989-2980990	ENSCAFG00000005284	76.0957	2.08355	0.35706	5.8353	5.37e-09	6.58e-07	yes
DDX60	15:63649231-63741300	ENSCAFG00000009003	1821.19	2.08383	0.350664	5.94252	2.81e-09	3.94e-07	yes
SIT1	11:52190214-52191167	ENSCAFG00000002063	91.459	2.09768	0.31212	6.72076	1.81e-11	7.6e-09	yes
GKN2	10:67766126-67773976	ENSCAFG00000003273	10.2775	2.09855	0.421772	4.97555	6.51e-07	3.42e-05
GIMAP4	16:14642055-14852147	ENSCAFG00000004579	953.098	2.10625	0.319127	6.60003	4.11e-11	1.36e-08	yes
TRIM55	29:15786242-15830145	ENSCAFG00000007299	15.872	2.11498	0.443363	4.77031	1.84e-06	8.1e-05
BGLAP	7:41630233-41630904	ENSCAFG00000028647	5669.24	2.11768	0.423074	5.00546	5.57e-07	2.99e-05
RINL	1:114236413-114241360	ENSCAFG00000005642	136.277	2.14143	0.361545	5.92299	3.16e-09	4.33e-07	yes
SPIC	15:40443149-40453891	ENSCAFG00000007012	234.889	2.14214	0.379737	5.64111	1.69e-08	1.62e-06	yes
ZBP1	24:42578658-42589611	ENSCAFG00000023783	502.408	2.1428	0.344897	6.21285	5.2e-10	1.02e-07	yes
TRAC	8:2943108-2952167	ENSCAFG00000025128	656.463	2.14365	0.394678	5.4314	5.59e-08	4.14e-06
LRMP	27:22369417-22409441	ENSCAFG00000011458	302.935	2.14435	0.317965	6.74398	1.54e-11	6.79e-09	yes
ZAP70	10:44887357-44899014	ENSCAFG00000002371	330.319	2.15215	0.374441	5.74763	9.05e-09	9.73e-07	yes
CXCR6	20:42520245-42590690	ENSCAFG00000013874	246.955	2.15347	0.413137	5.21247	1.86e-07	1.16e-05
PLAC8	32:7001311-7049856	ENSCAFG00000030068	467.138	2.15738	0.385383	5.59802	2.17e-08	1.95e-06	yes
RAB19	16:8544348-8562617	ENSCAFG00000003959	36.9507	2.16887	0.413967	5.23923	1.61e-07	1.03e-05
PDCD1LG2	1:93645048-93688867	ENSCAFG00000002121	244.807	2.18054	0.301772	7.22577	4.98e-13	4.01e-10	yes
CD3E	5:15403641-15415551	ENSCAFG00000012802	865.522	2.18121	0.42009	5.19225	2.08e-07	1.27e-05
RSAD2	17:4488287-4508752	ENSCAFG00000003293	480.356	2.18408	0.392107	5.57011	2.55e-08	2.2e-06
FAM129C	20:45274421-45290884	ENSCAFG00000015256	194.028	2.19093	0.314083	6.97563	3.04e-12	1.94e-09	yes
WIF1	10:7659240-7726642	ENSCAFG00000000364	87134.7	2.19785	0.430637	5.10373	3.33e-07	1.91e-05
IFIT2	4:63037-71950	ENSCAFG00000009612	838.071	2.20207	0.26452	8.32477	8.45e-17	3.91e-13	yes
CD96	33:16233637-16327687	ENSCAFG00000010358	219.011	2.21472	0.382871	5.78449	7.27e-09	8.11e-07	yes
GIMAP7	16:14642055-14852147	ENSCAFG00000004576	259.088	2.22304	0.329054	6.75586	1.42e-11	6.54e-09	yes
TXK	13:43910589-43976703	ENSCAFG00000024725	73.2331	2.23987	0.430441	5.20367	1.95e-07	1.2e-05
RETN	20:52434446-52435483	ENSCAFG00000018307	218.696	2.24413	0.403315	5.56421	2.63e-08	2.23e-06
OASL	26:16827059-16869102	ENSCAFG00000010511	863.46	2.24905	0.328085	6.85508	7.13e-12	3.93e-09	yes
SEPT1	6:17715407-17718918	ENSCAFG00000016576	279.172	2.25597	0.360307	6.26125	3.82e-10	7.94e-08	yes
IL12RB1	20:44885336-44903861	ENSCAFG00000015028	68.5835	2.286	0.391655	5.83678	5.32e-09	6.56e-07	yes
IL2RB	10:27370668-27388813	ENSCAFG00000001511	557.339	2.29855	0.423025	5.43361	5.52e-08	4.1e-06
IFIT1	4:125859-134065	ENSCAFG00000009617	612.041	2.33629	0.367915	6.35007	2.15e-10	4.92e-08	yes
SUCNR1	23:46416332-46424336	ENSCAFG00000008567	154.245	2.34248	0.409595	5.71901	1.07e-08	1.11e-06	yes
TDRD1	28:25027862-25081833	ENSCAFG00000011266	3.1221	2.34606	0.488939	4.79827	1.6e-06	7.17e-05
SLC25A48	11:23754002-23971602	ENSCAFG00000001085	314.523	2.3491	0.364642	6.4422	1.18e-10	3.11e-08	yes
THEMIS	1:66363180-66540291	ENSCAFG00000001078	40.8358	2.35969	0.426964	5.52667	3.26e-08	2.68e-06
CLEC12A	27:36040313-36051214	ENSCAFG00000025113	345.417	2.36007	0.291831	8.08711	6.11e-16	1.61e-12	yes
FAM65B	35:22824393-22881278	ENSCAFG00000010457	482.267	2.36652	0.353224	6.69977	2.09e-11	8.58e-09	yes
CCL5	9:37817390-37823880	ENSCAFG00000018171	3710.57	2.3746	0.425353	5.58264	2.37e-08	2.08e-06	yes
XAF1	5:30625673-30636121	ENSCAFG00000031602	378.583	2.38488	0.309732	7.6998	1.36e-14	2.1e-11	yes
IL7R	4:72636593-72664667	ENSCAFG00000018752	208.079	2.40043	0.355466	6.75293	1.45e-11	6.54e-09	yes
SH2D1A	X:95739591-95762118	ENSCAFG00000029891	167.135	2.42016	0.424657	5.69908	1.2e-08	1.22e-06	yes
CLEC2B	27:36120648-36145641	ENSCAFG00000032751	125.306	2.42264	0.331672	7.30433	2.79e-13	2.9e-10	yes
TRIM22	21:28687789-28695185	ENSCAFG00000024867	710.294	2.43405	0.29979	8.11917	4.69e-16	1.45e-12	yes
CD226	1:8350656-8453845	ENSCAFG00000000038	85.1517	2.4383	0.38078	6.40343	1.52e-10	3.7e-08	yes
CXCL10	32:597633-600003	ENSCAFG00000008584	2878.03	2.44336	0.503201	4.85563	1.2e-06	5.59e-05
PRF1	4:21497536-21502444	ENSCAFG00000014071	226.079	2.44984	0.443657	5.52191	3.35e-08	2.73e-06
IL12B	4:51183567-51193585	ENSCAFG00000017287	43.547	2.45051	0.381697	6.42005	1.36e-10	3.5e-08	yes
IDO1	16:25391700-25407289	ENSCAFG00000005750	577.892	2.49155	0.44191	5.63813	1.72e-08	1.63e-06	yes
GALNTL5	16:15841168-15898079	ENSCAFG00000004940	3.03015	2.49504	0.516909	4.82685	1.39e-06	6.34e-05
HEATR9	9:37824593-37837900	ENSCAFG00000018172	10.5774	2.51573	0.491248	5.1211	3.04e-07	1.79e-05
CRTAM	5:11455738-11485801	ENSCAFG00000011705	84.604	2.53566	0.415169	6.10752	1.01e-09	1.75e-07	yes
CD3D	5:15392773-15399427	ENSCAFG00000031719	290.9	2.54019	0.419072	6.06146	1.35e-09	2.15e-07	yes
BCL2L14	27:34178872-34194402	ENSCAFG00000013352	123.648	2.545	0.374927	6.78798	1.14e-11	5.54e-09	yes
NLRC3	6:37686504-37703190	ENSCAFG00000019271	84.6871	2.56379	0.454196	5.64469	1.65e-08	1.59e-06	yes
JCHAIN	13:59961183-59971665	ENSCAFG00000028568	11627	2.56504	0.387776	6.61473	3.72e-11	1.25e-08	yes
CD244	38:21511913-21521425	ENSCAFG00000012647	77.4678	2.61617	0.382578	6.83827	8.02e-12	4.24e-09	yes
TIMD4	4:53099443-53131340	ENSCAFG00000028981	986.576	2.64741	0.278735	9.49795	2.14e-21	1.98e-17	yes
CTSW	18:51377715-51386261	ENSCAFG00000013168	293.303	2.66159	0.415611	6.40404	1.51e-10	3.7e-08	yes
GZMA	2:42490491-42499066	ENSCAFG00000006735	340.18	2.66184	0.475716	5.59544	2.2e-08	1.97e-06	yes
CD27	27:38527712-38537604	ENSCAFG00000015149	90.3024	2.66314	0.423273	6.29177	3.14e-10	6.75e-08	yes
CLEC2D	27:36298110-36316184	ENSCAFG00000031529	460.869	2.6911	0.395319	6.80742	9.94e-12	4.97e-09	yes
FASLG	7:26335786-26344243	ENSCAFG00000014678	63.7174	2.69906	0.406478	6.64011	3.13e-11	1.17e-08	yes
CD7	9:45994-48889	ENSCAFG00000029286	156.012	2.70961	0.444437	6.09672	1.08e-09	1.82e-07	yes
CD8A	17:38369616-38400360	ENSCAFG00000007464	208.686	2.73669	0.471112	5.809	6.28e-09	7.18e-07	yes
TRDV1	8:2601536-2602339	ENSCAFG00000025361	2.0646	2.8081	0.578516	4.85397	1.21e-06	5.63e-05
UBD	35:26432227-26461381	ENSCAFG00000028880	11.0987	2.82334	0.459512	6.14422	8.04e-10	1.46e-07	yes
PKHD1	12:19286821-19754951	ENSCAFG00000002165	3.16161	2.84082	0.478082	5.94213	2.81e-09	3.94e-07	yes
HSH2D	20:46319342-46329695	ENSCAFG00000015778	51.1518	2.89106	0.366066	7.89765	2.84e-15	5.91e-12	yes
IGKV2D-26	17:37550399-37551440	ENSCAFG00000031795	345.319	2.92878	0.537117	5.45279	4.96e-08	3.73e-06
SCN4A	9:11848330-11883063	ENSCAFG00000012146	213.183	2.96714	0.438473	6.76698	1.31e-11	6.24e-09	yes
CCL4	9:37681033-37683018	ENSCAFG00000018164	554.97	2.98425	0.389658	7.65864	1.88e-14	2.67e-11	yes
KLRF1	27:36152111-36157825	ENSCAFG00000030153	11.1663	3.0409	0.564853	5.38352	7.3e-08	5.14e-06
GPR174	X:61419694-61420672	ENSCAFG00000017297	10.1647	3.23901	0.526351	6.15372	7.57e-10	1.42e-07	yes
CD160	17:58548103-58563341	ENSCAFG00000011178	122.732	3.46068	0.439629	7.87182	3.5e-15	6.47e-12	yes
CD5L	7:40515317-40526634	ENSCAFG00000016447	1099.49	3.52998	0.432846	8.15529	3.48e-16	1.29e-12	yes
MAGEC3	X:25321458-25362304	ENSCAFG00000013649	112.93	3.54306	0.502504	7.05081	1.78e-12	1.3e-09	yes
MLIP	12:21501468-21758086	ENSCAFG00000002316	224.139	3.55143	0.503935	7.0474	1.82e-12	1.3e-09	yes
NKG7	1:105608387-105608531	ENSCAFG00000002845	321.101	3.87161	0.450556	8.59295	8.48e-18	5.23e-14	yes

## Sheet: Pathways
Differentially expressed genes that passed a p-adjusted value of =<1E-5 and a -2 <=log2FC>=2 were used as input for pathway analysis.
DOWNREGULATED GENES IN CLADE 1
DAVID, KEGG_PATHWAY	Count	%	PValue	Genes	List Total	Pop Hits	Pop Total	Fold Enrichment	Bonferroni	Benjamini	FDR
Protein digestion and absorption	4	0.0491219	0.00275095	COL9A1, COL9A2, COL9A3, SLC1A1	24	84	6750	13.3929	0.173104	0.173104	2.8025
Aldosterone synthesis and secretion	3	0.0368415	0.0285109	NR4A2, NR4A1, KCNK3	24	78	6750	10.8173	0.8641	0.631354	25.8047
Nitrogen metabolism	2	0.024561	0.0564386	CA9, CA12	24	17	6750	33.0882	0.981839	0.737146	45.0887
Neuroactive ligand-receptor interaction	4	0.0491219	0.0582709	DRD1, P2RX3, ADRA2A, HTR2B	24	263	6750	4.27757	0.984118	0.645004	46.1791
PANTHER Pathways	Client Text Box Input#		raw P value	Genes	expected		Canis lupus familiaris (REF) #	Fold Enrichment	+/-		FDR
Dopamine receptor mediated signaling pathway	3		0.000624	KCNK3, PPP1R1B, DRD1	0.16		61	18.81	+		0.0511
Inflammation mediated by chemokine and cytokine signaling pathway	5		0.000739	VWF, IL6, MYH11	0.71		270	7.08	+		0.0404
Unclassified	33		6.14e-06		46.04		17607	0.72	-		0.00101
UPREGULATED GENES IN CLADE 1
DAVID, KEGG PATHWAY	Count	%	PValue	Genes	List Total	Pop Hits	Pop Total	Fold Enrichment	Bonferroni	Benjamini	FDR
Cytokine-cytokine receptor interaction	16	0.0590864	2.15758e-08	IL2RB, TNF, IL18, FASLG, IL7R, CCL5, CCL4, CXCL10, IL12RB1, CCR4, CCR3, CXCR6, CCR2, IL2RG, IL12B, CD27	88	196	6750	6.2616	2.17916e-06	2.17916e-06	2.39926e-05
Natural killer cell mediated cytotoxicity	12	0.0443148	3.84884e-08	CD48, PRF1, ITGAL, LAT, SH2D1A, CD244, TNF, CD247, ZAP70, FASLG, SH2D1B, HCST	88	98	6750	9.39239	3.88732e-06	1.94366e-06	4.27996e-05
T cell receptor signaling pathway	12	0.0443148	4.76453e-08	PRKCQ, PTPRC, ITK, LAT, CARD11, TNF, CD3D, CD8A, CD3E, CD247, ZAP70, CD28	88	100	6750	9.20455	4.81216e-06	1.60406e-06	5.29822e-05
Measles	12	0.0443148	4.80353e-07	PRKCQ, IFIH1, IL2RB, SH2D1A, CD3D, CD3E, FASLG, IL2RG, OAS1, IL12B, MX1, CD28	88	125	6750	7.36364	4.85145e-05	1.21289e-05	0.000534158
Primary immunodeficiency	7	0.0258503	4.63393e-06	PTPRC, CD3D, CD8A, CD3E, ZAP70, IL2RG, IL7R	88	35	6750	15.3409	0.000467919	9.36013e-05	0.00515288
Chagas disease (American trypanosomiasis)	10	0.036929	6.53098e-06	C1QA, C1QB, TNF, CD3D, CD3E, CD247, FASLG, IL12B, CCL5, C1QC	88	104	6750	7.37544	0.000659413	0.000109932	0.0072623
Influenza A	11	0.0406219	2.82772e-05	IFIH1, DLA-DQA1, TNF, IL18, RSAD2, FASLG, OAS1, IL12B, MX1, CCL5, CXCL10	88	156	6750	5.40865	0.00285196	0.000407922	0.0314402
Allograft rejection	6	0.0221574	3.50287e-05	PRF1, DLA-DQA1, TNF, FASLG, IL12B, CD28	88	30	6750	15.3409	0.00353171	0.000442147	0.0389455
Cell adhesion molecules (CAMs)	10	0.036929	5.36759e-05	ITGAL, PTPRC, DLA-DQA1, CD8A, SELL, CD2, CD226, PDCD1LG2, SPN, CD28	88	135	6750	5.68182	0.00540675	0.000602198	0.0596722
Hematopoietic cell lineage	8	0.0295432	7.44264e-05	CD37, TNF, CD3D, CD8A, CD3E, CD2, IL7R, CD7	88	81	6750	7.57576	0.00748916	0.000751452	0.082732
Type I diabetes mellitus	6	0.0221574	7.58536e-05	PRF1, DLA-DQA1, TNF, FASLG, IL12B, CD28	88	35	6750	13.1494	0.00763223	0.000696258	0.0843179
Staphylococcus aureus infection	6	0.0221574	0.000207427	C1QA, ITGAL, C3AR1, C1QB, DLA-DQA1, C1QC	88	43	6750	10.703	0.0207343	0.0017445	0.230419
Graft-versus-host disease	5	0.0184645	0.000264871	PRF1, DLA-DQA1, TNF, FASLG, CD28	88	25	6750	15.3409	0.0264007	0.002056	0.294146
Chemokine signaling pathway	10	0.036929	0.000300014	ITK, DOCK2, FGR, CCR4, CCR3, CCR2, CXCR6, CCL5, CCL4, CXCL10	88	169	6750	4.53873	0.0298513	0.00216237	0.333114
Prion diseases	5	0.0184645	0.000702931	C1QA, C1QB, CASP12, CCL5, C1QC	88	32	6750	11.9851	0.0685577	0.00472354	0.778895
Inflammatory bowel disease (IBD)	6	0.0221574	0.000991269	DLA-DQA1, IL12RB1, TNF, IL18, IL2RG, IL12B	88	60	6750	7.67045	0.0953145	0.00624094	1.09679
African trypanosomiasis	5	0.0184645	0.00110718	TNF, IL18, FASLG, IDO1, IL12B	88	36	6750	10.6534	0.105855	0.00655998	1.22432
Cytosolic DNA-sensing pathway	5	0.0184645	0.00377524	IL18, CCL5, CCL4, ZBP1, CXCL10	88	50	6750	7.67045	0.317519	0.0209998	4.11884
Rheumatoid arthritis	6	0.0221574	0.00396959	ITGAL, DLA-DQA1, TNF, IL18, CCL5, CD28	88	82	6750	5.61253	0.330836	0.0209215	4.32664
NF-kappa B signaling pathway	6	0.0221574	0.00486754	PRKCQ, LAT, CARD11, TNF, ZAP70, CCL4	88	86	6750	5.35148	0.3891	0.02434	5.28141
Herpes simplex infection	8	0.0295432	0.00651142	IFIH1, DLA-DQA1, IFIT1, TNF, FASLG, OAS1, IL12B, CCL5	88	172	6750	3.56765	0.483047	0.0309308	7.00688
Pertussis	5	0.0184645	0.0117828	C1QA, C1QB, TNF, IL12B, C1QC	88	69	6750	5.5583	0.69794	0.052961	12.3488
Systemic lupus erythematosus	6	0.0221574	0.0125049	C1QA, C1QB, DLA-DQA1, TNF, C1QC, CD28	88	108	6750	4.26136	0.719438	0.0537601	13.0584
Autoimmune thyroid disease	4	0.0147716	0.012605	PRF1, DLA-DQA1, FASLG, CD28	88	38	6750	8.07416	0.722295	0.0519833	13.1563
Tuberculosis	7	0.0258503	0.017789	DLA-DQA1, CORO1A, TNF, ITGAX, IL18, CTSS, IL12B	88	162	6750	3.31439	0.836814	0.0699478	18.0939
Viral myocarditis	4	0.0147716	0.0248858	PRF1, ITGAL, DLA-DQA1, CD28	88	49	6750	6.2616	0.921548	0.0932557	24.4394
Antigen processing and presentation	4	0.0147716	0.0320079	DLA-DQA1, TNF, CD8A, CTSS	88	54	6750	5.68182	0.962584	0.114578	30.3546
Toll-like receptor signaling pathway	5	0.0184645	0.0349097	TNF, IL12B, CCL5, CCL4, CXCL10	88	96	6750	3.99503	0.972371	0.120301	32.6414
RIG-I-like receptor signaling pathway	4	0.0147716	0.0453788	IFIH1, TNF, IL12B, CXCL10	88	62	6750	4.94868	0.990818	0.149339	40.3352
Complement and coagulation cascades	4	0.0147716	0.0590053	C1QA, C3AR1, C1QB, C1QC	88	69	6750	4.44664	0.997851	0.185151	49.1506
HTLV-I infection	7	0.0258503	0.0940923	ITGAL, DLA-DQA1, IL2RB, TNF, CD3D, CD3E, IL2RG	88	244	6750	2.20054	0.999954	0.275269	66.6752
PANTHER Pathways	Client Text Box Input #		raw p-value	Genes	expected		Canis lupus familiaris (REF) #	Fold Enrichment		+/-	FDR
T cell activation	8		3.94e-06	CD3E, DLA-DQA1, PTPRC, ZAP70, CD3D, LAT, PRKCQ, CD28	0.85		87	9.41		+	0.000646
Inflammation mediated by chemokine and cytokine signaling pathway	13		4.06e-06	CXCR6, CCR4, CXCL10, CCL5, ALOX5AP, CCR2, RGS18, CCR3, CCL4, ITGAL, C3AR1, CCL5	2.64		270	4.93		+	0.000333
