# Supplementary material for: Canine osteosarcoma genome sequencing identifies recurrent mutations in DMD and the histone methyltransferase gene SETD2
Source: Commun Biol. 2019 Jul 19;2:266. doi: 10.1038/s42003-019-0487-2 (PMC6642146; doi:10.1038/s42003-019-0487-2)
Supplement: Supplementary file 19 — Supplementary Data 15 [file 42003_2019_487_MOESM19_ESM.xls]

## Sheet: Immune Genes
Gene Symbol	Gene Name
ABCA3	ATP binding cassette subfamily A member 3(ABCA3)
BATF	basic leucine zipper ATF-like transcription factor(BATF)
C1QB	complement C1q B chain(C1QB)
C3AR1	complement C3a receptor 1(C3AR1)
CARD11	caspase recruitment domain family member 11(CARD11)
CASP12	caspase 12(CASP12)
CCR2	C-C motif chemokine receptor 2(CCR2)
CCR5	C-C motif chemokine receptor 5(CCR5)
CD53	CD53 molecule(CD53)
CECR1	cat eye syndrome chromosome region, candidate 1(CECR1)
CFP	complement factor properdin(CFP)
CLEC12A	C-type lectin domain family 12 member A(CLEC12A)
DLA-DQA1	major histocompatibility complex, class II, DQ alpha 1(DLA-DQA1)
DLA-DQB1	major histocompatibility complex, class II, DQ beta 1(DLA-DQB1)
FGD2	FYVE, RhoGEF and PH domain containing 2(FGD2)
GIMAP6	GTPase, IMAP family member 6(GIMAP6)
IKZF1	IKAROS family zinc finger 1(IKZF1)
IL31RA	interleukin 31 receptor A(IL31RA)
IRF4	interferon regulatory factor 4(IRF4)
ITGAL	integrin subunit alpha L(ITGAL)
MEFV	Mediterranean fever(MEFV)
NCF1	neutrophil cytosolic factor 1(NCF1)
PDCD1LG2	programmed cell death 1 ligand 2(PDCD1LG2)
RNASE6	ribonuclease A family member k6(RNASE6)
SLA	Src-like-adaptor(SLA)
TIFAB	TIFA inhibitor(TIFAB)
TLR7	toll like receptor 7(TLR7)
TMD4
VSIG4	V-set and immunoglobulin domain containing 4(VSIG4)
VWA5A	von Willebrand factor A domain containing 5A(VWA5A)
ZNF467	zinc finger protein 467(ZNF467)

## Sheet: Clade Comparison
geneID	gene	Description	baseMean	log2FoldChange	standard error	Wald statistic	Wald pvalue	Benjamini-Hochberg padj	significant*
ENSCAFG00000025113	CLEC12A	C-type lectin domain family 12 member A(CLEC12A)	345.417	2.36007	0.291831	8.08711	6.11e-16	1.61e-12	yes
ENSCAFG00000016114	CECR1	cat eye syndrome chromosome region, candidate 1(CECR1)	507.189	1.86416	0.257679	7.23445	4.67e-13	3.93e-10	yes
ENSCAFG00000002121	PDCD1LG2	programmed cell death 1 ligand 2	244.807	2.18054	0.301772	7.22577	4.98e-13	4.01e-10	yes
ENSCAFG00000019772	CD53	CD53 molecule(CD53)	1305.09	1.80973	0.284214	6.36748	1.92e-10	4.5e-08	yes
ENSCAFG00000003374	IKZF1	IKAROS family zinc finger 1(IKZF1)	240.999	2.05801	0.328001	6.27442	3.51e-10	7.38e-08	yes
ENSCAFG00000011356	VWA5A	von Willebrand factor A domain containing 5A(VWA5A)	1508.1	1.78407	0.299012	5.96656	2.42e-09	3.56e-07	yes
ENSCAFG00000011698	TLR7	Toll like receptor 7	687.437	1.49138	0.253656	5.87953	4.11e-09	5.32e-07	yes
ENSCAFG00000025436	C3AR1	Complement C3a receptor 1	993.463	1.78595	0.306817	5.82091	5.85e-09	6.94e-07	yes
ENSCAFG00000024858	GIMAP6	GTPase, IMAP family member 6(GIMAP6)	807.951	1.59172	0.278629	5.71268	1.11e-08	1.14e-06	yes
ENSCAFG00000016603	ITGAL	integrin subunit alpha L(ITGAL)	495.558	1.76014	0.313716	5.61061	2.02e-08	1.86e-06	yes
ENSCAFG00000005430	RNASE6	ribonuclease A family member k6(RNASE6)	780.012	1.74133	0.319655	5.44755	5.11e-08	3.83e-06
ENSCAFG00000032344	C1QB	Complement C1q B chain	11804.9	1.64632	0.305785	5.3839	7.29e-08	5.14e-06
ENSCAFG00000001131	SLA	Src-like-adaptor(SLA)	344.026	1.91085	0.355389	5.37677	7.58e-08	5.31e-06
ENSCAFG00000019379	ABCA3	ATP binding cassette subfamily A member 3(ABCA3)	876.989	1.21321	0.226509	5.35612	8.5e-08	5.91e-06
ENSCAFG00000013786	CCR2	C-C motif chemokine receptor 2	157.715	1.67916	0.330384	5.08246	3.73e-07	2.1e-05
ENSCAFG00000016284	CARD11	Caspase recruitment domain family member 11	302.848	1.70084	0.338521	5.02434	5.05e-07	2.75e-05
ENSCAFG00000014864	CASP12	Caspase 12	329.611	1.5895	0.319704	4.97179	6.63e-07	3.45e-05
ENSCAFG00000016623	VSIG4	V-set and immunoglobulin domain containing 4(VSIG4)	4475.9	1.52607	0.315678	4.83428	1.34e-06	6.12e-05
ENSCAFG00000013783	CCR5	C-C motif chemokine receptor 5	421.2	1.40654	0.297085	4.73447	2.2e-06	9.45e-05
ENSCAFG00000000812	DLA-DQA1	major histocompatibility complex, class II, DQ alpha 1(DLA-DQA1)	15994.2	1.56905	0.331958	4.72666	2.28e-06	9.75e-05
ENSCAFG00000015163	CFP	Complement factor properdin	629.7	1.61446	0.345589	4.67162	2.99e-06	0.000121503
ENSCAFG00000000814	DLA-DQB1	major histocompatibility complex, class II, DQ beta	12249	1.50188	0.333423	4.50441	6.66e-06	0.000239091
ENSCAFG00000001081	TIFAB	TIFA inhibitor(TIFAB)	103.229	1.25316	0.280326	4.47036	7.81e-06	0.000274128
ENSCAFG00000001444	FGD2	FYVE, RhoGEF and PH domain containing 2(FGD2)	794.97	1.2485	0.317474	3.9326	8.4e-05	0.00193843
ENSCAFG00000017044	BATF	basic leucine zipper ATF-like transcription factor(BATF)	403.574	1.1619	0.300828	3.86234	0.000112305	0.00244142
ENSCAFG00000006888	IL31RA	interleukin 31 receptor A	122.931	0.998431	0.287695	3.47044	0.000519598	0.00839525
ENSCAFG00000013805	CCR1	C-C motif chemokine receptor 1	4380.61	1.07945	0.321044	3.36232	0.000772891	0.0114508
ENSCAFG00000024473	MEFV	Mediterranean fever(MEFV)	145.945	1.10538	0.350325	3.15529	0.00160341	0.0197753
ENSCAFG00000009156	IRF4	interferon regulatory factor 4(IRF4)	138.988	0.935307	0.359484	2.6018	0.0092735	0.0712161
ENSCAFG00000004465	ZNF467	zinc finger protein 467(ZNF467)	127.823	0.508085	0.281812	1.80292	0.0714007	0.273031
ENSCAFG00000011395	NCF1	neutrophil cytosolic factor 1(NCF1)	1103.96	1.96427	0.352326	5.57515	NA	NA
*significance threshold = 2.0E-6
